# Supplementary material for: Crystal structure and Hirshfeld surface analysis of [2-(1H-benzimidazol-2-yl-κN 3)aniline-κN]di­chlorido­zinc(II) N,N-di­methyl­formamide monosolvate
Source: Acta Crystallogr E Crystallogr Commun. 2021 Apr 9;77(Pt 5):491–4. doi: 10.1107/S2056989021003649 (PMC8100270; doi:10.1107/S2056989021003649)
Supplement: Supplementary file 1 [file e-77-00491-sup1.cif]

##############################################################################
#                                                                            #
# This CIF contains the data in a paper accepted for publication in          #
# Acta Crystallographica Section E. It conforms to the requirements of       #
# Notes for Authors for Acta Crystallographica Section E, and has been       #
# peer reviewed under the auspices of the IUCr Commission on Journals.       #
#                                                                            #
# Full details of the Crystallographic Information File format               #
# are given in the paper "The Crystallographic Information File (CIF):       #
# a New Standard Archive File for Crystallography" by S. R. Hall, F. H.      #
# Allen and I. D. Brown [Acta Cryst. (1991), A47, 655-685].                  #
#                                                                            #
# The current version of the core CIF dictionary is obtainable from          #
# ftp://ftp.iucr.org/pub/cif_core.dic.                                       #
#                                                                            #
# Software is freely available for graphical display of the structure(s)     #
# in this CIF. For information consult the CIF software page                 #
# http://www.iucr.org/resources/cif/software.                                #
#                                                                            #
# This file may be used for bona fide research purposes within the           #
# scientific community so long as proper attribution is given to the journal # 
# article from which it was obtained.                                        #
#                                                                            #
##############################################################################
data_I
_audit_creation_method     'SHELXL-2018/3'
_journal_date_recd_electronic     2021-02-11
_journal_date_accepted     2021-04-05
_journal_name_full     'Acta Crystallographica, Section E'
_journal_year     2021
_journal_volume     77
_journal_issue      5
_journal_page_first     491
_journal_page_last     494
_journal_paper_category     GM
_journal_paper_doi     10.1107/S2056989021003649
_journal_coeditor_code     EX2042
_publ_contact_author_name     'Ashraf Mashrai'
_publ_contact_author_address
;
Department of Applied Chemistry, ZHCET, Aligarh Muslim University, Aligarh,
202002, (UP),
India
;
_publ_contact_author_email     'amusheer4@gmail.com,ashraf.yemen7@gmail.com'
_publ_contact_author_fax     ?
_publ_contact_author_phone     ?
_publ_section_title
;\
Crystal structure and Hirshfeld surface analysis of
[2-(1<i>H</i>-benzimidazol-2-yl-\k<i>N</i>^3^)aniline-\k<i>N</i>]\
dichloridozinc(II) <i>N</i>,<i>N</i>-dimethylformamide monosolvate
;
_publ_section_title_footnote     .
loop_
    _publ_author_name
    _publ_author_footnote
    _publ_author_address
    'Muslim, Mohd' .
;
Department of Applied Chemistry, ZHCET, Faculty of Engineering and Technology,
Aligarh Muslim University, Aligarh,
202002, (UP),
India
;
    'Faizi, Md. Serajul Haque' .
;
PG Department of Chemistry, Langat Singh College, B.R.A. Bihar University,
Muzaffarpur, Bihar 842001,
India
;
    'Ali, Arif' .
;
Department of Applied Chemistry, ZHCET, Faculty of Engineering and Technology,
Aligarh Muslim University, Aligarh,
202002, (UP),
India
;
    'Afzal, Mohd' .
;
Department of Chemistry, College of Science, King Saud University, Riyadh-11451,
Kingdom of
Saudi Arabia
;
    'Ahmad*, Musheer' .
;
Department of Applied Chemistry, ZHCET, Faculty of Engineering and Technology,
Aligarh Muslim University, Aligarh, 202002, (UP),
India
;
    'Dege, Necmi' .
;
Ondokuz Mayis University, Arts and Sciences Faculty, Department of Physics,
Atakum 55139 Samsun,
Turkey
;
    'Mashrai, Ashraf' .
;
Department of Pharmacy, University of Science and Technology, Ibb Branch,
Yemen
;
_publ_section_synopsis
;
The asymmetric unit of the title complex contains one independent neutral
complex molecule, which consists of one zinc(II) ion, one bidentate ligand,
and two chlorido ligands. The ligand consists of two moieties: benzimidazole
and aniline. The Zn(II) ion adopts a distorted tetrahedral coordination
geometry. A Hirshfeld surface analysis was performed to quantify the
intermolecular interactions and help understand the overall packing nature of
the title compound.
;
_chemical_name_systematic
;\
[2-(1<i>H</i>-Benzimidazol-2-yl-\k<i>N</i>^3^)aniline-\k<i>N</i>]\
dichloridozinc(II) <i>N</i>,<i>N</i>-dimethylformamide monosolvate
;
_chemical_name_common     ?
_chemical_formula_moiety     'C13 H11 Cl2 N3 Zn, C3 H7 N O'
_chemical_formula_sum     'C16 H18 Cl2 N4 O Zn'
_chemical_formula_iupac     '[Zn Cl2 (C13 H11 N3)], C3 H7 N O'
_chemical_formula_weight     418.61
_chemical_melting_point     ?
_space_group_crystal_system     monoclinic
_space_group_name_H-M_alt     'P 21/n'
_space_group_name_Hall     '-P 2yn'
loop_
    _space_group_symop_operation_xyz
    'x, y, z'
    '-x+1/2, y+1/2, -z+1/2'
    '-x, -y, -z'
    'x-1/2, -y-1/2, z-1/2'
_cell_length_a     10.9394(9)
_cell_length_b     13.3041(7)
_cell_length_c     13.1665(11)
_cell_angle_alpha     90
_cell_angle_beta     106.140(7)
_cell_angle_gamma     90
_cell_volume     1840.7(2)
_cell_formula_units_Z     4
_cell_measurement_reflns_used     22582
_cell_measurement_theta_min     1.53
_cell_measurement_theta_max     30.98
_cell_measurement_temperature     296(2)
_exptl_crystal_description     'prism'
_exptl_crystal_colour     'yellow'
_exptl_crystal_size_max     0.602
_exptl_crystal_size_mid     0.503
_exptl_crystal_size_min     0.390
_exptl_crystal_density_diffrn     1.511
_exptl_crystal_density_meas     ?
_exptl_crystal_density_method     ?
_exptl_crystal_F_000     856
_exptl_absorpt_coefficient_mu     1.635
_exptl_absorpt_correction_type     integration
_exptl_absorpt_process_details
;
(X-RED32; Stoe & Cie, 2002)
;
_exptl_absorpt_correction_T_min     0.4602
_exptl_absorpt_correction_T_max     0.5666
_diffrn_ambient_temperature     296(2)
_diffrn_source     'sealed X-ray tube, 12 x 0.4 mm long-fine focus'
_diffrn_source_power     2.25
_diffrn_source_voltage     50
_diffrn_source_current     45
_diffrn_radiation_type     'Mo K\a'
_diffrn_radiation_wavelength     0.71073
_diffrn_radiation_monochromator     'plane graphite'
_diffrn_measurement_device_type     'STOE IPDS 2'
_diffrn_measurement_device     '2-circle goniometer'
_diffrn_measurement_method     'rotation method'
_diffrn_detector     'image plate (34 cm diameter)'
_diffrn_detector_area_resol_mean     6.67
_diffrn_reflns_number     19616
_diffrn_reflns_av_R_equivalents     0.0363
_diffrn_reflns_av_unetI/netI     0.0297
_diffrn_reflns_theta_min     2.148
_diffrn_reflns_theta_max     30.649
_diffrn_reflns_theta_full     25.242
_diffrn_measured_fraction_theta_max     0.992
_diffrn_measured_fraction_theta_full     1.000
_diffrn_reflns_limit_h_min     -15
_diffrn_reflns_limit_h_max     15
_diffrn_reflns_limit_k_min     -17
_diffrn_reflns_limit_k_max     18
_diffrn_reflns_limit_l_min     -18
_diffrn_reflns_limit_l_max     18
_refine_special_details     ?
_reflns_number_total     5643
_reflns_number_gt     3891
_reflns_threshold_expression     'I > 2\s(I)'
_refine_ls_structure_factor_coef     Fsqd
_refine_ls_matrix_type     full
_refine_ls_R_factor_all     0.0614
_refine_ls_R_factor_gt     0.0371
_refine_ls_wR_factor_gt     0.0884
_refine_ls_wR_factor_ref     0.0971
_refine_ls_goodness_of_fit_ref     1.039
_refine_ls_restrained_S_all     1.039
_refine_ls_number_reflns     5643
_refine_ls_number_parameters     219
_refine_ls_number_restraints     0
_refine_ls_hydrogen_treatment     constr
_refine_ls_weighting_scheme     calc
_refine_ls_weighting_details
              'w=1/[\s^2^(Fo^2^)+(0.0502P)^2^+0.0362P] where P=(Fo^2^+2Fc^2^)/3'
_atom_sites_solution_hydrogens     geom
_atom_sites_solution_primary     ?
_atom_sites_solution_secondary     ?
_refine_ls_shift/su_max     0.001
_refine_ls_shift/su_mean     0.000
_refine_diff_density_max     0.343
_refine_diff_density_min     -0.620
_refine_ls_extinction_method     none
_refine_ls_extinction_coef     .
loop_
    _atom_type_symbol
    _atom_type_description
    _atom_type_scat_dispersion_real
    _atom_type_scat_dispersion_imag
    _atom_type_scat_source
    'C' 'C' 0.0033 0.0016
                         'International Tables Vol C Tables 4.2.6.8 and 6.1.1.4'
    'H' 'H' 0.0000 0.0000
                         'International Tables Vol C Tables 4.2.6.8 and 6.1.1.4'
    'Cl' 'Cl' 0.1484 0.1585
                         'International Tables Vol C Tables 4.2.6.8 and 6.1.1.4'
    'N' 'N' 0.0061 0.0033
                         'International Tables Vol C Tables 4.2.6.8 and 6.1.1.4'
    'O' 'O' 0.0106 0.0060
                         'International Tables Vol C Tables 4.2.6.8 and 6.1.1.4'
    'Zn' 'Zn' 0.2839 1.4301
                         'International Tables Vol C Tables 4.2.6.8 and 6.1.1.4'
_computing_data_collection
;
XAREA (Stoe & Cie, 2002)
;
_computing_cell_refinement
;
XAREA (Stoe & Cie, 2002)
;
_computing_data_reduction
;
XAREA (Stoe & Cie, 2002)
;
_computing_structure_solution
;
<i>SHELXT</i> (Sheldrick, 2015a)
;
_computing_structure_refinement
;
<i>SHELXL2018/3</i> (Sheldrick, 2015b)
;
_computing_molecular_graphics
;
ORTEP-3 for Windows (Farrugia, 2012)
;
_computing_publication_material
;
XP in SHELXTL (Sheldrick, 2008)
;
loop_
    _atom_site_type_symbol
    _atom_site_label
    _atom_site_fract_x
    _atom_site_fract_y
    _atom_site_fract_z
    _atom_site_U_iso_or_equiv
    _atom_site_adp_type
    _atom_site_calc_flag
    _atom_site_occupancy
    _atom_site_disorder_assembly
    _atom_site_disorder_group
    Zn Zn1 0.40345(2) 0.83177(2) 0.52883(2) 0.04912(8) Uani d 1 . .
    Cl Cl2 0.61440(5) 0.84302(4) 0.60104(5) 0.06630(16) Uani d 1 . .
    Cl Cl1 0.27561(6) 0.87107(5) 0.62724(5) 0.07198(17) Uani d 1 . .
    O O1 0.41861(16) 0.45845(14) 0.17389(14) 0.0726(5) Uani d 1 . .
    N N1 0.35146(16) 0.90600(12) 0.38489(13) 0.0502(4) Uani d 1 . .
    H H1A 0.267634 0.900599 0.357590 0.060 Uiso calc 1 . .
    H H1B 0.369650 0.970981 0.395980 0.060 Uiso calc 1 . .
    N N3 0.37815(15) 0.58840(12) 0.32936(13) 0.0504(4) Uani d 1 . .
    H H3 0.388210 0.563774 0.271825 0.060 Uiso calc 1 . .
    N N2 0.36342(15) 0.70047(12) 0.44985(13) 0.0476(3) Uani d 1 . .
    N N4 0.5564(2) 0.35468(17) 0.12569(17) 0.0691(5) Uani d 1 . .
    C C7 0.38739(18) 0.68676(14) 0.35677(15) 0.0455(4) Uani d 1 . .
    C C1 0.41353(18) 0.86859(16) 0.30855(15) 0.0480(4) Uani d 1 . .
    C C13 0.34988(17) 0.53440(15) 0.40928(16) 0.0486(4) Uani d 1 . .
    C C8 0.33936(18) 0.60573(14) 0.48466(16) 0.0479(4) Uani d 1 . .
    C C6 0.42738(18) 0.76471(15) 0.29345(15) 0.0482(4) Uani d 1 . .
    C C12 0.3365(2) 0.43147(16) 0.42430(19) 0.0590(5) Uani d 1 . .
    H H12 0.345224 0.384308 0.374641 0.071 Uiso calc 1 . .
    C C2 0.4613(2) 0.93761(18) 0.25020(18) 0.0582(5) Uani d 1 . .
    H H2 0.452680 1.005994 0.261168 0.070 Uiso calc 1 . .
    C C9 0.3122(2) 0.57631(17) 0.57798(18) 0.0588(5) Uani d 1 . .
    H H9 0.304769 0.623164 0.628334 0.071 Uiso calc 1 . .
    C C10 0.2969(2) 0.47426(18) 0.5923(2) 0.0652(6) Uani d 1 . .
    H H10 0.277820 0.452174 0.653141 0.078 Uiso calc 1 . .
    C C11 0.3097(2) 0.40357(18) 0.5165(2) 0.0658(6) Uani d 1 . .
    H H11 0.299785 0.335685 0.529071 0.079 Uiso calc 1 . .
    C C5 0.4888(2) 0.73555(19) 0.21791(18) 0.0610(5) Uani d 1 . .
    H H5 0.499020 0.667438 0.206631 0.073 Uiso calc 1 . .
    C C14 0.5136(2) 0.4429(2) 0.1430(2) 0.0673(6) Uani d 1 . .
    H H14 0.558734 0.498851 0.131104 0.081 Uiso calc 1 . .
    C C3 0.5212(2) 0.9066(2) 0.1763(2) 0.0674(6) Uani d 1 . .
    H H3A 0.552587 0.953741 0.137785 0.081 Uiso calc 1 . .
    C C4 0.5345(2) 0.8051(2) 0.1598(2) 0.0694(6) Uani d 1 . .
    H H4 0.574124 0.783670 0.109566 0.083 Uiso calc 1 . .
    C C15 0.4900(4) 0.2641(2) 0.1419(3) 0.0947(9) Uani d 1 . .
    H H15A 0.458046 0.272789 0.202229 0.142 Uiso calc 1 . .
    H H15B 0.547714 0.208200 0.153689 0.142 Uiso calc 1 . .
    H H15C 0.420336 0.251482 0.080351 0.142 Uiso calc 1 . .
    C C16 0.6699(3) 0.3452(3) 0.0881(3) 0.1086(13) Uani d 1 . .
    H H16A 0.700566 0.410905 0.077503 0.163 Uiso calc 1 . .
    H H16B 0.648854 0.308946 0.022441 0.163 Uiso calc 1 . .
    H H16C 0.734825 0.309531 0.139603 0.163 Uiso calc 1 . .
loop_
    _atom_site_aniso_label
    _atom_site_aniso_U_11
    _atom_site_aniso_U_22
    _atom_site_aniso_U_33
    _atom_site_aniso_U_12
    _atom_site_aniso_U_13
    _atom_site_aniso_U_23
    Zn1 0.05561(14) 0.04018(13) 0.05557(14) -0.00002(10) 0.02208(10)
                                                                    -0.00610(10)
    Cl2 0.0557(3) 0.0485(3) 0.0914(4) 0.0007(2) 0.0149(3) -0.0107(3)
    Cl1 0.0790(4) 0.0697(4) 0.0814(4) 0.0010(3) 0.0458(3) -0.0117(3)
    O1 0.0641(9) 0.0727(11) 0.0876(11) -0.0039(8) 0.0320(9) -0.0269(9)
    N1 0.0536(9) 0.0383(8) 0.0625(10) 0.0024(7) 0.0226(8) -0.0004(7)
    N3 0.0548(9) 0.0409(9) 0.0557(9) -0.0016(7) 0.0155(7) -0.0098(7)
    N2 0.0513(8) 0.0383(8) 0.0561(9) 0.0002(7) 0.0198(7) -0.0054(7)
    N4 0.0641(11) 0.0695(13) 0.0731(12) 0.0084(10) 0.0178(10) -0.0187(10)
    C7 0.0450(9) 0.0381(10) 0.0536(10) 0.0006(7) 0.0138(8) -0.0064(8)
    C1 0.0458(9) 0.0458(10) 0.0531(10) 0.0001(8) 0.0152(8) -0.0010(8)
    C13 0.0411(9) 0.0405(10) 0.0621(11) 0.0009(7) 0.0108(8) -0.0044(8)
    C8 0.0442(9) 0.0393(9) 0.0612(11) -0.0011(7) 0.0162(8) -0.0023(8)
    C6 0.0462(9) 0.0459(10) 0.0533(10) -0.0012(8) 0.0152(8) -0.0047(8)
    C12 0.0551(11) 0.0406(11) 0.0781(14) -0.0027(9) 0.0131(10) -0.0075(10)
    C2 0.0593(12) 0.0504(12) 0.0690(13) -0.0024(9) 0.0245(10) 0.0031(10)
    C9 0.0626(12) 0.0531(12) 0.0657(12) 0.0021(10) 0.0259(10) 0.0019(10)
    C10 0.0634(13) 0.0587(14) 0.0778(15) -0.0017(11) 0.0269(11) 0.0136(11)
    C11 0.0586(12) 0.0436(11) 0.0936(17) -0.0033(10) 0.0185(12) 0.0092(11)
    C5 0.0686(13) 0.0557(13) 0.0651(12) 0.0001(10) 0.0295(11) -0.0092(10)
    C14 0.0619(13) 0.0669(15) 0.0772(14) -0.0053(11) 0.0262(11) -0.0206(12)
    C3 0.0711(14) 0.0680(15) 0.0716(14) -0.0072(12) 0.0340(12) 0.0047(12)
    C4 0.0759(15) 0.0767(16) 0.0670(14) -0.0022(13) 0.0388(12) -0.0059(12)
    C15 0.122(3) 0.0664(18) 0.098(2) 0.0083(18) 0.0341(19) -0.0014(16)
    C16 0.0760(19) 0.124(3) 0.134(3) 0.0120(18) 0.0440(19) -0.051(2)
_geom_special_details
;
 All esds (except the esd in the dihedral angle between two l.s. planes)
 are estimated using the full covariance matrix.  The cell esds are taken
 into account individually in the estimation of esds in distances, angles
 and torsion angles; correlations between esds in cell parameters are only
 used when they are defined by crystal symmetry.  An approximate (isotropic)
 treatment of cell esds is used for estimating esds involving l.s. planes.
;
loop_
    _geom_bond_atom_site_label_1
    _geom_bond_atom_site_label_2
    _geom_bond_site_symmetry_2
    _geom_bond_distance
    _geom_bond_publ_flag
    Zn1 N2 . 2.0177(16) ?
    Zn1 N1 . 2.0715(17) ?
    Zn1 Cl1 . 2.2171(6) ?
    Zn1 Cl2 . 2.2432(7) ?
    O1 C14 . 1.234(3) ?
    N1 C1 . 1.449(2) ?
    N1 H1A . 0.8900 ?
    N1 H1B . 0.8900 ?
    N3 C7 . 1.354(2) ?
    N3 C13 . 1.378(3) ?
    N3 H3 . 0.8600 ?
    N2 C7 . 1.335(2) ?
    N2 C8 . 1.391(2) ?
    N4 C14 . 1.307(3) ?
    N4 C15 . 1.453(4) ?
    N4 C16 . 1.465(3) ?
    C7 C6 . 1.471(3) ?
    C1 C2 . 1.389(3) ?
    C1 C6 . 1.410(3) ?
    C13 C12 . 1.397(3) ?
    C13 C8 . 1.401(3) ?
    C8 C9 . 1.398(3) ?
    C6 C5 . 1.401(3) ?
    C12 C11 . 1.376(3) ?
    C12 H12 . 0.9300 ?
    C2 C3 . 1.379(3) ?
    C2 H2 . 0.9300 ?
    C9 C10 . 1.387(3) ?
    C9 H9 . 0.9300 ?
    C10 C11 . 1.406(4) ?
    C10 H10 . 0.9300 ?
    C11 H11 . 0.9300 ?
    C5 C4 . 1.380(3) ?
    C5 H5 . 0.9300 ?
    C14 H14 . 0.9300 ?
    C3 C4 . 1.382(4) ?
    C3 H3A . 0.9300 ?
    C4 H4 . 0.9300 ?
    C15 H15A . 0.9600 ?
    C15 H15B . 0.9600 ?
    C15 H15C . 0.9600 ?
    C16 H16A . 0.9600 ?
    C16 H16B . 0.9600 ?
    C16 H16C . 0.9600 ?
loop_
    _geom_angle_atom_site_label_1
    _geom_angle_atom_site_label_2
    _geom_angle_atom_site_label_3
    _geom_angle_site_symmetry_1
    _geom_angle_site_symmetry_3
    _geom_angle
    _geom_angle_publ_flag
    N2 Zn1 N1 . . 88.64(7) ?
    N2 Zn1 Cl1 . . 115.06(5) ?
    N1 Zn1 Cl1 . . 111.40(5) ?
    N2 Zn1 Cl2 . . 109.06(5) ?
    N1 Zn1 Cl2 . . 110.14(5) ?
    Cl1 Zn1 Cl2 . . 118.57(3) ?
    C1 N1 Zn1 . . 114.12(12) ?
    C1 N1 H1A . . 108.7 ?
    Zn1 N1 H1A . . 108.7 ?
    C1 N1 H1B . . 108.7 ?
    Zn1 N1 H1B . . 108.7 ?
    H1A N1 H1B . . 107.6 ?
    C7 N3 C13 . . 108.43(16) ?
    C7 N3 H3 . . 125.8 ?
    C13 N3 H3 . . 125.8 ?
    C7 N2 C8 . . 106.38(16) ?
    C7 N2 Zn1 . . 121.43(13) ?
    C8 N2 Zn1 . . 130.43(13) ?
    C14 N4 C15 . . 120.1(2) ?
    C14 N4 C16 . . 121.0(3) ?
    C15 N4 C16 . . 118.9(3) ?
    N2 C7 N3 . . 110.96(17) ?
    N2 C7 C6 . . 126.08(17) ?
    N3 C7 C6 . . 122.84(17) ?
    C2 C1 C6 . . 119.87(18) ?
    C2 C1 N1 . . 118.52(18) ?
    C6 C1 N1 . . 121.60(17) ?
    N3 C13 C12 . . 132.33(19) ?
    N3 C13 C8 . . 105.54(17) ?
    C12 C13 C8 . . 122.1(2) ?
    N2 C8 C9 . . 130.48(18) ?
    N2 C8 C13 . . 108.66(17) ?
    C9 C8 C13 . . 120.83(19) ?
    C5 C6 C1 . . 117.58(19) ?
    C5 C6 C7 . . 118.94(18) ?
    C1 C6 C7 . . 123.39(17) ?
    C11 C12 C13 . . 116.5(2) ?
    C11 C12 H12 . . 121.8 ?
    C13 C12 H12 . . 121.8 ?
    C3 C2 C1 . . 121.2(2) ?
    C3 C2 H2 . . 119.4 ?
    C1 C2 H2 . . 119.4 ?
    C10 C9 C8 . . 117.2(2) ?
    C10 C9 H9 . . 121.4 ?
    C8 C9 H9 . . 121.4 ?
    C9 C10 C11 . . 121.2(2) ?
    C9 C10 H10 . . 119.4 ?
    C11 C10 H10 . . 119.4 ?
    C12 C11 C10 . . 122.2(2) ?
    C12 C11 H11 . . 118.9 ?
    C10 C11 H11 . . 118.9 ?
    C4 C5 C6 . . 121.8(2) ?
    C4 C5 H5 . . 119.1 ?
    C6 C5 H5 . . 119.1 ?
    O1 C14 N4 . . 125.6(3) ?
    O1 C14 H14 . . 117.2 ?
    N4 C14 H14 . . 117.2 ?
    C2 C3 C4 . . 119.7(2) ?
    C2 C3 H3A . . 120.2 ?
    C4 C3 H3A . . 120.2 ?
    C5 C4 C3 . . 119.8(2) ?
    C5 C4 H4 . . 120.1 ?
    C3 C4 H4 . . 120.1 ?
    N4 C15 H15A . . 109.5 ?
    N4 C15 H15B . . 109.5 ?
    H15A C15 H15B . . 109.5 ?
    N4 C15 H15C . . 109.5 ?
    H15A C15 H15C . . 109.5 ?
    H15B C15 H15C . . 109.5 ?
    N4 C16 H16A . . 109.5 ?
    N4 C16 H16B . . 109.5 ?
    H16A C16 H16B . . 109.5 ?
    N4 C16 H16C . . 109.5 ?
    H16A C16 H16C . . 109.5 ?
    H16B C16 H16C . . 109.5 ?
loop_
    _geom_torsion_atom_site_label_1
    _geom_torsion_atom_site_label_2
    _geom_torsion_atom_site_label_3
    _geom_torsion_atom_site_label_4
    _geom_torsion_site_symmetry_1
    _geom_torsion_site_symmetry_2
    _geom_torsion_site_symmetry_3
    _geom_torsion_site_symmetry_4
    _geom_torsion
    _geom_torsion_publ_flag
    C8 N2 C7 N3 . . . . 0.9(2) ?
    Zn1 N2 C7 N3 . . . . 167.25(13) ?
    C8 N2 C7 C6 . . . . -175.14(18) ?
    Zn1 N2 C7 C6 . . . . -8.8(3) ?
    C13 N3 C7 N2 . . . . -1.5(2) ?
    C13 N3 C7 C6 . . . . 174.63(18) ?
    Zn1 N1 C1 C2 . . . . -135.94(17) ?
    Zn1 N1 C1 C6 . . . . 43.4(2) ?
    C7 N3 C13 C12 . . . . -176.2(2) ?
    C7 N3 C13 C8 . . . . 1.5(2) ?
    C7 N2 C8 C9 . . . . 178.2(2) ?
    Zn1 N2 C8 C9 . . . . 13.6(3) ?
    C7 N2 C8 C13 . . . . 0.1(2) ?
    Zn1 N2 C8 C13 . . . . -164.58(13) ?
    N3 C13 C8 N2 . . . . -1.0(2) ?
    C12 C13 C8 N2 . . . . 177.06(18) ?
    N3 C13 C8 C9 . . . . -179.33(19) ?
    C12 C13 C8 C9 . . . . -1.3(3) ?
    C2 C1 C6 C5 . . . . -0.7(3) ?
    N1 C1 C6 C5 . . . . -179.96(19) ?
    C2 C1 C6 C7 . . . . 175.8(2) ?
    N1 C1 C6 C7 . . . . -3.5(3) ?
    N2 C7 C6 C5 . . . . 158.9(2) ?
    N3 C7 C6 C5 . . . . -16.7(3) ?
    N2 C7 C6 C1 . . . . -17.5(3) ?
    N3 C7 C6 C1 . . . . 166.93(18) ?
    N3 C13 C12 C11 . . . . 178.7(2) ?
    C8 C13 C12 C11 . . . . 1.3(3) ?
    C6 C1 C2 C3 . . . . 0.7(3) ?
    N1 C1 C2 C3 . . . . -179.9(2) ?
    N2 C8 C9 C10 . . . . -177.7(2) ?
    C13 C8 C9 C10 . . . . 0.2(3) ?
    C8 C9 C10 C11 . . . . 0.7(3) ?
    C13 C12 C11 C10 . . . . -0.3(3) ?
    C9 C10 C11 C12 . . . . -0.7(4) ?
    C1 C6 C5 C4 . . . . 0.0(3) ?
    C7 C6 C5 C4 . . . . -176.6(2) ?
    C15 N4 C14 O1 . . . . 0.5(4) ?
    C16 N4 C14 O1 . . . . 179.4(3) ?
    C1 C2 C3 C4 . . . . -0.1(4) ?
    C6 C5 C4 C3 . . . . 0.7(4) ?
    C2 C3 C4 C5 . . . . -0.6(4) ?
loop_
    _geom_hbond_atom_site_label_D
    _geom_hbond_atom_site_label_H
    _geom_hbond_atom_site_label_A
    _geom_hbond_site_symmetry_A
    _geom_hbond_distance_DH
    _geom_hbond_distance_HA
    _geom_hbond_distance_DA
    _geom_hbond_angle_DHA
    _geom_hbond_publ_flag
    N1 H1A O1 2 0.89 2.11 2.923(2) 151.7 yes
    N1 H1B Cl2 3_676 0.89 2.48 3.3592(17) 169.5 yes
    N3 H3 O1 . 0.86 1.99 2.807(2) 157.3 yes
    C2 H2 Cl2 3_676 0.93 2.93 3.734(2) 145.0 yes
    C14 H14 Cl1 4_675 0.93 2.95 3.836(3) 160.0 yes
_shelx_space_group_comment
;
The symmetry employed for this shelxl refinement is uniquely defined
by the following loop, which should always be used as a source of
symmetry information in preference to the above space-group names.
They are only intended as comments.
;
_shelx_estimated_absorpt_T_min     ?
_shelx_estimated_absorpt_T_max     ?
_shelx_hkl_file
;
  -2   0   0  510.49    4.61   0
   2   0   0  531.43    4.58   0
  -4   0   0 1278.18    5.17   0
   4   0   0 1248.96    5.10   0
   6   0   0  147.22    1.84   0
  -6   0   0  158.11    1.83   0
  -8   0   0   40.72    1.26   0
   8   0   0   39.10    1.26   0
  10   0   0   68.38    1.42   0
 -10   0   0   76.20    1.45   0
  12   0   0    2.74    1.13   0
 -12   0   0   -0.86    1.04   0
  14   0   0    1.18    1.33   0
 -14   0   0    1.11    1.27   0
  -1  -1   0    1.52    1.48   0
   1   1   0    1.96    1.53   0
  -1   1   0    1.60    1.83   0
   1  -1   0    1.83    1.86   0
  -2   1   0 2607.16   10.80   0
   2   1   0 2636.55    9.19   0
  -2  -1   0 2536.24    9.27   0
   2  -1   0 2637.92   10.67   0
   3   1   0  387.70    3.18   0
  -3  -1   0  391.42    3.19   0
  -3   1   0  385.16    3.69   0
   3  -1   0  387.38    3.57   0
   4  -1   0   62.61    1.55   0
   4   1   0   61.60    1.29   0
  -4   1   0   66.86    1.74   0
  -4  -1   0   63.79    1.49   0
   5   1   0  261.88    2.31   0
  -5  -1   0  279.74    2.32   0
  -5   1   0  264.19    2.42   0
   5  -1   0  256.26    2.41   0
   6   1   0   13.54    1.12   0
  -6  -1   0   14.32    1.05   0
   6  -1   0   19.15    1.13   0
  -6   1   0   13.79    1.35   0
  -7   1   0   41.92    1.24   0
   7   1   0   36.36    1.22   0
   7  -1   0   39.66    1.28   0
  -7  -1   0   38.69    1.23   0
   8   1   0  108.03    1.59   0
  -8   1   0  104.95    1.53   0
  -8  -1   0  108.92    1.57   0
   8  -1   0  101.33    1.73   0
  -9  -1   0   79.83    1.43   0
  -9   1   0   77.22    1.47   0
   9  -1   0   69.24    1.51   0
   9   1   0   70.69    1.46   0
  10  -1   0    3.67    1.34   0
 -10   1   0    4.98    1.08   0
  10   1   0    5.37    1.08   0
 -10  -1   0    3.56    1.09   0
  11  -1   0    0.03    1.10   0
 -11  -1   0   -0.16    1.11   0
  11   1   0    2.03    1.08   0
 -11   1   0    0.86    1.02   0
  12   1   0    0.06    1.18   0
  12  -1   0    0.46    1.12   0
 -12   1   0    0.02    1.10   0
 -12  -1   0    0.25    1.12   0
  13   1   0    1.04    1.19   0
 -13  -1   0    0.26    1.10   0
 -13   1   0    1.05    1.14   0
  13  -1   0    0.38    1.28   0
  14  -1   0    2.82    1.65   0
 -14   1   0    4.42    1.34   0
 -14  -1   0    4.26    1.31   0
  14   1   0    4.77    1.34   0
 -15   1   0    1.77    1.46   0
 -15  -1   0    0.32    1.41   0
   0   2   0  327.10    5.45   0
   0  -2   0  281.77    5.49   0
   1   2   0  260.32    3.59   0
   1  -2   0  278.24    5.20   0
  -1   2   0  242.61    5.16   0
  -1  -2   0  243.54    3.64   0
   2   2   0  648.49    4.38   0
   2  -2   0  641.01    5.78   0
  -2   2   0  602.63    5.62   0
  -2  -2   0  622.41    4.40   0
  -3   2   0   65.29    1.81   0
   3   2   0   70.32    1.55   0
  -3  -2   0   61.54    1.54   0
   3  -2   0   66.15    1.80   0
  -4  -2   0   93.74    1.62   0
   4  -2   0   91.12    1.74   0
  -4   2   0   91.59    1.77   0
   4   2   0   95.66    1.63   0
   5   2   0  234.81    2.16   0
  -5   2   0  232.82    2.34   0
   5  -2   0  234.41    2.35   0
  -5  -2   0  234.90    2.00   0
   6   2   0  169.82    1.84   0
  -6   2   0  171.49    1.96   0
   6  -2   0  166.45    1.96   0
  -6  -2   0  175.36    1.84   0
  -7  -2   0  101.34    1.48   0
   7  -2   0   91.09    1.57   0
  -7   2   0  101.37    1.60   0
   7   2   0   94.35    1.50   0
   8   2   0   27.84    1.23   0
   8  -2   0   29.46    1.38   0
  -8  -2   0   31.62    1.23   0
  -8   2   0   31.34    1.16   0
  -9   2   0  116.87    1.61   0
   9   2   0  108.23    1.58   0
   9  -2   0  111.52    1.64   0
  -9  -2   0  122.71    1.61   0
  10   2   0   22.23    1.22   0
 -10   2   0   23.39    1.24   0
 -10  -2   0   21.02    1.21   0
  10  -2   0   23.03    1.21   0
 -11   2   0    3.82    1.09   0
  11  -2   0    3.90    1.14   0
 -11  -2   0    0.27    1.09   0
  11   2   0    3.97    1.12   0
  12   2   0   -0.01    1.19   0
  12  -2   0    0.45    1.18   0
 -12   2   0    1.37    1.12   0
 -12  -2   0    1.39    1.12   0
  13  -2   0    5.38    1.34   0
 -13  -2   0    4.81    1.21   0
 -13   2   0    2.55    1.22   0
  13   2   0    5.17    1.31   0
 -14  -2   0    0.11    1.18   0
  14   2   0   -0.16    1.30   0
 -14   2   0    1.57    1.33   0
  14  -2   0   -0.07    1.32   0
  -1   3   0 1560.59   10.93   0
   1   3   0 1709.55    7.90   0
   1  -3   0 1717.98   11.20   0
  -1  -3   0 1645.83    7.82   0
  -2  -3   0   72.26    1.79   0
   2   3   0   73.40    1.80   0
  -2   3   0   67.50    2.38   0
   2  -3   0   74.23    2.40   0
  -3   3   0  193.97    2.91   0
   3  -3   0  204.52    2.99   0
  -3  -3   0  199.84    2.24   0
   3   3   0  212.29    2.24   0
   4  -3   0   54.66    1.69   0
  -4  -3   0   55.94    1.38   0
   4   3   0   54.95    1.37   0
  -4   3   0   54.78    1.55   0
   5   3   0  602.53    3.12   0
   5  -3   0  591.97    3.73   0
  -5  -3   0  600.49    3.11   0
  -5   3   0  583.22    3.61   0
  -6   3   0    7.34    1.08   0
   6  -3   0    7.57    1.30   0
  -6  -3   0    8.67    1.01   0
   6   3   0    7.28    1.01   0
  -7   3   0  143.13    1.81   0
  -7  -3   0  157.81    1.70   0
   7  -3   0  137.83    1.80   0
   7   3   0  141.84    1.70   0
   8   3   0    7.15    1.06   0
  -8  -3   0    5.78    1.06   0
  -8   3   0    7.57    1.03   0
   8  -3   0    6.87    1.09   0
  -9  -3   0  175.06    1.77   0
   9   3   0  156.48    1.78   0
  -9   3   0  168.14    1.86   0
   9  -3   0  155.66    1.91   0
 -10   3   0    6.88    1.09   0
 -10  -3   0    5.97    1.16   0
  10   3   0    6.35    1.11   0
  10  -3   0    5.43    1.19   0
  11  -3   0   22.11    1.30   0
 -11  -3   0   24.97    1.24   0
  11   3   0   27.99    1.27   0
 -11   3   0   24.55    1.24   0
  12   3   0    2.44    1.23   0
 -12  -3   0    2.82    1.14   0
  12  -3   0    1.29    1.22   0
 -12   3   0   -0.65    1.13   0
  13   3   0    0.09    1.25   0
 -13   3   0    0.74    1.27   0
  13  -3   0    0.42    1.26   0
 -13  -3   0    0.69    1.22   0
  14  -3   0    0.64    1.33   0
 -14  -3   0   -0.36    1.31   0
 -14   3   0   -0.48    1.29   0
  14   3   0    0.06    1.32   0
   0  -4   0 1892.03    9.52   0
   0   4   0 2019.25    9.37   0
   1   4   0   45.50    1.65   0
  -1   4   0   41.64    2.10   0
  -1  -4   0   45.06    1.64   0
  -1   4   0   46.98    2.31   0
   2   4   0  371.99    3.19   0
  -2   4   0  352.83    4.60   0
  -2  -4   0  366.12    3.10   0
   2  -4   0  379.54    4.53   0
   3  -4   0   29.17    1.68   0
  -3  -4   0   49.33    1.40   0
  -3   4   0   26.48    1.64   0
   3   4   0   29.74    1.24   0
  -4   4   0  237.64    2.72   0
   4  -4   0  248.08    2.92   0
  -4  -4   0  249.94    2.21   0
   4   4   0  246.43    2.09   0
  -5   4   0   22.17    1.23   0
   5  -4   0   22.61    1.26   0
   5   4   0   22.21    1.13   0
  -5  -4   0   23.54    1.14   0
   6   4   0   93.36    1.45   0
  -6  -4   0   99.12    1.49   0
   6  -4   0   89.32    1.63   0
  -6   4   0   93.31    1.64   0
   7   4   0   68.44    1.38   0
  -7  -4   0   71.08    1.37   0
   7  -4   0   65.94    1.55   0
  -7   4   0   68.05    1.69   0
   8  -4   0    9.71    1.13   0
   8   4   0   10.07    0.81   0
  -8   4   0   10.95    1.13   0
  -8  -4   0   11.61    1.06   0
  -9   4   0   44.04    1.53   0
   9   4   0   38.59    1.28   0
   9  -4   0   40.30    1.35   0
  -9  -4   0   57.53    1.28   0
  10  -4   0   11.40    1.13   0
 -10   4   0   14.16    1.42   0
 -10  -4   0   12.27    1.15   0
  10   4   0   14.86    1.16   0
 -11  -4   0    0.28    1.06   0
  11  -4   0    0.13    1.37   0
  11   4   0    1.70    1.13   0
 -11   4   0    1.57    1.31   0
 -12  -4   0    0.29    1.11   0
 -12   4   0    0.60    1.14   0
  12  -4   0   -0.29    1.24   0
  12   4   0    0.49    1.18   0
 -13   4   0    3.81    1.28   0
 -13  -4   0    7.64    1.29   0
  13   4   0    7.35    1.29   0
  13  -4   0    5.66    1.39   0
 -14  -4   0    1.93    1.29   0
  14  -4   0    0.40    1.44   0
 -14   4   0    2.03    1.28   0
  14   4   0    1.91    1.34   0
  -1   5   0   47.15    1.99   0
  -1  -5   0   49.70    1.57   0
  -1   5   0   51.32    2.24   0
   1   5   0   50.98    1.72   0
   2  -5   0  322.75    4.19   0
   2   5   0  320.98    2.73   0
  -2  -5   0  311.51    2.78   0
  -2   5   0  294.95    4.10   0
  -3   5   0   18.59    1.44   0
   3   5   0   20.41    1.19   0
   3  -5   0   20.29    1.65   0
  -3  -5   0   20.67    1.20   0
  -4  -5   0   41.68    1.26   0
  -4   5   0   37.38    1.54   0
   4  -5   0   40.54    1.65   0
   4   5   0   39.92    1.27   0
   5  -5   0  123.30    2.21   0
  -5   5   0  122.14    2.11   0
   5   5   0  126.38    1.63   0
  -5  -5   0  119.51    1.60   0
   6   5   0   19.70    1.11   0
   6  -5   0   18.77    1.40   0
  -6  -5   0   29.18    1.16   0
  -6   5   0   18.86    1.15   0
  -7   5   0   13.01    1.38   0
   7   5   0   11.37    0.84   0
  -7  -5   0   10.99    0.83   0
   7  -5   0   11.10    1.15   0
   8  -5   0  142.22    1.96   0
  -8   5   0  146.31    2.10   0
  -8  -5   0  145.01    1.64   0
   8   5   0  138.52    1.66   0
   9  -5   0    0.70    1.10   0
  -9  -5   0    1.30    1.06   0
  -9   5   0   -0.75    1.05   0
   9   5   0    1.18    1.03   0
  10   5   0   19.44    1.15   0
 -10   5   0   19.55    1.44   0
  10  -5   0   19.33    1.29   0
 -10  -5   0   19.38    1.17   0
  11   5   0   16.91    1.20   0
  11  -5   0   20.39    1.33   0
 -11  -5   0   20.55    1.18   0
 -11   5   0   17.84    1.53   0
 -12  -5   0    1.14    1.14   0
 -12   5   0    1.27    1.41   0
  12  -5   0    1.58    1.25   0
  12   5   0    0.92    1.17   0
 -13   5   0    1.05    1.59   0
 -13  -5   0    1.21    0.89   0
  13  -5   0    1.44    1.36   0
  13   5   0    2.09    1.25   0
  14  -5   0    4.33    1.80   0
 -14   5   0    4.72    1.69   0
 -14  -5   0    2.75    1.35   0
  14   5   0    1.58    1.44   0
   0   6   0  247.03    2.98   0
   0  -6   0  241.14    2.98   0
  -1  -6   0   63.45    1.77   0
  -1   6   0   58.84    1.98   0
  -1   6   0   65.37    2.10   0
   1   6   0   66.19    1.72   0
  -2  -6   0   21.24    1.43   0
  -2   6   0   20.49    1.63   0
   2   6   0   22.40    1.20   0
  -2   6   0   22.93    1.72   0
   3  -6   0  113.24    2.56   0
   3   6   0  114.44    1.71   0
  -3  -6   0  115.51    1.74   0
  -3   6   0  106.92    2.49   0
   4   6   0  522.89    2.97   0
  -4  -6   0  514.34    2.93   0
   4  -6   0  503.07    4.22   0
  -4   6   0  496.32    4.25   0
  -5  -6   0   -0.21    1.02   0
  -5   6   0    0.51    0.97   0
   5   6   0    0.45    1.00   0
   5  -6   0    1.16    1.27   0
  -6   6   0  498.71    3.63   0
   6   6   0  484.49    2.76   0
   6  -6   0  489.35    3.66   0
  -6  -6   0  493.88    2.73   0
  -7  -6   0    3.57    1.02   0
   7  -6   0    2.96    1.32   0
   7   6   0    1.91    1.02   0
  -7   6   0    3.04    1.06   0
  -8  -6   0   20.83    0.86   0
   8  -6   0   20.68    1.26   0
  -8   6   0   21.47    1.45   0
   8   6   0   22.32    1.12   0
   9  -6   0    9.13    1.23   0
  -9   6   0    8.95    1.18   0
  -9  -6   0    7.82    1.14   0
   9   6   0    7.83    0.83   0
 -10   6   0   52.98    1.77   0
 -10  -6   0   55.48    1.33   0
  10   6   0   52.79    1.34   0
  10  -6   0   53.31    1.56   0
  11   6   0    1.37    1.09   0
  11  -6   0    1.08    1.20   0
 -11  -6   0    1.21    1.13   0
 -11   6   0    0.59    1.18   0
 -12   6   0    1.24    1.21   0
 -12  -6   0    0.33    1.15   0
  12  -6   0    1.07    1.27   0
  12   6   0   -0.19    1.14   0
 -13   6   0    0.92    1.26   0
  13  -6   0    2.21    1.67   0
 -13  -6   0   -1.00    1.22   0
  13   6   0   -0.55    1.29   0
 -14   6   0    2.35    1.40   0
 -14  -6   0    1.60    1.37   0
  14  -6   0    0.67    1.49   0
  14   6   0    3.07    1.43   0
  -1   7   0  309.80    3.43   0
  -1   7   0  332.26    3.62   0
  -1  -7   0  335.43    2.96   0
   1   7   0  336.04    2.92   0
  -2   7   0   31.92    1.75   0
  -2   7   0   37.45    1.95   0
  -2  -7   0   36.63    1.34   0
   2   7   0   34.42    1.51   0
  -3   7   0  260.51    3.57   0
   3   7   0  277.68    2.34   0
  -3   7   0   95.10    2.49   0
  -3  -7   0  263.97    2.35   0
  -4   7   0   83.64    2.12   0
  -4  -7   0   86.03    1.54   0
   4   7   0   88.36    1.52   0
   4  -7   0   86.81    2.34   0
  -5  -7   0   82.07    1.46   0
   5   7   0   81.52    1.50   0
   5  -7   0   81.07    2.04   0
  -5   7   0   80.39    1.98   0
  -6  -7   0   38.24    1.27   0
   6  -7   0   35.50    1.63   0
   6   7   0   36.00    1.28   0
  -6   7   0   37.89    1.55   0
   7   7   0    0.33    1.06   0
   7  -7   0    0.34    1.34   0
  -7   7   0    0.39    0.97   0
  -7  -7   0   -0.47    0.99   0
   8  -7   0    8.54    1.43   0
  -8  -7   0    8.42    1.10   0
   8   7   0    8.26    1.11   0
  -8   7   0    8.88    1.36   0
   9   7   0   81.61    1.52   0
  -9  -7   0   76.40    1.22   0
  -9   7   0   81.30    1.88   0
   9  -7   0   78.04    1.94   0
 -10   7   0    0.69    1.38   0
  10   7   0    1.12    1.12   0
  10  -7   0    2.20    1.47   0
 -10  -7   0    0.39    1.09   0
  11   7   0    5.98    1.17   0
 -11  -7   0    6.00    1.13   0
 -11   7   0    3.79    1.50   0
  11  -7   0    4.56    1.28   0
  12  -7   0    5.14    1.73   0
 -12   7   0   -0.59    1.19   0
 -12  -7   0    5.92    1.25   0
  12   7   0    7.81    1.23   0
 -13  -7   0    1.58    1.31   0
  13  -7   0    0.42    1.75   0
 -13   7   0   -0.31    1.33   0
  13   7   0    1.12    1.26   0
   0   8   0  122.64    2.19   0
   0  -8   0  114.57    1.97   0
  -1   8   0   37.48    1.81   0
  -1  -8   0   38.30    1.35   0
  -1   8   0   40.59    1.73   0
   1   8   0   39.03    1.48   0
  -2   8   0   80.31    2.22   0
  -2  -8   0   83.70    1.61   0
   2   8   0   81.27    1.76   0
  -2   8   0   86.46    2.43   0
   3   8   0   57.55    1.41   0
  -3   8   0   64.55    2.28   0
  -3  -8   0   60.24    1.43   0
  -3   8   0   60.28    2.16   0
  -4   8   0  185.58    3.06   0
  -4  -8   0  191.28    1.95   0
   4   8   0  194.48    1.93   0
   5  -8   0   30.57    1.85   0
  -5   8   0   32.29    1.79   0
  -5  -8   0   31.64    1.21   0
   5   8   0   32.41    1.19   0
   6   8   0    1.54    1.09   0
  -6  -8   0    1.28    1.08   0
  -6   8   0    1.17    1.23   0
   6  -8   0    1.30    1.34   0
   7  -8   0   28.70    1.89   0
   7   8   0   26.87    1.17   0
  -7  -8   0   30.19    1.22   0
  -7   8   0   28.37    1.59   0
   8  -8   0    5.30    1.46   0
  -8  -8   0    5.12    1.14   0
   8   8   0    5.48    1.10   0
  -8   8   0    5.63    1.37   0
   9   8   0   21.69    1.26   0
  -9  -8   0   21.21    1.21   0
   9  -8   0   20.20    1.60   0
  -9   8   0   20.43    1.53   0
  10  -8   0    4.48    1.59   0
 -10   8   0    6.29    1.52   0
  10   8   0    3.96    0.87   0
 -10  -8   0    4.69    1.21   0
 -11  -8   0    1.66    1.20   0
  11   8   0    1.01    1.15   0
  11  -8   0    2.16    1.57   0
 -11   8   0   -0.95    1.47   0
  12   8   0    0.53    1.22   0
 -12  -8   0    0.69    1.22   0
 -12   8   0    0.94    1.30   0
  12  -8   0    0.55    1.64   0
 -13   8   0    2.30    1.71   0
  13   8   0    1.57    1.28   0
 -13  -8   0    1.73    0.94   0
  13  -8   0    2.72    1.88   0
  -1   9   0  205.47    2.89   0
   1   9   0  213.69    2.27   0
  -1   9   0  202.44    2.75   0
  -1  -9   0  224.55    2.44   0
  -2   9   0   51.83    1.84   0
  -2   9   0   56.14    2.13   0
   2   9   0   54.27    1.39   0
  -2  -9   0   55.07    1.45   0
  -3   9   0   20.16    1.72   0
  -3  -9   0   19.65    1.18   0
  -3   9   0   21.13    1.84   0
   3   9   0   18.41    1.33   0
  -4   9   0    1.02    1.58   0
   4   9   0    0.51    1.02   0
  -4  -9   0   -0.33    1.04   0
  -4   9   0    0.58    1.52   0
  -5  -9   0  224.74    2.03   0
   5   9   0  225.56    2.07   0
  -5   9   0  225.71    3.43   0
   6  -9   0   81.94    2.37   0
  -6   9   0   80.54    2.13   0
  -6  -9   0   84.82    1.54   0
   6   9   0   76.69    1.51   0
  -7  -9   0    0.97    1.09   0
   7  -9   0    0.13    1.37   0
  -7   9   0    0.59    1.50   0
   7   9   0   -0.10    1.05   0
  -8   9   0    0.77    1.55   0
  -8  -9   0    1.38    1.12   0
   8  -9   0    1.29    1.41   0
   8   9   0    1.04    1.11   0
   9  -9   0   29.23    1.84   0
  -9  -9   0   30.38    1.32   0
  -9   9   0   30.63    1.76   0
   9   9   0   29.05    1.31   0
  10   9   0    4.39    1.17   0
  10  -9   0    3.67    1.59   0
 -10  -9   0    2.88    1.19   0
 -10   9   0    3.35    1.25   0
  11  -9   0    8.57    1.72   0
 -11  -9   0    7.72    1.29   0
 -11   9   0   -0.27    1.60   0
  11   9   0    7.83    1.25   0
  12  -9   0    2.67    1.82   0
 -12   9   0    1.91    1.65   0
 -12  -9   0    1.18    1.27   0
  12   9   0    1.33    1.31   0
 -13   9   0    1.38    1.78   0
 -13  -9   0    4.73    1.39   0
  13  -9   0    2.49    1.93   0
  13   9   0    1.61    1.35   0
   0  10   0  136.44    2.25   0
  -1  10   0    1.43    1.24   0
  -1 -10   0    1.47    1.29   0
  -1  10   0    1.47    1.47   0
   1  10   0    1.85    1.28   0
   2  10   0   52.49    1.38   0
  -2  10   0   50.88    1.92   0
  -2 -10   0   51.39    1.45   0
  -2  10   0   51.23    2.02   0
  -3  10   0  115.34    2.70   0
  -3 -10   0  117.31    1.76   0
  -3  10   0  110.05    2.69   0
   3  10   0  113.82    1.72   0
  -4  10   0    6.43    1.89   0
  -4  10   0    6.08    1.89   0
   4  10   0    6.30    1.05   0
  -4 -10   0    7.05    1.07   0
  -5 -10   0    9.28    1.10   0
   5  10   0    7.62    1.10   0
  -5  10   0    8.34    1.83   0
  -5  10   0    8.86    1.95   0
  -6 -10   0   63.51    1.41   0
  -6  10   0   61.98    2.19   0
   6  10   0   58.23    1.37   0
  -7  10   0    2.25    1.73   0
  -7 -10   0    3.22    1.16   0
   7 -10   0    1.65    1.85   0
   7  10   0    2.68    1.11   0
  -8 -10   0    0.97    1.15   0
  -8  10   0    0.34    1.56   0
   8  10   0    2.04    1.15   0
   8 -10   0    0.89    1.76   0
   9  10   0    1.74    1.16   0
  -9 -10   0    1.35    1.21   0
   9 -10   0    1.32    1.55   0
  -9  10   0    1.35    1.68   0
  10 -10   0    8.23    1.97   0
  10  10   0    7.56    1.25   0
 -10 -10   0    7.65    1.27   0
 -10  10   0    2.56    1.57   0
 -11  10   0    1.08    1.90   0
  11  10   0    0.63    1.29   0
 -11 -10   0    1.26    1.27   0
  11 -10   0    0.97    2.07   0
  12  10   0    1.81    1.30   0
  12 -10   0    0.08    1.94   0
 -12 -10   0   -0.03    1.35   0
 -12  10   0    0.38    1.72   0
   1  11   0   46.06    1.62   0
  -1 -11   0   42.27    1.60   0
  -1  11   0   42.15    1.85   0
  -1  11   0   41.83    1.80   0
  -2  11   0    4.60    1.81   0
   2  11   0    4.78    1.36   0
  -2  11   0    5.06    1.50   0
  -2 -11   0    4.24    1.12   0
  -3  11   0   21.12    2.05   0
   3  11   0   21.53    1.44   0
  -3 -11   0   23.11    1.26   0
  -3  11   0   22.74    2.15   0
  -4 -11   0   68.82    1.50   0
  -4  11   0   65.16    2.69   0
  -4  11   0   68.34    2.85   0
   4  11   0   68.46    1.45   0
  -5  11   0   10.86    2.16   0
  -5 -11   0   10.04    1.21   0
   5  11   0    9.58    1.19   0
  -5  11   0   10.37    1.99   0
  -6  11   0   17.11    2.26   0
  -6 -11   0   17.75    1.20   0
  -6  11   0   16.76    2.17   0
   6  11   0   16.30    1.19   0
   7  11   0    2.87    1.11   0
  -7  11   0    1.69    1.77   0
  -7 -11   0    2.00    1.13   0
  -7  11   0    2.11    1.85   0
   8  11   0   11.87    1.24   0
  -8  11   0   12.33    1.81   0
  -8 -11   0   12.84    1.26   0
  -9  11   0    0.55    1.71   0
  -9 -11   0   -0.26    1.23   0
   9 -11   0    0.42    1.87   0
   9  11   0    0.84    1.20   0
  10  11   0    3.47    1.22   0
 -10  11   0    4.65    1.89   0
 -10 -11   0    2.60    1.30   0
  10 -11   0    4.11    2.04   0
 -11  11   0    1.24    1.98   0
  11  11   0    0.05    1.34   0
  11 -11   0    1.95    2.16   0
 -11 -11   0    2.63    1.22   0
 -12 -11   0    2.38    1.49   0
 -12  11   0    3.70    1.87   0
  12 -11   0    3.68    2.39   0
  12  11   0    2.09    1.38   0
   0  12   0  140.44    2.19   0
   0  12   0  145.17    2.26   0
  -1  12   0    0.57    1.32   0
  -1  12   0    0.55    1.37   0
  -1 -12   0    0.36    1.04   0
   1  12   0    0.37    1.29   0
   2  12   0   38.12    1.32   0
  -2 -12   0   40.01    1.37   0
  -2  12   0   36.46    1.86   0
  -2  12   0   38.83    1.99   0
  -3  12   0    0.34    2.06   0
  -3  12   0    0.53    1.85   0
  -3 -12   0    0.06    1.38   0
   3  12   0    1.09    1.07   0
   4  12   0   98.99    1.87   0
  -4 -12   0  107.44    1.80   0
  -4  12   0  113.93    4.22   0
  -4  12   0  105.83    3.76   0
   5  12   0    1.77    1.09   0
  -5 -12   0    0.78    1.17   0
   6  12   0   15.73    1.19   0
  -6 -12   0   17.49    1.26   0
  -7 -12   0    2.40    1.19   0
  -7  12   0    0.21    2.22   0
   7  12   0    0.26    1.14   0
  -7  12   0    1.63    2.60   0
  -8  12   0    3.18    2.38   0
  -8 -12   0    2.28    1.24   0
  -8  12   0    3.04    2.27   0
   8  12   0    3.64    1.23   0
  -9  12   0    1.29    2.12   0
   9  12   0    2.00    1.21   0
  -9 -12   0    1.09    1.25   0
  -9  12   0    1.89    2.05   0
 -10  12   0   13.23    2.44   0
 -10 -12   0    8.81    1.38   0
  10  12   0   13.02    1.46   0
 -11  12   0    1.48    2.11   0
 -11 -12   0    2.13    1.37   0
  11 -12   0    1.57    2.56   0
  11  12   0   -0.49    1.35   0
   1  13   0   36.14    1.69   0
  -1  13   0   37.04    1.84   0
  -1  13   0   37.52    1.78   0
   2  13   0   50.25    1.62   0
  -2 -13   0   51.20    1.65   0
  -2  13   0   47.11    2.13   0
  -2  13   0   50.79    2.22   0
  -3  13   0   18.84    2.43   0
  -3  13   0   18.78    2.42   0
  -3 -13   0   17.77    1.49   0
   3  13   0   17.18    1.23   0
  -4 -13   0   14.68    1.28   0
   4  13   0   15.92    1.23   0
  -5 -13   0   55.97    1.59   0
   5  13   0   56.01    1.50   0
  -6 -13   0   40.37    1.40   0
   6  13   0   28.67    1.58   0
  -7 -13   0    1.04    1.25   0
   7  13   0    1.12    1.18   0
  -8 -13   0    2.66    1.27   0
   8  13   0    4.02    1.22   0
  -9 -13   0    1.86    1.29   0
   9  13   0    4.49    1.24   0
  10  13   0    1.45    1.30   0
 -10 -13   0    2.50    1.38   0
   0  14   0   21.32    1.55   0
   0  14   0   17.78    1.49   0
   1  14   0    1.17    1.33   0
  -1  14   0    0.74    1.54   0
   1  14   0    0.68    1.35   0
  -1  14   0    0.79    1.66   0
   2  14   0    2.75    1.15   0
  -2  14   0    2.41    1.78   0
  -2 -14   0    1.25    1.41   0
  -2  14   0    2.55    1.82   0
  -3 -14   0   16.24    1.58   0
  -3  14   0   17.15    3.07   0
   3  14   0   16.03    1.57   0
  -3  14   0   17.72    2.96   0
   4  14   0   10.87    1.18   0
  -4 -14   0   13.93    1.58   0
  -5 -14   0    1.13    1.26   0
   5  14   0    0.55    1.15   0
   6  14   0    3.23    1.14   0
  -6 -14   0    1.69    1.24   0
  -7 -14   0    1.04    1.30   0
   7  14   0    1.38    1.19   0
   8  14   0   -0.80    1.26   0
  -8 -14   0    0.72    1.31   0
   9  14   0    2.32    1.28   0
  -9 -14   0    2.20    1.39   0
 -10 -14   0    0.75    1.45   0
  10  14   0    1.77    1.40   0
   1  15   0   26.89    1.57   0
  -1  15   0   27.01    1.86   0
   1  15   0   29.14    1.44   0
  -1  15   0   26.48    1.87   0
   2  15   0    7.69    1.48   0
  -2  15   0    8.56    2.13   0
  -2  15   0    9.11    2.12   0
   3  15   0    8.23    1.20   0
  -3 -15   0    5.67    1.25   0
   4  15   0    0.09    1.45   0
  -4 -15   0   -1.03    1.19   0
  -5 -15   0   50.80    1.91   0
   5  15   0   51.99    1.50   0
  -6 -15   0   -0.31    1.59   0
   6  15   0    2.58    1.24   0
   7  15   0   -0.17    1.58   0
  -7 -15   0    0.67    1.38   0
   8  15   0    2.83    1.57   0
  -8 -15   0    2.18    1.44   0
  -9 -15   0    0.72    1.54   0
   9  15   0    2.43    1.68   0
   0  16   0   11.77    1.78   0
   0  16   0   13.29    1.71   0
  -1  16   0    7.40    2.02   0
   1  16   0    6.64    1.51   0
   1  16   0    7.29    1.55   0
  -1  16   0    8.08    1.95   0
  -2  16   0    0.38    2.41   0
   2  16   0    0.97    1.48   0
   2  16   0    1.34    1.22   0
  -2  16   0    0.44    2.46   0
   3  16   0   25.33    1.75   0
  -3 -16   0   24.81    1.51   0
  -4 -16   0   14.24    1.38   0
   4  16   0   17.06    1.37   0
   5  16   0    1.12    1.29   0
  -5 -16   0   -0.07    1.39   0
   6  16   0    0.17    1.31   0
  -6 -16   0    0.03    1.41   0
  -7 -16   0   -0.10    1.45   0
   7  16   0    4.11    1.37   0
  -8 -16   0    0.81    1.49   0
   8  16   0    0.72    1.46   0
  -1  17   0    5.14    2.07   0
   1  17   0    3.72    1.58   0
  -1  17   0    4.66    2.06   0
   1  17   0    5.65    1.60   0
   2  17   0    0.25    1.59   0
   2  17   0    0.03    1.60   0
   3  17   0    1.54    1.61   0
   4  17   0    1.50    1.59   0
  -4 -17   0    0.43    1.36   0
   5  17   0    2.95    1.69   0
  -5 -17   0    3.53    1.45   0
   6  17   0    1.97    1.38   0
  -6 -17   0    0.33    1.51   0
   0  18   0    3.02    2.15   0
   0  18   0    3.26    1.90   0
  -1  18   0    4.58    2.85   0
   1  18   0    3.98    1.95   0
  -1  18   0    4.16    2.81   0
   1  18   0    4.30    1.66   0
   2  18   0    1.58    1.68   0
   2  18   0    2.23    1.71   0
   3  18   0    3.65    1.71   0
   3  18   0    2.96    1.65   0
   4  18   0    1.97    1.73   0
 -15   0   1    1.35    1.34   0
  15   0  -1   -0.48    1.35   0
 -13   0   1   -1.04    1.19   0
  13   0  -1    1.46    1.21   0
  11   0  -1    8.64    1.12   0
 -11   0   1    8.06    1.14   0
   9   0  -1  180.38    1.91   0
  -9   0   1  186.14    1.92   0
   7   0  -1  145.32    1.72   0
  -7   0   1  149.90    1.74   0
  -5   0   1 1718.38    5.38   0
   5   0  -1 1640.93    5.35   0
  -3   0   1  895.11    4.89   0
   3   0  -1  914.93    4.85   0
   1   0  -1 3319.76   14.27   0
  -1   0   1 3137.56   14.24   0
   1   0   1 1709.68    9.83   0
  -1   0  -1 1568.33   10.06   0
   3   0   1 9946.56   15.85   0
  -3   0  -1 9999.99   16.12   0
  -5   0  -1  112.22    1.71   0
   5   0   1  112.14    1.87   0
  -7   0  -1   13.06    1.06   0
   7   0   1   10.76    1.07   0
  -9   0  -1   73.65    1.47   0
   9   0   1   67.44    1.50   0
  11   0   1   12.22    1.18   0
 -11   0  -1   12.77    1.15   0
 -13   0  -1   -0.11    1.16   0
  13   0   1    0.46    1.24   0
 -15   1   1   -1.42    1.36   0
 -15  -1   1    1.07    1.34   0
  15   1  -1    1.24    1.44   0
  15  -1  -1    0.86    1.44   0
 -14  -1   1    3.46    1.27   0
 -14   1   1    1.35    1.24   0
  14   1  -1    0.89    1.30   0
  14  -1  -1    1.57    1.33   0
 -13   1   1    2.24    1.22   0
  13  -1  -1    2.73    1.21   0
 -13  -1   1   -0.26    1.17   0
  13   1  -1    3.73    1.20   0
  12  -1  -1    2.48    1.14   0
 -12   1   1    3.14    1.14   0
 -12  -1   1    2.11    1.12   0
  12   1  -1    2.70    1.16   0
  11   1  -1    2.24    1.13   0
 -11  -1   1    0.89    0.81   0
  11  -1  -1    0.89    1.04   0
 -11   1   1    1.29    1.07   0
 -10   1   1   15.18    1.13   0
  10  -1  -1   15.39    1.16   0
 -10  -1   1   16.57    1.09   0
  10   1  -1   16.27    1.11   0
   9  -1  -1    1.59    1.10   0
  -9  -1   1    0.70    1.06   0
   9   1  -1    1.71    1.08   0
  -9   1   1    1.30    1.04   0
  -8   1   1   69.42    1.32   0
   8   1  -1   68.39    1.40   0
  -8  -1   1   65.97    1.39   0
   8  -1  -1   62.09    1.35   0
   7  -1  -1  283.50    2.25   0
  -7   1   1  294.45    2.26   0
  -7  -1   1  293.84    2.22   0
   7   1  -1  284.65    2.19   0
   6  -1  -1  304.55    2.41   0
   6   1  -1  324.24    2.32   0
  -6   1   1  308.98    2.44   0
  -6  -1   1  316.72    2.32   0
   5  -1  -1   21.57    1.19   0
  -5  -1   1   23.60    1.17   0
  -5   1   1   25.25    1.20   0
   5   1  -1   22.46    1.19   0
   4  -1  -1   30.06    1.35   0
  -4  -1   1   30.49    1.27   0
   4   1  -1   29.37    1.25   0
  -4   1   1   29.37    1.32   0
  -3  -1   1  140.00    2.06   0
   3  -1  -1  139.07    2.32   0
  -3   1   1  143.52    2.33   0
   3   1  -1  139.05    2.05   0
  -2  -1   1  264.23    3.18   0
   2  -1  -1  275.01    3.42   0
  -2   1   1  268.38    3.45   0
   2   1  -1  275.26    3.18   0
  -1   1   1  425.35    5.23   0
   1  -1  -1  450.11    5.24   0
  -1  -1   1  413.94    5.16   0
   1   1  -1  447.69    5.21   0
   0  -1  -1  239.48    4.34   0
   0   1  -1  267.88    6.21   0
   0  -1   1  212.32    6.25   0
   0   1   1  262.77    4.15   0
  -1  -1  -1 1210.67    7.55   0
   1   1   1 1273.74    7.46   0
  -1   1  -1 1184.02   10.62   0
   1  -1   1 1363.74   10.63   0
  -2   1  -1  431.64    4.55   0
  -2  -1  -1  417.15    3.74   0
   2   1   1  445.54    3.78   0
   2  -1   1  453.85    4.60   0
   3  -1   1  959.62    5.34   0
  -3   1  -1  971.60    5.53   0
  -3  -1  -1  979.09    4.83   0
   3   1   1  975.91    4.81   0
   4   1   1   32.29    1.26   0
   4  -1   1   31.27    1.31   0
  -4   1  -1   30.81    1.31   0
  -4  -1  -1   32.49    1.28   0
   5  -1   1   11.74    1.11   0
   5   1   1    9.55    1.07   0
  -5  -1  -1   10.58    1.06   0
  -5   1  -1    9.90    1.30   0
  -6  -1  -1  448.61    2.79   0
  -6   1  -1  443.41    2.90   0
   6  -1   1  428.28    2.85   0
   6   1   1  456.52    2.80   0
  -7   1  -1   48.09    1.29   0
   7   1   1   47.39    1.28   0
   7  -1   1   48.00    1.31   0
  -7  -1  -1   52.91    1.29   0
   8   1   1    3.56    1.06   0
   8  -1   1    9.32    1.05   0
  -8   1  -1    3.39    1.01   0
  -8  -1  -1    2.53    1.09   0
  -9   1  -1   43.13    1.33   0
   9   1   1   44.48    1.34   0
  -9  -1  -1   51.65    1.34   0
   9  -1   1   39.98    1.27   0
 -10  -1  -1   21.05    1.21   0
 -10   1  -1   22.28    1.23   0
  10   1   1   23.38    1.20   0
  10  -1   1   21.90    1.23   0
  11   1   1   -1.07    1.13   0
 -11  -1  -1   -0.09    1.07   0
 -11   1  -1    0.79    1.09   0
  11  -1   1    1.29    1.12   0
 -12  -1  -1   -0.76    1.08   0
  12   1   1   -0.83    1.08   0
  12  -1   1    1.23    1.19   0
 -12   1  -1    0.42    1.12   0
 -13   1  -1    6.39    1.29   0
  13   1   1    4.72    1.28   0
  13  -1   1    4.35    1.29   0
 -13  -1  -1    4.80    1.25   0
  14  -1   1    1.93    1.37   0
 -14  -1  -1    0.03    1.30   0
  14   1   1    1.12    1.35   0
 -14   1  -1    1.02    1.27   0
 -15  -2   1    2.08    1.38   0
  15   2  -1    1.19    1.37   0
  15  -2  -1    1.87    1.41   0
 -15   2   1    0.03    1.40   0
  14   2  -1    4.11    1.31   0
 -14  -2   1    3.34    1.27   0
 -14   2   1   -0.86    1.27   0
  14  -2  -1    1.89    1.39   0
  13   2  -1    0.68    1.21   0
  13  -2  -1    1.12    1.21   0
 -13  -2   1    1.07    1.15   0
 -13   2   1    0.88    1.18   0
 -12  -2   1   -1.43    1.19   0
 -12   2   1    1.37    1.10   0
  12   2  -1    0.32    1.19   0
  12  -2  -1    1.05    1.15   0
  11   2  -1   23.00    1.23   0
 -11  -2   1   21.17    1.21   0
 -11   2   1   23.35    1.17   0
  11  -2  -1   20.64    1.22   0
 -10   2   1   -0.32    1.00   0
 -10  -2   1    0.42    1.02   0
  10  -2  -1    0.58    1.03   0
  10   2  -1    1.72    1.10   0
  -9   2   1   48.68    1.32   0
  -9  -2   1   53.32    1.27   0
   9  -2  -1   44.14    1.30   0
   9   2  -1   46.15    1.31   0
   8  -2  -1    2.85    0.99   0
  -8   2   1    2.19    0.98   0
   8   2  -1    3.47    1.05   0
  -8  -2   1    2.14    1.03   0
  -7   2   1   25.40    1.14   0
   7   2  -1   23.79    1.11   0
  -7  -2   1   27.76    1.14   0
   7  -2  -1   22.44    1.17   0
  -6   2   1    9.05    1.08   0
   6  -2  -1    7.76    1.06   0
  -6  -2   1    9.20    1.01   0
   6   2  -1    7.32    1.06   0
  -5   2   1  565.03    3.37   0
  -5  -2   1  583.43    3.13   0
   5   2  -1  592.90    3.14   0
   5  -2  -1  555.40    3.37   0
  -4   2   1   10.59    1.10   0
  -4  -2   1   11.48    1.09   0
   4  -2  -1   11.93    1.10   0
   4   2  -1   11.42    0.85   0
   3   2  -1    0.60    1.06   0
   3  -2  -1   -0.12    1.21   0
  -3  -2   1    0.32    1.03   0
  -3   2   1    0.58    1.19   0
  -2   2   1   17.30    1.52   0
   2  -2  -1   17.66    1.55   0
   2   2  -1   17.97    1.36   0
  -2  -2   1   18.63    1.44   0
  -1  -2   1   68.39    2.24   0
  -1   2   1   66.83    2.23   0
   1   2  -1   69.19    2.37   0
   1  -2  -1   68.49    2.37   0
   0   2  -1   16.64    2.34   0
   0  -2   1    7.97    2.20   0
   0   2   1    8.73    1.48   0
   0  -2  -1    8.52    1.48   0
   1   2   1  183.90    2.78   0
   1  -2   1  202.53    5.87   0
  -1  -2  -1  174.10    2.81   0
  -2   2  -1 1778.30   10.02   0
   2  -2   1 1830.56    9.78   0
   2   2   1 1914.46    6.92   0
  -2  -2  -1 1744.13    6.82   0
  -3  -2  -1   68.71    1.56   0
  -3   2  -1   70.19    1.94   0
   3   2   1   71.52    1.58   0
   3  -2   1   71.50    1.91   0
  -4  -2  -1  283.74    2.49   0
   4   2   1  271.53    2.39   0
   4  -2   1  270.58    2.68   0
  -4   2  -1  268.28    2.71   0
  -5   2  -1  528.27    3.48   0
  -5  -2  -1  537.26    3.01   0
   5   2   1  525.14    3.02   0
   5  -2   1  516.89    3.30   0
   6   2   1  257.49    2.18   0
   6  -2   1  259.82    2.37   0
  -6   2  -1  268.83    2.40   0
  -6  -2  -1  271.78    2.26   0
  -7  -2  -1   10.49    1.06   0
  -7   2  -1   11.81    1.07   0
   7   2   1   11.77    1.10   0
   7  -2   1   10.59    1.04   0
  -8   2  -1  264.10    2.21   0
   8  -2   1  247.47    2.40   0
   8   2   1  245.77    2.17   0
  -8  -2  -1  418.09    2.45   0
  -9   2  -1   47.44    1.35   0
  -9  -2  -1   46.68    1.29   0
   9  -2   1   45.75    1.38   0
   9   2   1   45.61    1.34   0
 -10  -2  -1   33.47    1.26   0
 -10   2  -1   33.71    1.29   0
  10  -2   1   34.08    1.38   0
  10   2   1   29.19    1.33   0
 -11   2  -1    0.24    1.10   0
 -11  -2  -1    0.32    1.07   0
  11  -2   1    0.82    1.37   0
  11   2   1    1.29    1.12   0
 -12  -2  -1    9.23    1.19   0
  12   2   1    8.98    0.94   0
  12  -2   1    7.34    1.29   0
 -12   2  -1   10.17    1.27   0
  13   2   1    1.35    1.24   0
  13  -2   1    0.85    1.25   0
 -13   2  -1   -0.12    1.17   0
 -13  -2  -1    1.04    1.18   0
  14   2   1    6.01    1.39   0
 -14   2  -1    3.60    1.37   0
  14  -2   1    5.52    1.43   0
 -14  -2  -1    6.62    1.40   0
 -15   3   1    3.19    1.72   0
 -15  -3   1    1.26    1.40   0
  14   3  -1   -0.02    1.32   0
  14  -3  -1    4.76    1.41   0
 -14  -3   1    3.36    1.25   0
 -14   3   1    0.97    1.26   0
  13  -3  -1    1.69    1.23   0
 -13   3   1    0.14    1.41   0
 -13  -3   1   -0.53    1.22   0
  13   3  -1   -0.41    1.24   0
 -12   3   1    0.22    1.16   0
  12   3  -1    1.25    1.17   0
 -12  -3   1    1.31    1.17   0
  12  -3  -1    1.88    1.17   0
  11  -3  -1    0.75    1.11   0
 -11  -3   1    0.09    1.05   0
 -11   3   1    0.61    1.09   0
  11   3  -1    0.29    1.08   0
  10  -3  -1   26.38    1.33   0
 -10  -3   1   28.18    1.27   0
 -10   3   1   28.66    1.31   0
  10   3  -1   29.43    1.23   0
   9   3  -1    6.66    1.05   0
  -9   3   1    5.37    1.03   0
  -9  -3   1    6.63    1.06   0
   9  -3  -1    5.77    1.11   0
  -8  -3   1   17.80    1.11   0
   8  -3  -1   16.02    1.31   0
  -8   3   1   15.92    1.30   0
   8   3  -1   14.77    1.12   0
   7  -3  -1   47.85    1.30   0
   7   3  -1   45.37    1.26   0
  -7  -3   1   52.60    1.26   0
  -7   3   1   47.43    1.31   0
   6  -3  -1  660.85    3.57   0
   6   3  -1  664.15    3.16   0
  -6  -3   1  687.53    3.15   0
  -6   3   1  693.18    3.57   0
  -5  -3   1    2.31    1.09   0
  -5   3   1    0.80    1.01   0
   5   3  -1    2.81    1.06   0
   5  -3  -1    2.22    1.12   0
   4  -3  -1  232.70    2.53   0
  -4  -3   1  228.55    2.18   0
   4   3  -1  228.04    2.18   0
  -4   3   1  227.91    2.46   0
  -3  -3   1   27.50    1.29   0
  -3   3   1   27.48    1.60   0
   3   3  -1   26.56    1.28   0
   3  -3  -1   28.32    1.40   0
   2  -3  -1   20.38    1.68   0
  -2   3   1   19.88    1.48   0
  -2  -3   1   20.48    1.48   0
   2   3  -1   22.12    1.47   0
   1   3  -1   78.61    2.14   0
   1  -3  -1   78.98    2.20   0
  -1   3   1   74.16    2.14   0
  -1  -3   1   74.97    2.17   0
   0  -3  -1 3072.71   10.95   0
   0   3   1 3187.00   10.89   0
   0  -3   1 2869.28   17.68   0
   0   3  -1 3225.19   16.75   0
  -1  -3  -1   29.00    1.60   0
   1   3   1   31.44    1.60   0
  -2  -3  -1   46.78    1.49   0
   2   3   1   50.32    1.52   0
  -2   3  -1   47.38    2.45   0
   2  -3   1   49.98    2.27   0
  -3  -3  -1   31.36    1.28   0
   3   3   1   33.20    1.30   0
  -3   3  -1   29.90    1.73   0
   3  -3   1   31.52    1.72   0
   4  -3   1  514.61    3.93   0
  -4   3  -1  511.18    3.96   0
   4   3   1  519.00    2.95   0
  -4  -3  -1  531.05    3.07   0
  -5  -3  -1   10.58    1.08   0
   5   3   1   11.64    1.08   0
  -5   3  -1    9.45    1.31   0
   5  -3   1    9.56    1.34   0
  -6   3  -1  130.24    1.99   0
   6  -3   1  123.65    1.78   0
  -6  -3  -1  130.38    1.59   0
   6   3   1  128.85    1.63   0
  -7  -3  -1   16.36    1.08   0
   7  -3   1   16.06    1.41   0
   7   3   1   16.57    1.13   0
  -7   3  -1   17.57    1.13   0
   8   3   1    3.45    1.07   0
  -8   3  -1    4.00    1.01   0
  -8  -3  -1    3.49    1.08   0
   8  -3   1    3.73    1.06   0
   9  -3   1    0.60    1.09   0
  -9  -3  -1    0.93    1.03   0
   9   3   1   -0.09    1.07   0
  -9   3  -1   -0.77    1.05   0
  10   3   1   92.68    1.56   0
 -10  -3  -1   90.44    1.59   0
 -10   3  -1   90.85    1.63   0
  10  -3   1   90.60    1.60   0
  11   3   1    4.45    1.14   0
 -11  -3  -1    4.17    1.07   0
 -11   3  -1    3.81    1.37   0
  11  -3   1    5.20    1.18   0
  12  -3   1    1.71    1.20   0
 -12  -3  -1    2.34    1.18   0
 -12   3  -1    1.09    1.16   0
  12   3   1    3.51    1.19   0
 -13  -3  -1   -0.62    1.26   0
 -13   3  -1    0.48    1.21   0
  13   3   1    1.03    1.28   0
  13  -3   1    1.86    1.58   0
 -14  -3  -1    0.31    0.95   0
  14  -3   1    0.43    1.40   0
 -14   3  -1    1.33    1.38   0
  14   3   1    0.57    1.37   0
 -14   4   1   -1.20    1.23   0
  14   4  -1    3.05    1.32   0
  14  -4  -1    2.15    1.41   0
 -14  -4   1    0.57    1.30   0
  13   4  -1    1.50    1.20   0
  13  -4  -1   -0.32    1.24   0
 -13  -4   1    0.78    1.22   0
 -13   4   1    1.03    1.18   0
 -12   4   1    3.69    1.16   0
  12  -4  -1    4.53    1.20   0
 -12  -4   1    3.63    1.20   0
  12   4  -1    2.13    1.14   0
 -11   4   1   11.96    1.15   0
  11  -4  -1   11.60    1.24   0
  11   4  -1   11.11    1.16   0
 -11  -4   1   11.37    0.90   0
  10  -4  -1    3.77    1.12   0
 -10   4   1    3.63    1.09   0
  10   4  -1    4.28    1.06   0
 -10  -4   1    3.17    1.08   0
   9   4  -1   60.68    1.31   0
  -9  -4   1   69.50    1.29   0
  -9   4   1   62.43    1.37   0
   9  -4  -1   59.93    1.42   0
   8   4  -1   30.10    1.17   0
  -8   4   1   30.80    1.22   0
  -8  -4   1   33.68    1.18   0
   8  -4  -1   29.77    1.27   0
   7   4  -1   47.32    1.25   0
   7  -4  -1   46.77    1.37   0
  -7   4   1   49.53    1.34   0
  -7  -4   1   52.77    1.25   0
  -6  -4   1    4.75    1.00   0
  -6   4   1    5.67    1.01   0
   6   4  -1    5.63    1.00   0
   6  -4  -1    5.12    1.07   0
  -5   4   1  425.53    3.23   0
  -5  -4   1  450.78    2.68   0
   5   4  -1  432.52    2.63   0
   5  -4  -1  432.24    3.30   0
   4   4  -1  115.87    1.67   0
   4  -4  -1  116.37    2.09   0
  -4  -4   1  112.88    1.70   0
  -4   4   1  109.19    2.02   0
  -3   4   1   89.79    1.93   0
   3  -4  -1   91.59    1.94   0
   3   4  -1   93.27    1.65   0
  -3  -4   1   94.83    1.67   0
  -2   4   1  492.24    4.27   0
   2  -4  -1  504.81    4.30   0
   2   4  -1  528.09    3.66   0
  -2  -4   1  518.16    3.87   0
   1   4  -1  359.13    3.63   0
  -1  -4   1  341.98    3.78   0
  -1   4   1  324.99    3.60   0
  -1   4   1  357.21    3.76   0
   0   4  -1  641.65    6.41   0
   0   4   1  635.93    4.64   0
   0  -4  -1  627.15    4.60   0
   0  -4   1  572.96    6.64   0
  -1  -4  -1 1009.74    5.44   0
   1   4   1 1050.35    5.32   0
   2  -4   1   20.37    2.26   0
  -2   4  -1   17.92    2.11   0
  -2  -4  -1   19.67    1.26   0
   2   4   1   20.23    1.24   0
   3   4   1  320.87    2.55   0
   3  -4   1  310.38    4.00   0
  -3  -4  -1  299.81    2.50   0
  -3   4  -1  297.57    4.00   0
   4   4   1  374.77    2.62   0
   4  -4   1  363.50    3.53   0
  -4   4  -1  357.69    3.51   0
  -4  -4  -1  366.88    2.51   0
  -5  -4  -1    5.53    1.01   0
  -5   4  -1    5.97    1.05   0
   5   4   1    6.46    1.04   0
   5  -4   1    5.60    1.25   0
  -6  -4  -1    2.47    0.95   0
   6  -4   1    2.49    1.21   0
   6   4   1    1.06    0.98   0
  -6   4  -1    2.09    1.18   0
   7  -4   1   -0.02    1.10   0
   7   4   1    0.97    1.02   0
  -7  -4  -1   -0.39    0.69   0
  -7   4  -1    1.11    0.97   0
   8   4   1  111.92    1.59   0
   8  -4   1  114.74    1.97   0
  -8   4  -1  126.35    2.05   0
  -8  -4  -1  124.38    1.56   0
   9   4   1   33.74    1.30   0
  -9   4  -1   37.97    1.33   0
  -9  -4  -1   38.15    1.26   0
   9  -4   1   35.94    1.35   0
  10  -4   1   37.86    1.65   0
 -10  -4  -1   41.63    1.30   0
 -10   4  -1   39.05    1.37   0
  10   4   1   39.72    1.32   0
 -11  -4  -1    2.32    1.12   0
 -11   4  -1    0.22    1.30   0
  11  -4   1    0.42    1.15   0
  11   4   1    2.48    1.23   0
  12   4   1    0.45    1.21   0
 -12   4  -1    1.75    1.17   0
 -12  -4  -1    0.68    1.15   0
  12  -4   1    0.93    1.26   0
  13   4   1    1.07    1.29   0
 -13  -4  -1   -0.46    1.25   0
  13  -4   1   -0.05    1.32   0
 -13   4  -1   -0.44    1.50   0
 -14  -4  -1    3.21    1.38   0
  14   4   1    3.36    1.40   0
 -14   4  -1    3.86    1.39   0
  14  -4   1    3.37    1.84   0
 -14  -5   1    0.16    1.28   0
  14   5  -1    0.88    1.35   0
 -14   5   1    2.12    1.59   0
  14  -5  -1    1.23    1.46   0
 -13  -5   1    3.68    1.21   0
 -13   5   1    2.02    1.27   0
  13  -5  -1    2.10    1.32   0
  13   5  -1    3.64    1.22   0
 -12  -5   1    3.00    1.12   0
 -12   5   1    2.35    1.16   0
  12   5  -1    1.49    1.17   0
  12  -5  -1    3.21    1.22   0
  11   5  -1    2.67    1.10   0
 -11   5   1    1.40    1.32   0
  11  -5  -1    2.35    1.34   0
 -11  -5   1    1.76    1.11   0
  10  -5  -1   35.92    1.27   0
  10   5  -1   33.44    1.24   0
 -10  -5   1   40.33    1.26   0
 -10   5   1   36.56    1.54   0
  -9  -5   1    7.23    1.05   0
   9   5  -1    7.80    1.06   0
  -9   5   1    8.37    1.32   0
   9  -5  -1    6.77    1.13   0
  -8   5   1   15.80    1.14   0
  -8  -5   1   17.50    1.08   0
   8  -5  -1   14.81    1.19   0
   8   5  -1   16.41    1.09   0
   7  -5  -1   78.01    1.58   0
  -7   5   1   83.03    1.56   0
  -7  -5   1   88.47    1.43   0
   7   5  -1   79.99    1.40   0
  -6   5   1    2.94    1.23   0
   6  -5  -1    2.20    1.20   0
   6   5  -1    3.59    0.97   0
  -6  -5   1    2.65    0.97   0
  -5  -5   1   32.38    1.24   0
  -5   5   1   29.52    1.44   0
   5   5  -1   30.75    1.21   0
   5  -5  -1   30.96    1.33   0
   4  -5  -1  233.09    2.58   0
  -4  -5   1  247.62    2.31   0
   4   5  -1  237.76    2.13   0
  -4   5   1  226.74    2.68   0
   3  -5  -1   53.55    1.74   0
   3   5  -1   53.08    1.39   0
  -3  -5   1   56.39    1.43   0
  -3   5   1   50.40    1.73   0
   2   5  -1    5.47    1.05   0
   2  -5  -1    4.07    1.38   0
  -2  -5   1    5.39    1.09   0
  -2   5   1    4.37    1.31   0
  -1   5   1  459.52    4.12   0
  -1   5   1  444.27    3.94   0
  -1  -5   1  449.59    4.05   0
   1   5  -1  470.37    4.04   0
   0   5  -1  167.04    3.21   0
   0  -5   1  157.24    3.21   0
   0   5   1  166.87    2.42   0
   0  -5  -1  159.75    2.37   0
   1   5   1   25.58    1.29   0
  -1  -5  -1   23.23    1.28   0
  -1   5  -1   26.10    2.57   0
  -1   5  -1   22.29    2.41   0
  -2  -5  -1  134.71    1.93   0
  -2   5  -1  123.98    4.26   0
  -2   5  -1    1.51    1.70   0
   2   5   1  140.36    1.90   0
   3   5   1   68.62    1.46   0
  -3   5  -1   66.04    2.43   0
  -3  -5  -1   70.18    1.48   0
   3  -5   1   69.34    2.45   0
   4   5   1   22.59    1.17   0
   4  -5   1   22.51    1.52   0
  -4   5  -1   20.88    1.47   0
  -4  -5  -1   20.64    1.11   0
   5  -5   1   67.43    1.80   0
  -5   5  -1   65.68    1.80   0
   5   5   1   65.82    1.33   0
  -5  -5  -1   65.07    1.34   0
  -6   5  -1   26.26    1.27   0
   6  -5   1   26.61    1.45   0
  -6  -5  -1   24.69    1.12   0
   6   5   1   26.29    1.17   0
  -7  -5  -1   26.38    1.16   0
   7   5   1   24.74    1.16   0
  -7   5  -1   26.30    1.47   0
   7  -5   1   25.87    1.29   0
  -8  -5  -1    0.60    0.95   0
  -8   5  -1    1.51    1.32   0
   8  -5   1    1.24    1.11   0
   8   5   1    0.67    0.71   0
   9  -5   1   53.65    1.70   0
  -9  -5  -1   57.21    1.10   0
  -9   5  -1   59.14    1.54   0
   9   5   1   54.46    1.45   0
 -10   5  -1    8.91    1.20   0
 -10  -5  -1    9.52    1.09   0
  10   5   1   10.24    1.15   0
  10  -5   1    9.84    1.49   0
 -11   5  -1    5.38    1.16   0
 -11  -5  -1    3.96    1.15   0
  11   5   1    5.73    1.17   0
  11  -5   1    6.24    1.21   0
  12   5   1    7.57    1.26   0
 -12  -5  -1    5.21    1.24   0
  12  -5   1    4.73    1.61   0
 -12   5  -1    4.90    1.27   0
  13  -5   1    5.95    1.46   0
  13   5   1    3.35    1.36   0
 -13   5  -1    5.35    1.35   0
 -13  -5  -1    5.07    1.28   0
  14  -5   1    1.57    1.81   0
 -14  -5  -1    1.32    1.36   0
  14   5   1    1.12    1.43   0
 -14   5  -1   -0.21    1.73   0
  14  -6  -1   -0.85    1.46   0
 -14   6   1    0.03    1.37   0
  14   6  -1   -1.45    1.41   0
 -14  -6   1    0.23    1.34   0
 -13  -6   1    1.15    1.20   0
  13  -6  -1    2.02    1.34   0
 -13   6   1    2.54    1.54   0
  13   6  -1    0.04    1.22   0
 -12  -6   1    3.65    1.17   0
  12   6  -1    4.81    1.19   0
 -12   6   1    3.05    1.24   0
  12  -6  -1    5.06    1.33   0
  11  -6  -1   31.03    1.71   0
  11   6  -1   34.59    1.33   0
 -11   6   1   34.43    1.56   0
 -11  -6   1   33.15    1.28   0
  10   6  -1    0.78    1.03   0
 -10   6   1    0.06    1.32   0
 -10  -6   1    0.50    1.05   0
  10  -6  -1    1.34    1.41   0
   9  -6  -1  139.82    2.02   0
  -9   6   1  149.06    1.97   0
  -9  -6   1  221.41    1.92   0
   9   6  -1  143.68    1.73   0
  -8  -6   1    2.46    1.04   0
   8   6  -1    2.38    1.01   0
  -8   6   1    2.81    1.30   0
   8  -6  -1    0.88    1.10   0
  -7  -6   1   54.97    1.34   0
   7   6  -1   48.81    1.06   0
   7  -6  -1   48.53    1.67   0
  -7   6   1   48.11    1.40   0
   6  -6  -1    2.01    1.31   0
  -6   6   1    1.45    1.03   0
  -6  -6   1    2.38    1.06   0
   6   6  -1    2.58    1.01   0
  -5  -6   1  746.28    3.35   0
   5  -6  -1  706.37    4.24   0
  -5   6   1  705.59    4.02   0
   5   6  -1  707.65    3.28   0
  -4   6   1   18.94    1.19   0
   4  -6  -1   19.15    1.39   0
  -4  -6   1   19.80    1.19   0
   4   6  -1   19.33    1.15   0
  -3   6   1    5.04    1.19   0
  -3  -6   1    5.72    1.30   0
   3  -6  -1    4.70    1.27   0
   3   6  -1    5.05    1.05   0
  -2   6   1   40.62    1.63   0
  -2   6   1   44.52    1.68   0
  -2  -6   1   44.69    1.37   0
   2   6  -1   44.80    1.37   0
  -1   6   1  226.82    2.91   0
   1   6  -1  226.81    2.82   0
  -1   6   1  214.05    2.64   0
  -1  -6   1  224.95    2.89   0
   0  -6  -1   79.32    1.81   0
   0  -6   1   80.59    2.24   0
   0   6  -1   81.24    2.29   0
   0   6   1   81.28    1.76   0
  -1   6  -1  727.78    7.16   0
  -1   6  -1  841.64    7.67   0
  -1  -6  -1  754.05    4.18   0
   1   6   1  758.93    4.15   0
  -2  -6  -1   32.59    1.30   0
  -2   6  -1   33.83    2.80   0
   2   6   1   32.45    1.29   0
  -2   6  -1   29.55    2.71   0
   3   6   1   36.99    1.29   0
  -3  -6  -1   40.26    1.34   0
  -3   6  -1   35.93    2.33   0
   3  -6   1   39.04    2.45   0
  -4   6  -1   76.76    2.34   0
   4   6   1   81.14    1.54   0
  -4  -6  -1   79.51    1.51   0
   4  -6   1   80.76    2.36   0
   5   6   1  345.59    2.33   0
   5  -6   1  339.73    3.68   0
  -5   6  -1  327.91    3.48   0
  -5  -6  -1  348.71    2.32   0
  -6   6  -1   17.46    1.41   0
  -6  -6  -1   17.88    1.14   0
   6   6   1   17.90    1.17   0
   6  -6   1   17.45    1.47   0
   7  -6   1    3.08    1.29   0
  -7   6  -1    3.00    1.02   0
   7   6   1    3.53    0.73   0
  -7  -6  -1    3.25    1.00   0
   8   6   1    1.42    1.04   0
  -8  -6  -1    1.42    1.00   0
   8  -6   1    2.77    1.33   0
  -8   6  -1    0.62    1.26   0
  -9  -6  -1  103.74    1.33   0
   9   6   1  104.74    1.57   0
  -9   6  -1  105.38    2.00   0
   9  -6   1  101.64    1.83   0
  10  -6   1   -0.45    1.44   0
 -10   6  -1   -0.30    1.17   0
 -10  -6  -1    0.94    1.06   0
  10   6   1   -0.31    1.10   0
  11  -6   1    1.95    1.27   0
  11   6   1    2.74    1.09   0
 -11   6  -1    2.27    1.43   0
 -11  -6  -1    3.66    1.11   0
  12  -6   1    1.55    1.59   0
 -12   6  -1    1.45    1.22   0
  12   6   1    1.53    1.19   0
 -12  -6  -1    1.97    1.18   0
  13   6   1    1.66    1.31   0
 -13   6  -1    2.07    1.34   0
  13  -6   1    1.33    1.38   0
 -13  -6  -1    1.69    1.31   0
 -14  -6  -1   -0.26    1.41   0
 -14   6  -1    0.24    1.74   0
  14  -7  -1    0.61    1.86   0
  14   7  -1    1.25    1.38   0
 -14  -7   1    1.17    1.36   0
 -14   7   1    0.81    1.73   0
  13  -7  -1    3.52    1.70   0
  13   7  -1    4.11    1.27   0
 -13  -7   1    3.78    1.29   0
 -13   7   1   -0.29    1.28   0
  12   7  -1    1.04    1.17   0
 -12   7   1    1.30    1.49   0
  12  -7  -1   -0.80    1.26   0
 -12  -7   1    1.00    1.17   0
 -11   7   1   11.11    1.26   0
  11  -7  -1    9.75    1.36   0
  11   7  -1   10.11    1.18   0
 -11  -7   1    9.41    0.87   0
 -10  -7   1   11.65    1.12   0
  10  -7  -1    9.59    1.57   0
 -10   7   1   10.74    1.46   0
  10   7  -1   11.10    1.18   0
   9  -7  -1   18.07    1.31   0
   9   7  -1   15.85    1.20   0
  -9  -7   1   20.02    1.19   0
  -9   7   1   18.53    1.25   0
   8   7  -1    6.67    1.07   0
  -8  -7   1    7.34    1.07   0
  -8   7   1    6.47    1.09   0
   8  -7  -1    5.91    1.39   0
  -7  -7   1   57.42    1.38   0
   7  -7  -1   56.08    1.55   0
  -7   7   1   56.05    1.48   0
   7   7  -1   58.01    1.39   0
   6   7  -1  157.35    1.79   0
   6  -7  -1  159.71    2.31   0
  -6  -7   1  158.39    1.78   0
  -6   7   1  160.00    2.29   0
   5  -7  -1   53.90    1.55   0
  -5   7   1   53.80    1.67   0
   5   7  -1   54.38    1.30   0
  -5  -7   1   53.36    1.33   0
  -4  -7   1   49.88    1.36   0
  -4   7   1   50.91    1.62   0
   4   7  -1   51.20    1.33   0
   4  -7  -1   51.43    1.74   0
   3   7  -1  377.66    2.70   0
  -3   7   1  366.78    3.46   0
  -3  -7   1  377.93    2.91   0
  -2   7   1   37.54    1.56   0
  -2  -7   1   40.72    1.40   0
  -2   7   1   42.28    1.64   0
   2   7  -1   40.44    1.57   0
  -1  -7   1  199.94    2.55   0
  -1   7   1  187.56    2.37   0
  -1   7   1  199.94    2.68   0
   1   7  -1  198.53    2.57   0
   0   7  -1 1114.21    6.28   0
   0  -7   1 1081.14    6.32   0
   0   7   1 1062.86    5.10   0
   0  -7  -1 1118.02    5.19   0
  -1  -7  -1   69.03    1.58   0
  -1   7  -1   73.26    2.61   0
   1   7   1   66.62    1.74   0
  -1   7  -1   66.26    2.42   0
  -2  -7  -1  113.89    1.75   0
   2   7   1  116.01    1.91   0
  -2   7  -1  106.83    3.82   0
  -2   7  -1  119.28    4.07   0
  -3  -7  -1  273.43    2.34   0
   3   7   1  274.87    2.33   0
  -3   7  -1  298.85    5.23   0
  -3   7  -1  264.09    5.11   0
  -4   7  -1  274.44    4.21   0
   4   7   1  288.66    2.25   0
  -4  -7  -1  267.62    2.26   0
   4  -7   1  285.33    4.25   0
  -5  -7  -1   79.50    1.43   0
  -5   7  -1   78.22    2.32   0
   5   7   1   80.94    1.46   0
   5  -7   1   80.56    2.33   0
   6   7   1    1.25    1.07   0
  -6  -7  -1    1.06    1.06   0
   6  -7   1    1.43    1.50   0
  -6   7  -1    0.82    1.43   0
  -7   7  -1   59.00    1.94   0
  -7  -7  -1   54.68    1.33   0
   7  -7   1   55.85    1.82   0
   7   7   1   54.34    1.34   0
  -8  -7  -1    3.20    1.07   0
   8  -7   1    3.09    1.39   0
   8   7   1    3.23    1.08   0
  -8   7  -1    4.77    1.35   0
  -9  -7  -1   31.32    1.24   0
   9   7   1   29.19    1.25   0
  -9   7  -1   28.18    1.63   0
   9  -7   1   27.32    1.65   0
  10  -7   1    5.68    1.26   0
  10   7   1    5.24    1.17   0
 -10  -7  -1    5.61    1.15   0
 -10   7  -1    3.93    1.22   0
 -11  -7  -1    2.42    1.14   0
  11   7   1    1.87    1.16   0
 -11   7  -1    0.55    1.45   0
  11  -7   1    2.70    1.54   0
 -12   7  -1    1.78    1.59   0
  12   7   1    0.62    1.23   0
  12  -7   1    2.15    1.39   0
 -12  -7  -1    2.16    1.22   0
  13  -7   1    1.66    1.78   0
 -13  -7  -1   -0.39    1.31   0
 -13   7  -1    0.56    1.37   0
  13   7   1    1.83    0.97   0
 -13   8   1    0.56    1.34   0
  13  -8  -1    2.78    1.48   0
 -13  -8   1    0.83    1.35   0
  13   8  -1    2.53    1.31   0
 -12  -8   1    0.78    1.21   0
  12  -8  -1    0.28    1.36   0
  12   8  -1    0.15    1.24   0
 -12   8   1    0.30    1.46   0
 -11  -8   1    7.53    1.16   0
  11   8  -1    7.65    1.18   0
  11  -8  -1    6.45    1.61   0
 -11   8   1    6.10    1.52   0
 -10   8   1    1.00    1.36   0
  10  -8  -1    1.28    1.51   0
 -10  -8   1    1.74    1.16   0
  10   8  -1    1.49    1.18   0
  -9   8   1   10.11    1.39   0
   9   8  -1   10.31    1.13   0
  -9  -8   1    9.61    1.16   0
   9  -8  -1    9.15    1.52   0
  -8  -8   1   17.07    0.89   0
  -8   8   1   17.62    1.45   0
   8  -8  -1   17.64    1.54   0
   8   8  -1   18.04    1.16   0
   7  -8  -1   -0.09    1.23   0
  -7  -8   1   -0.68    1.07   0
  -7   8   1    0.45    1.20   0
   7   8  -1    0.37    1.09   0
   6   8  -1    0.97    1.02   0
   6  -8  -1    0.94    1.27   0
  -6  -8   1    2.08    1.01   0
  -6   8   1    0.13    1.19   0
  -5   8   1  125.02    2.22   0
   5   8  -1  126.98    1.63   0
  -5  -8   1  132.02    1.63   0
   5  -8  -1  126.76    2.38   0
   4   8  -1   14.14    1.11   0
  -4  -8   1   12.71    1.09   0
  -4   8   1   11.14    1.55   0
   4  -8  -1   11.77    1.46   0
   3   8  -1   88.84    1.59   0
  -3  -8   1   86.02    1.78   0
  -3   8   1   92.33    2.04   0
  -3   8   1   85.64    1.97   0
  -2   8   1   58.32    1.72   0
  -2   8   1   61.30    1.80   0
  -2  -8   1   54.96    1.47   0
   2   8  -1   61.02    1.43   0
  -1   8   1  255.73    2.91   0
  -1   8   1  247.25    2.75   0
  -1  -8   1  255.79    2.86   0
   1   8  -1  264.02    2.78   0
   0  -8   1   91.69    2.13   0
   0  -8  -1   24.39    1.19   0
   0   8  -1   91.03    2.13   0
   0   8   1   83.29    1.82   0
  -1  -8  -1   24.08    1.21   0
  -1   8  -1   26.24    2.01   0
  -1   8  -1   23.69    1.96   0
   1   8   1   47.86    1.36   0
  -2  -8  -1  105.62    1.70   0
   2   8   1  105.84    1.70   0
  -2   8  -1  115.57    3.89   0
  -2   8  -1   99.25    3.42   0
   3   8   1    1.07    1.02   0
  -3   8  -1    0.28    2.37   0
  -3  -8  -1    0.77    1.07   0
  -3   8  -1    0.77    2.43   0
  -4  -8  -1   63.23    1.56   0
  -4   8  -1   53.32    2.54   0
  -4   8  -1   61.37    2.93   0
   4   8   1   65.30    1.55   0
   5  -8   1   89.42    2.64   0
  -5  -8  -1   91.25    1.56   0
   5   8   1   87.74    1.51   0
  -5   8  -1   86.87    2.58   0
  -6  -8  -1    1.10    1.07   0
  -6   8  -1    1.36    1.42   0
   6   8   1    1.14    1.12   0
   6  -8   1    0.48    1.58   0
   7   8   1    4.60    1.07   0
  -7  -8  -1    4.74    1.09   0
  -7   8  -1    4.44    1.38   0
   7  -8   1    4.61    1.46   0
  -8   8  -1   44.98    1.78   0
   8  -8   1   42.75    1.80   0
   8   8   1   40.10    1.08   0
  -8  -8  -1   45.58    1.33   0
  -9  -8  -1   -0.52    1.08   0
  -9   8  -1    0.23    1.40   0
   9   8   1    0.76    1.06   0
   9  -8   1   -0.44    1.45   0
  10   8   1    6.23    1.16   0
 -10  -8  -1    3.88    1.19   0
 -10   8  -1    6.21    1.50   0
  10  -8   1    5.44    1.63   0
 -11  -8  -1    0.06    1.19   0
 -11   8  -1    1.92    1.55   0
  11  -8   1    2.92    1.64   0
  11   8   1    0.46    1.19   0
 -12  -8  -1    1.36    1.24   0
 -12   8  -1    1.90    1.35   0
  12  -8   1    1.67    1.73   0
  12   8   1    0.68    1.25   0
 -13  -8  -1    0.77    1.42   0
  13  -8   1    0.97    1.90   0
  13   8   1    0.03    1.34   0
 -13   8  -1    0.41    1.75   0
 -13  -9   1   -0.56    1.38   0
  13   9  -1   -0.76    1.38   0
 -13   9   1    0.80    1.77   0
  13  -9  -1    1.06    1.91   0
 -12  -9   1    0.73    1.30   0
  12   9  -1    1.03    1.26   0
  12  -9  -1    2.81    1.80   0
 -12   9   1    1.39    1.32   0
  11   9  -1   13.32    1.29   0
 -11   9   1   14.06    1.42   0
 -11  -9   1   13.98    1.29   0
  11  -9  -1   11.98    1.77   0
 -10   9   1   73.20    2.05   0
  10  -9  -1   80.96    1.92   0
 -10  -9   1   75.43    1.63   0
  10   9  -1   67.54    1.58   0
   9  -9  -1    2.63    1.53   0
  -9  -9   1    2.95    1.14   0
  -9   9   1    2.64    1.51   0
   9   9  -1    1.14    1.16   0
   8   9  -1   19.06    1.26   0
   8  -9  -1   17.19    1.55   0
  -8  -9   1   17.06    1.24   0
  -8   9   1   17.67    1.47   0
  -7  -9   1    7.17    1.07   0
  -7   9   1    6.33    1.34   0
   7  -9  -1    6.59    1.63   0
   7   9  -1    6.90    1.05   0
  -6  -9   1   47.64    1.33   0
  -6   9   1   44.93    1.65   0
   6   9  -1   42.62    1.28   0
   6  -9  -1   45.41    1.73   0
  -5   9   1    7.86    1.47   0
   5  -9  -1    8.23    1.61   0
  -5  -9   1    8.52    1.05   0
   5   9  -1    6.64    1.05   0
   4   9  -1  280.35    2.25   0
  -4  -9   1  280.54    2.31   0
  -4   9   1  291.21    3.21   0
  -4   9   1  281.09    3.08   0
   3   9  -1  103.19    1.68   0
  -3   9   1   92.42    2.02   0
  -3  -9   1   97.49    1.73   0
  -3   9   1   96.76    2.16   0
  -2   9   1   61.09    1.89   0
  -2   9   1   67.67    1.87   0
   2   9  -1   62.51    1.47   0
  -2  -9   1   60.52    1.52   0
  -1   9   1   11.31    1.35   0
  -1  -9   1   11.52    1.34   0
  -1   9   1   11.55    1.10   0
   1   9  -1   11.37    1.32   0
   0   9  -1  437.24    3.88   0
   0  -9   1  430.05    3.85   0
   0   9   1  418.63    3.13   0
  -1   9  -1  112.52    2.80   0
  -1  -9  -1  104.99    1.86   0
   1   9   1  112.37    1.88   0
  -1   9  -1  100.98    2.58   0
  -2  -9  -1   80.69    1.54   0
  -2   9  -1   80.97    3.26   0
  -2   9  -1   89.64    3.23   0
   2   9   1   86.41    1.55   0
   3   9   1   35.42    1.23   0
  -3  -9  -1   35.49    1.24   0
   4   9   1  156.43    1.81   0
  -4   9  -1  177.02    5.44   0
  -4  -9  -1  169.29    1.86   0
  -5   9  -1   17.79    2.07   0
  -5  -9  -1   24.20    1.24   0
  -5   9  -1   24.44    2.31   0
   5   9   1   24.71    1.26   0
  -6  -9  -1  105.98    1.57   0
   6   9   1   92.56    1.54   0
   6  -9   1   97.61    2.93   0
  -6   9  -1  100.16    2.89   0
  -7   9  -1    0.67    1.52   0
  -7  -9  -1    1.94    1.12   0
   7   9   1    1.20    1.08   0
   7  -9   1    0.02    1.57   0
   8  -9   1    0.47    1.49   0
  -8  -9  -1    1.00    1.13   0
   8   9   1    0.69    1.13   0
  -8   9  -1    0.18    1.53   0
   9   9   1    8.90    1.20   0
  -9   9  -1    9.24    1.56   0
   9  -9   1    9.97    1.91   0
  -9  -9  -1    9.67    1.25   0
 -10   9  -1    2.07    1.73   0
  10   9   1    0.62    1.18   0
  10  -9   1    2.44    1.68   0
 -10  -9  -1    1.81    1.23   0
  11   9   1   -0.52    1.22   0
  11  -9   1   -0.07    1.71   0
 -11   9  -1   -0.02    1.62   0
 -11  -9  -1    0.92    1.22   0
  12  -9   1    0.49    2.12   0
  12   9   1    2.88    1.28   0
 -12   9  -1    0.71    1.66   0
 -12  -9  -1    0.48    0.88   0
 -13  10   1   -0.53    1.73   0
 -13 -10   1   -0.24    1.41   0
 -12  10   1    0.66    1.64   0
 -12 -10   1    3.01    1.33   0
  12 -10  -1    3.86    1.91   0
  12  10  -1    2.71    1.36   0
 -11 -10   1    1.65    1.34   0
  11 -10  -1    2.98    1.76   0
  11  10  -1    1.91    1.25   0
 -11  10   1    1.82    1.62   0
 -10 -10   1    0.15    1.20   0
  10 -10  -1    0.27    1.61   0
  10  10  -1   -0.15    1.21   0
 -10  10   1   -0.54    1.50   0
  -9  10   1    9.90    1.52   0
   9  10  -1   10.07    1.17   0
  -9 -10   1   11.31    1.22   0
   9 -10  -1    9.07    1.66   0
  -8  10   1    2.09    1.34   0
   8 -10  -1    1.56    1.45   0
   8  10  -1    0.62    1.11   0
  -8 -10   1    2.66    1.10   0
  -7 -10   1    4.86    1.16   0
   7 -10  -1    3.96    1.48   0
   7  10  -1    4.57    1.05   0
  -7  10   1    4.71    1.39   0
  -6  10   1  117.82    2.30   0
   6  10  -1  122.14    1.66   0
  -6 -10   1  126.45    1.70   0
   5  10  -1   25.01    1.14   0
  -5  10   1   24.28    1.64   0
  -5  10   1   24.81    1.76   0
  -5 -10   1   24.78    1.22   0
  -4  10   1    3.00    1.41   0
  -4 -10   1    3.76    1.30   0
  -4  10   1    3.60    1.35   0
   4  10  -1    3.08    1.07   0
  -3 -10   1   20.91    1.51   0
   3  10  -1   21.83    1.21   0
  -3  10   1   20.28    1.51   0
  -3  10   1   19.31    1.41   0
  -2  10   1  215.15    2.67   0
  -2  10   1  218.29    2.80   0
  -2 -10   1  222.30    2.35   0
   2  10  -1  223.66    2.30   0
  -1  10   1    7.54    1.29   0
  -1  10   1    7.15    1.35   0
   1  10  -1    6.25    1.31   0
  -1 -10   1    6.58    1.32   0
   0  10   1    2.28    1.34   0
   0  10  -1    1.69    1.47   0
  -1  10  -1   11.56    1.59   0
  -1  10  -1   11.03    1.57   0
   1  10   1   12.25    1.39   0
  -1 -10  -1   12.83    1.34   0
  -2 -10  -1   15.35    1.15   0
   2  10   1   13.59    1.14   0
  -2  10  -1   14.83    2.08   0
  -2  10  -1   12.70    2.04   0
  -3 -10  -1    8.36    1.09   0
   3  10   1    9.42    1.11   0
   4  10   1  210.06    2.01   0
  -4 -10  -1  224.15    2.03   0
  -5 -10  -1   88.69    1.57   0
   5  10   1   87.77    1.54   0
  -6  10  -1    0.42    2.14   0
  -6  10  -1    0.53    2.04   0
  -6 -10  -1    1.10    1.10   0
   6  10   1    0.65    1.05   0
  -7 -10  -1    8.99    0.87   0
   7 -10   1    8.76    2.27   0
  -7  10  -1    9.69    2.09   0
   7  10   1    7.61    1.19   0
  -8  10  -1    2.96    1.87   0
  -8 -10  -1    3.64    1.18   0
   8 -10   1    3.04    1.96   0
   8  10   1    3.04    1.15   0
   9  10   1   14.09    1.26   0
  -9  10  -1   12.04    1.64   0
   9 -10   1   12.66    1.96   0
  -9 -10  -1   10.99    1.35   0
 -10 -10  -1    9.94    0.98   0
  10  10   1   15.46    1.33   0
  10 -10   1   12.98    2.13   0
 -10  10  -1   12.12    1.92   0
  11  10   1   -0.04    1.31   0
  11 -10   1    0.61    2.09   0
 -11 -10  -1    2.08    1.27   0
 -11  10  -1    0.52    1.59   0
  12  10   1    1.35    1.37   0
  12 -10   1    0.39    2.31   0
 -12 -10  -1    1.63    0.93   0
 -12  10  -1    1.90    2.04   0
  12 -11  -1   -0.06    1.98   0
 -12  11   1    0.84    1.74   0
  12  11  -1   -0.41    1.40   0
 -12 -11   1    0.28    1.39   0
 -11 -11   1    1.01    1.34   0
  11 -11  -1    3.18    2.14   0
  11  11  -1   -0.46    1.33   0
 -11  11   1    0.90    1.66   0
 -10 -11   1    1.70    1.30   0
  10  11  -1    0.93    1.22   0
  10 -11  -1    1.43    1.66   0
 -10  11   1    0.52    1.84   0
   9 -11  -1   18.15    2.01   0
  -9  11   1   18.53    1.82   0
   9  11  -1   18.27    1.29   0
  -9 -11   1   18.05    1.36   0
  -8  11   1    2.46    1.68   0
   8 -11  -1    1.73    1.80   0
  -8 -11   1    0.18    1.40   0
   8  11  -1    2.78    1.10   0
  -7 -11   1    2.65    1.11   0
  -7  11   1    1.77    1.58   0
   7  11  -1    1.24    1.05   0
   6  11  -1    1.29    1.02   0
  -6  11   1    1.96    1.63   0
  -6 -11   1    0.70    1.32   0
  -6  11   1    1.31    1.49   0
  -5 -11   1    1.31    1.34   0
  -5  11   1    1.86    1.48   0
   5  11  -1    2.78    1.07   0
  -5  11   1    1.29    1.63   0
  -4  11   1  124.72    2.71   0
   4  11  -1  118.09    1.69   0
  -4  11   1  120.89    2.52   0
  -4 -11   1  123.39    2.00   0
   3  11  -1    0.60    1.08   0
  -3  11   1    1.42    1.26   0
  -3 -11   1    0.91    1.13   0
  -3  11   1    1.10    1.50   0
  -2 -11   1    1.03    1.36   0
  -2  11   1    0.67    1.49   0
  -2  11   1    1.07    1.29   0
   2  11  -1    1.07    1.27   0
   1  11  -1   13.11    1.39   0
  -1 -11   1   14.53    1.38   0
  -1  11   1   13.23    1.31   0
  -1  11   1   13.37    1.34   0
   0  11  -1    4.06    1.30   0
   0  11   1    4.20    1.31   0
   0  11  -1    4.08    1.28   0
   0  11   1    3.32    1.36   0
  -1  11  -1   39.31    2.09   0
   1  11   1   38.33    1.41   0
  -1 -11  -1   43.52    1.60   0
  -1  11  -1   40.71    1.99   0
  -2 -11  -1   34.23    1.30   0
  -2  11  -1   32.72    2.64   0
  -2  11  -1   34.15    2.68   0
   2  11   1   31.42    1.28   0
   3  11   1   57.66    1.39   0
  -3 -11  -1   56.11    1.40   0
  -4 -11  -1    1.84    1.13   0
   4  11   1    1.68    1.07   0
  -5 -11  -1   47.69    1.36   0
   5  11   1   47.25    1.38   0
  -6 -11  -1   21.14    1.31   0
   6  11   1   18.22    1.17   0
  -7 -11  -1   14.31    1.26   0
   7  11   1   15.65    1.18   0
   8  11   1    0.26    1.21   0
  -8 -11  -1    1.00    1.25   0
  -8  11  -1    0.57    2.29   0
   9 -11   1   27.12    2.78   0
  -9 -11  -1   31.06    1.39   0
  -9  11  -1   27.89    2.40   0
   9  11   1   23.05    1.34   0
  10  11   1   -0.22    1.29   0
  10 -11   1    0.82    2.49   0
 -10  11  -1    0.67    2.13   0
 -10 -11  -1    1.62    1.33   0
  11 -11   1    0.35    2.45   0
 -11  11  -1    0.39    1.96   0
  11  11   1    0.30    1.33   0
 -11 -11  -1    0.48    1.33   0
  11 -12  -1    9.67    2.39   0
 -11  12   1    5.64    2.01   0
 -11 -12   1    8.99    1.12   0
  11  12  -1    7.93    1.49   0
  10 -12  -1    0.56    2.14   0
  10  12  -1   -1.28    1.25   0
 -10  12   1   -0.04    1.88   0
 -10 -12   1   -0.27    1.32   0
  -9  12   1   19.51    2.03   0
   9  12  -1   12.32    1.37   0
  -9 -12   1   14.82    1.37   0
  -8  12   1   13.18    2.04   0
  -8  12   1   11.80    1.97   0
  -8 -12   1   12.72    1.29   0
   8  12  -1    9.93    1.29   0
  -7 -12   1    7.25    1.24   0
  -7  12   1    7.55    2.07   0
  -7  12   1    7.72    1.89   0
   7  12  -1    8.04    1.14   0
   6  12  -1    0.01    1.10   0
  -6 -12   1    0.06    1.17   0
  -6  12   1    0.79    1.96   0
  -6  12   1    0.84    1.79   0
  -5 -12   1  102.93    1.75   0
  -5  12   1  108.74    2.67   0
   5  12  -1  109.11    1.64   0
  -5  12   1  109.70    2.75   0
  -4  12   1    0.62    1.49   0
  -4  12   1    0.08    1.60   0
  -4 -12   1    0.39    1.12   0
   4  12  -1    0.28    1.12   0
   3  12  -1   29.64    1.26   0
  -3  12   1   30.02    1.91   0
  -3  12   1   33.24    1.80   0
  -3 -12   1   29.93    1.57   0
   2  12  -1    4.05    1.33   0
  -2  12   1    5.44    1.35   0
  -2  12   1    6.09    1.64   0
  -2 -12   1    4.70    1.13   0
  -1 -12   1  182.77    2.44   0
  -1  12   1  166.08    2.32   0
  -1  12   1  174.19    2.62   0
   1  12  -1  167.26    2.36   0
   0  12  -1    7.79    1.63   0
   0  12   1    9.16    1.40   0
   0  12  -1    7.50    1.40   0
   0  12   1    6.86    1.13   0
  -1  12  -1   70.50    2.40   0
  -1  12  -1   69.75    2.25   0
  -1 -12  -1    4.75    1.11   0
   1  12   1   67.50    1.55   0
  -2  12  -1    0.99    2.34   0
  -2 -12  -1    1.95    1.36   0
  -2  12  -1    1.25    2.33   0
   2  12   1    3.25    1.33   0
   3  12   1    2.37    1.39   0
  -3 -12  -1    2.17    1.40   0
  -4 -12  -1    2.67    1.20   0
   4  12   1    2.81    1.14   0
  -5 -12  -1   89.45    1.62   0
   5  12   1   83.82    1.74   0
  -6 -12  -1    1.48    1.16   0
   6  12   1    0.12    1.13   0
   7  12   1    1.79    1.16   0
  -7 -12  -1    1.54    1.20   0
  -8 -12  -1    1.02    1.19   0
   8  12   1    0.24    1.18   0
   9  12   1    2.57    1.26   0
  -9 -12  -1    0.67    1.28   0
 -10 -12  -1    2.16    1.38   0
 -10  12  -1    0.20    3.14   0
  10  12   1    1.10    1.30   0
 -10  12  -1    0.78    3.41   0
 -11  12  -1    2.74    3.02   0
 -11 -12  -1    3.02    1.40   0
  11  12   1    1.73    1.41   0
 -11  13   1    0.90    2.33   0
 -11 -13   1   -1.15    1.48   0
 -11  13   1    0.48    2.48   0
  11  13  -1    0.32    1.01   0
 -10 -13   1    2.74    1.37   0
 -10  13   1    0.58    2.35   0
  10  13  -1    0.68    1.32   0
 -10  13   1    1.42    2.32   0
  -9  13   1    1.30    2.43   0
  -9 -13   1    3.10    1.34   0
   9  13  -1    1.69    1.27   0
  -9  13   1    0.42    2.10   0
  -8  13   1    2.63    2.33   0
   8  13  -1    2.20    1.51   0
  -8  13   1    1.96    2.29   0
  -8 -13   1    2.00    1.26   0
  -7  13   1   13.09    2.33   0
  -7 -13   1   12.96    1.32   0
  -7  13   1   12.61    2.28   0
   7  13  -1   12.15    1.23   0
  -6 -13   1    6.15    1.26   0
  -6  13   1    5.46    2.18   0
  -6  13   1    5.15    2.19   0
   6  13  -1    6.61    1.17   0
   5  13  -1   14.90    1.23   0
  -5  13   1   19.49    2.15   0
  -5  13   1   18.11    2.11   0
  -5 -13   1   17.06    1.34   0
   4  13  -1   26.04    1.30   0
  -4 -13   1   29.02    1.38   0
  -4  13   1   25.59    2.10   0
  -4  13   1   27.13    1.94   0
  -3  13   1  119.44    2.55   0
  -3 -13   1  120.70    1.88   0
  -3  13   1  219.13    3.20   0
   3  13  -1  113.86    2.02   0
  -2  13   1   51.94    1.97   0
  -2 -13   1   54.76    1.78   0
  -2  13   1   51.95    2.06   0
   2  13  -1   52.12    1.75   0
   1  13  -1   10.37    1.45   0
  -1  13   1    9.86    1.48   0
  -1  13   1   10.84    1.67   0
   0  13   1   65.78    1.94   0
   0  13  -1   65.89    2.07   0
   0  13  -1   68.34    2.09   0
   0  13   1   63.27    1.88   0
  -1  13  -1   13.06    1.80   0
  -1  13  -1   12.13    1.78   0
   1  13   1   13.47    1.17   0
   2  13   1    1.91    1.14   0
  -2 -13  -1    1.78    1.11   0
  -3 -13  -1   61.78    1.51   0
   3  13   1   56.33    1.48   0
   4  13   1   45.48    1.64   0
  -4 -13  -1   56.02    1.71   0
  -5 -13  -1    1.58    1.23   0
   5  13   1    3.57    1.13   0
  -6 -13  -1    0.30    1.23   0
   6  13   1    0.94    1.16   0
   7  13   1    3.37    1.23   0
  -7 -13  -1    2.68    1.31   0
  -8 -13  -1    5.51    1.28   0
   8  13   1    4.10    1.27   0
   9  13   1    1.75    1.31   0
  -9 -13  -1    0.93    1.33   0
 -10 -13  -1    0.62    1.41   0
  10  13   1    0.42    1.35   0
 -10 -14   1   -0.17    1.48   0
  10  14  -1    0.43    1.36   0
   9  14  -1    1.54    1.62   0
  -9 -14   1    1.40    1.39   0
  -8 -14   1    1.22    1.34   0
   8  14  -1   -0.58    1.25   0
   7  14  -1    0.06    1.21   0
  -7 -14   1    1.90    1.27   0
  -6 -14   1    6.03    1.27   0
   6  14  -1    4.90    1.22   0
   5  14  -1    6.79    1.20   0
  -5  14   1    7.66    2.62   0
  -5 -14   1    5.72    1.32   0
  -5  14   1    8.07    2.97   0
  -4  14   1    0.30    1.90   0
  -4 -14   1   -0.12    1.21   0
   4  14  -1    1.87    1.10   0
  -4  14   1    0.50    2.05   0
  -3  14   1    6.50    1.92   0
   3  14  -1    6.91    1.20   0
  -3  14   1    6.79    1.68   0
  -3 -14   1    6.62    1.22   0
  -2  14   1   45.53    1.85   0
  -2 -14   1   47.01    1.54   0
  -2  14   1   48.06    1.93   0
   2  14  -1   45.32    1.72   0
   1  14  -1   16.24    1.55   0
   1  14  -1   16.88    1.52   0
  -1  14   1   18.02    1.56   0
  -1  14   1   16.55    1.48   0
   0  14   1    5.26    1.19   0
   0  14   1    4.78    1.35   0
   0  14  -1    4.91    1.46   0
   0  14  -1    5.72    1.73   0
  -1  14  -1   11.56    2.02   0
   1  14   1   13.16    1.48   0
   1  14   1    9.68    1.44   0
  -1  14  -1   11.36    1.88   0
  -2 -14  -1    1.85    1.18   0
   2  14   1    2.46    1.41   0
   3  14   1    1.90    1.08   0
  -3 -14  -1   -0.61    1.43   0
   4  14   1   17.80    1.57   0
  -4 -14  -1   21.00    1.38   0
  -5 -14  -1    6.80    1.56   0
   5  14   1    6.95    1.21   0
   6  14   1   -0.01    1.18   0
  -6 -14  -1    1.79    1.30   0
   7  14   1    1.75    1.52   0
  -7 -14  -1    1.54    1.27   0
   8  14   1    4.10    1.33   0
  -8 -14  -1    1.60    1.36   0
   9  14   1    0.16    1.34   0
  -9 -14  -1   -0.49    1.38   0
  -9 -15   1   -0.19    1.47   0
   9  15  -1   -0.47    1.34   0
   8  15  -1    1.45    1.36   0
  -8 -15   1    1.45    1.45   0
  -7 -15   1    1.04    1.36   0
   7  15  -1    1.70    1.57   0
   6  15  -1   16.37    1.34   0
  -6 -15   1   10.23    1.46   0
  -5 -15   1    1.66    1.32   0
   5  15  -1    1.31    1.22   0
  -4  15   1   64.57    3.40   0
  -4  15   1   67.19    3.58   0
  -4 -15   1   55.16    1.73   0
   4  15  -1   59.76    1.65   0
  -3  15   1    4.67    1.97   0
  -3  15   1    5.45    1.94   0
   3  15  -1    4.59    1.48   0
  -3 -15   1    7.51    1.60   0
  -2  15   1   15.34    1.82   0
   2  15  -1   15.57    1.60   0
  -2  15   1   14.23    1.77   0
   1  15  -1    4.82    1.68   0
   1  15  -1    4.69    1.71   0
  -1  15   1    4.71    1.65   0
  -1  15   1    4.06    1.46   0
   0  15  -1   41.73    2.08   0
   0  15  -1   42.25    2.05   0
   0  15   1   44.63    1.83   0
   0  15   1   44.69    1.78   0
  -1  15  -1   10.33    2.14   0
  -1  15  -1   11.06    2.14   0
   1  15   1   10.42    1.49   0
   1  15   1   11.30    1.53   0
   2  15   1   10.35    1.51   0
   3  15   1    1.82    1.47   0
  -3 -15  -1    2.66    1.22   0
  -4 -15  -1   14.73    1.60   0
   4  15   1   12.74    1.58   0
  -5 -15  -1    1.29    1.28   0
   5  15   1    1.42    1.24   0
   6  15   1    8.25    1.27   0
  -6 -15  -1    7.64    1.40   0
  -7 -15  -1    1.43    1.36   0
   7  15   1    2.65    1.27   0
   8  15   1    2.48    1.35   0
  -8 -15  -1    3.22    1.43   0
  -9 -15  -1    1.56    1.43   0
   8  16  -1    1.06    1.73   0
  -8 -16   1    4.12    1.54   0
   7  16  -1    1.00    1.32   0
  -7 -16   1   -0.62    1.78   0
  -6 -16   1   -0.19    1.37   0
   6  16  -1    1.24    1.31   0
  -5 -16   1    6.77    1.44   0
   5  16  -1    9.30    1.33   0
  -4 -16   1    3.56    1.70   0
   4  16  -1    3.62    1.26   0
  -3 -16   1    3.37    1.33   0
  -3  16   1    4.73    2.20   0
  -3  16   1    5.06    2.20   0
   3  16  -1    4.14    1.23   0
   2  16  -1   17.11    1.66   0
   2  16  -1   16.66    1.67   0
  -2  16   1   16.46    1.96   0
  -2  16   1   20.41    2.00   0
   1  16  -1   18.91    1.89   0
  -1  16   1   19.03    1.86   0
   1  16  -1   17.42    1.88   0
  -1  16   1   18.25    1.80   0
   0  16  -1    0.35    1.87   0
   0  16  -1    0.99    1.66   0
   0  16   1    0.12    1.52   0
   0  16   1    1.27    1.45   0
  -1  16  -1    2.74    2.77   0
   1  16   1    1.84    1.48   0
  -1  16  -1    2.87    2.88   0
   1  16   1    2.80    1.51   0
   2  16   1    8.94    1.58   0
   2  16   1   12.50    1.59   0
   3  16   1    3.29    1.53   0
  -4 -16  -1    6.78    1.32   0
   4  16   1    8.78    1.30   0
  -5 -16  -1    0.23    1.41   0
   5  16   1    0.39    1.31   0
  -6 -16  -1    1.54    1.42   0
   6  16   1   -0.57    1.36   0
  -7 -16  -1    1.13    1.44   0
   7  16   1    1.10    1.40   0
  -6 -17   1    0.87    1.46   0
   6  17  -1    1.76    1.33   0
   5  17  -1    4.30    1.36   0
  -5 -17   1    3.49    1.79   0
   4  17  -1    0.70    1.30   0
  -4 -17   1    1.21    1.64   0
   3  17  -1    5.68    1.35   0
  -2  17   1    0.05    2.00   0
   2  17  -1   -0.01    1.57   0
   2  17  -1    0.43    1.53   0
  -2  17   1    0.66    2.00   0
  -1  17   1    5.48    1.61   0
   1  17  -1    4.11    1.84   0
   1  17  -1    4.59    1.84   0
  -1  17   1    4.00    1.90   0
   0  17  -1   11.60    2.12   0
   0  17  -1   11.55    2.15   0
   0  17   1   11.89    1.63   0
   0  17   1   11.68    1.72   0
   1  17   1    1.04    1.60   0
   1  17   1   -0.24    1.57   0
   2  17   1    0.31    1.28   0
   2  17   1    1.75    1.31   0
   3  17   1    0.90    1.37   0
   3  17   1    2.19    1.34   0
   4  17   1    1.86    1.63   0
  -4 -17  -1    1.25    1.39   0
  -5 -17  -1    2.49    1.44   0
   5  17   1    3.11    1.35   0
   6  17   1    1.16    1.44   0
  -6 -17  -1    0.34    1.53   0
   4  18  -1    1.75    1.76   0
   3  18  -1    1.42    1.69   0
   3  18  -1   -0.14    1.48   0
   2  18  -1    2.58    1.93   0
  -2  18   1    2.23    2.49   0
  -2  18   1    2.19    2.75   0
   2  18  -1    2.92    1.92   0
  -1  18   1    5.18    2.15   0
   1  18  -1    4.50    1.88   0
  -1  18   1    3.42    2.15   0
   1  18  -1    3.47    1.89   0
   0  18  -1    0.69    2.55   0
   0  18   1    1.66    1.91   0
   0  18  -1    0.46    2.67   0
   0  18   1    0.90    1.87   0
   1  18   1    5.58    1.72   0
   1  18   1    3.70    1.75   0
   2  18   1    4.05    1.47   0
   2  18   1    4.28    1.73   0
   3  18   1    1.03    1.72   0
   3  18   1    0.62    1.39   0
   4  18   1   -0.51    1.77   0
 -14   0   2    0.70    1.30   0
  14   0  -2    5.70    1.35   0
 -12   0   2    6.26    1.15   0
  12   0  -2    5.86    1.19   0
 -10   0   2   86.81    1.43   0
  10   0  -2   76.70    1.44   0
  -8   0   2  298.77    2.17   0
   8   0  -2  285.15    2.16   0
  -6   0   2  564.35    2.98   0
   6   0  -2  558.11    2.96   0
  -4   0   2  595.63    3.49   0
   4   0  -2  591.78    3.48   0
  -2   0   2   69.92    1.88   0
   2   0  -2   71.94    1.88   0
   0   0   2  850.71    6.51   0
   0   0  -2  881.32    6.52   0
   2   0   2 4148.90   11.44   0
  -2   0  -2 4124.49   11.51   0
  -4   0  -2 1488.62    5.49   0
   4   0   2 1548.48    5.62   0
   6   0   2  126.32    1.72   0
  -6   0  -2  127.23    1.71   0
  -8   0  -2   90.05    1.53   0
   8   0   2   96.38    1.58   0
 -10   0  -2    4.01    1.05   0
  10   0   2    4.18    1.08   0
 -12   0  -2    2.65    1.27   0
  12   0   2    3.80    1.17   0
 -14   0  -2    0.42    1.35   0
  14   0   2    0.94    1.38   0
  15   1  -2    0.47    1.36   0
 -15  -1   2    1.03    1.31   0
  15  -1  -2    2.27    1.75   0
 -15   1   2   -0.70    1.31   0
  14  -1  -2    0.89    1.27   0
 -14   1   2    0.51    1.23   0
  14   1  -2   -0.68    1.22   0
 -14  -1   2    0.59    1.21   0
  13  -1  -2    0.44    1.17   0
  13   1  -2    1.52    1.18   0
 -13   1   2    2.17    1.13   0
 -13  -1   2    1.58    1.17   0
  12   1  -2    2.71    1.15   0
  12  -1  -2    1.75    1.09   0
 -12  -1   2    1.35    1.12   0
 -12   1   2    1.56    1.07   0
 -11  -1   2   17.73    1.15   0
  11   1  -2   13.37    1.20   0
 -11   1   2   16.90    1.15   0
  11  -1  -2   14.24    1.16   0
 -10   1   2   12.45    1.10   0
  10   1  -2   11.51    1.10   0
  10  -1  -2   10.80    1.11   0
 -10  -1   2   13.04    1.14   0
   9  -1  -2   22.55    1.23   0
  -9   1   2   24.46    1.15   0
   9   1  -2   23.65    0.91   0
  -9  -1   2   25.40    1.15   0
  -8   1   2    4.66    1.01   0
  -8  -1   2    3.89    1.04   0
   8  -1  -2    3.43    1.05   0
   8   1  -2    2.48    1.04   0
   7  -1  -2    5.37    1.06   0
  -7   1   2    5.82    1.02   0
   7   1  -2    5.09    1.01   0
  -7  -1   2    4.10    1.02   0
   6   1  -2  337.11    2.37   0
  -6   1   2  339.13    2.46   0
   6  -1  -2  324.19    2.45   0
  -6  -1   2  345.58    2.38   0
  -5  -1   2  587.35    3.12   0
   5   1  -2  562.95    3.11   0
  -5   1   2  578.28    3.22   0
   5  -1  -2  554.58    3.18   0
   4   1  -2  116.63    1.64   0
  -4  -1   2  116.90    1.79   0
  -4   1   2  120.80    1.85   0
   4  -1  -2  119.47    1.84   0
  -3   1   2  201.43    2.45   0
   3   1  -2  204.24    2.30   0
  -3  -1   2  196.74    2.35   0
   3  -1  -2  206.11    2.46   0
  -2  -1   2  111.10    2.17   0
   2   1  -2  116.49    2.18   0
  -2   1   2  116.75    2.22   0
   2  -1  -2  120.89    2.25   0
   1  -1  -2   46.35    1.76   0
  -1   1   2   43.51    1.79   0
  -1  -1   2   44.80    1.95   0
   1   1  -2   45.81    1.90   0
   0   1   2   19.94    1.52   0
   0   1  -2   20.98    1.67   0
   0   1   2   21.70    1.47   0
   0  -1   2   19.50    1.91   0
   1  -1   2   53.32    2.30   0
  -1  -1  -2   51.89    1.80   0
   1   1   2   54.90    1.78   0
  -1   1  -2   50.69    2.31   0
   2  -1   2  757.88    5.34   0
  -2   1  -2  717.95    5.42   0
   2   1   2  720.72    4.47   0
  -2  -1  -2  708.55    4.54   0
  -3  -1  -2    0.36    1.10   0
   3   1   2    0.38    1.08   0
  -3   1  -2   -0.28    1.06   0
   3  -1   2    0.33    1.31   0
   4  -1   2    8.33    1.12   0
  -4   1  -2    7.86    1.12   0
  -4  -1  -2    8.05    1.11   0
   4   1   2    7.63    1.15   0
   5   1   2  345.53    2.54   0
  -5   1  -2  335.62    2.66   0
  -5  -1  -2  340.87    2.52   0
   5  -1   2  332.71    2.68   0
   6  -1   2    0.81    1.00   0
  -6  -1  -2    0.46    1.00   0
  -6   1  -2    1.15    1.00   0
   6   1   2   -0.08    1.02   0
  -7  -1  -2   13.55    1.05   0
   7   1   2   11.24    1.08   0
  -7   1  -2   14.64    1.05   0
   7  -1   2   11.15    1.04   0
   8   1   2   62.18    1.49   0
   8  -1   2   65.18    1.43   0
  -8   1  -2   65.39    1.36   0
  -8  -1  -2   64.76    1.18   0
   9  -1   2   60.95    1.44   0
  -9  -1  -2   61.05    1.40   0
   9   1   2   62.60    1.45   0
  -9   1  -2   62.02    1.47   0
 -10  -1  -2   20.62    0.95   0
  10   1   2   21.80    1.33   0
 -10   1  -2   21.63    1.18   0
  10  -1   2   23.47    1.24   0
 -11   1  -2    0.98    1.09   0
  11  -1   2   -0.66    1.17   0
  11   1   2    0.45    1.09   0
 -11  -1  -2    1.55    1.10   0
 -12  -1  -2    5.28    1.20   0
 -12   1  -2    1.74    1.21   0
  12  -1   2    2.99    1.26   0
  12   1   2    2.45    1.24   0
  13  -1   2   -1.14    1.30   0
  13   1   2   -0.63    1.26   0
 -13   1  -2   -0.97    1.20   0
 -13  -1  -2    2.65    1.22   0
  14   1   2    3.97    1.41   0
 -14  -1  -2    3.90    1.39   0
  14  -1   2    4.91    1.42   0
 -14   1  -2    3.07    1.40   0
 -15   2   2   -0.99    1.37   0
  15   2  -2    0.07    1.40   0
 -15  -2   2    0.51    1.34   0
  15  -2  -2    2.07    1.39   0
 -14   2   2    5.38    1.31   0
 -14  -2   2   -1.18    1.30   0
  14   2  -2    5.73    1.31   0
  14  -2  -2    7.13    1.32   0
  13   2  -2   -0.02    1.19   0
  13  -2  -2    1.41    1.48   0
 -13   2   2   -0.87    1.24   0
 -13  -2   2   -0.21    1.18   0
 -12  -2   2    0.41    1.13   0
  12   2  -2    0.16    1.14   0
  12  -2  -2    0.93    1.10   0
 -12   2   2    0.19    1.07   0
  11  -2  -2    3.98    1.01   0
  11   2  -2    4.38    1.08   0
 -11  -2   2    4.55    0.77   0
 -11   2   2    4.58    1.05   0
 -10  -2   2    9.99    1.05   0
 -10   2   2    9.77    1.05   0
  10   2  -2    8.90    1.10   0
  10  -2  -2    7.70    1.11   0
  -9  -2   2   33.88    1.18   0
   9   2  -2   33.38    1.18   0
  -9   2   2   34.22    1.22   0
   9  -2  -2   34.60    1.22   0
   8  -2  -2    1.79    0.98   0
  -8  -2   2    1.35    0.99   0
  -8   2   2    1.41    0.95   0
   8   2  -2    1.00    1.04   0
  -7  -2   2  232.84    1.93   0
   7  -2  -2  223.99    2.05   0
  -7   2   2  229.70    2.03   0
   7   2  -2  221.22    1.77   0
  -6   2   2   97.47    1.61   0
  -6  -2   2   95.91    1.52   0
   6  -2  -2   95.63    1.58   0
   6   2  -2   92.27    1.53   0
  -5  -2   2   21.45    0.91   0
   5   2  -2   22.24    1.17   0
  -5   2   2   23.09    1.21   0
   5  -2  -2   23.42    1.22   0
  -4  -2   2  169.01    1.97   0
  -4   2   2  175.85    2.10   0
   4   2  -2  167.60    1.96   0
   4  -2  -2  173.17    2.08   0
  -3  -2   2   25.77    1.27   0
  -3   2   2   24.57    1.35   0
   3  -2  -2   24.57    1.38   0
   3   2  -2   24.16    1.25   0
   2  -2  -2  277.08    3.24   0
  -2   2   2  267.92    3.12   0
  -2  -2   2  270.15    3.13   0
   2   2  -2  275.11    3.21   0
  -1   2   2 2688.74    9.54   0
   1  -2  -2 2766.41    9.41   0
   1   2  -2 2802.19   10.77   0
  -1  -2   2 2541.18   10.74   0
   0   2   2  104.44    2.15   0
   0  -2  -2  101.70    2.16   0
   0  -2   2   97.22    3.33   0
   0   2  -2  105.66    3.13   0
  -1  -2  -2 1356.06    6.34   0
  -1   2  -2 1334.68   10.40   0
   1   2   2 1404.30    6.32   0
   1  -2   2 1489.61   10.47   0
  -2  -2  -2    0.29    1.00   0
   2   2   2    2.86    1.06   0
   2  -2   2    0.22    1.45   0
  -2   2  -2    9.68    1.54   0
  -3  -2  -2  320.11    2.72   0
   3   2   2  345.88    2.79   0
  -3   2  -2  328.24    3.41   0
   3  -2   2  347.79    3.52   0
  -4  -2  -2  222.77    2.20   0
  -4   2  -2  222.67    2.50   0
   4   2   2  228.63    2.25   0
   4  -2   2  226.03    2.53   0
   5   2   2  121.84    1.68   0
   5  -2   2  122.18    2.05   0
  -5  -2  -2  122.95    1.67   0
  -5   2  -2  119.26    2.03   0
   6  -2   2  125.17    1.94   0
  -6  -2  -2  128.54    1.69   0
   6   2   2  127.14    1.68   0
  -6   2  -2  122.82    1.81   0
  -7  -2  -2   17.93    0.86   0
  -7   2  -2   17.88    1.08   0
   7   2   2   18.14    1.18   0
   7  -2   2   19.77    1.14   0
  -8   2  -2   35.71    1.25   0
   8   2   2   34.34    1.29   0
  -8  -2  -2   37.57    1.30   0
   8  -2   2   33.93    1.27   0
   9   2   2  162.21    1.88   0
   9  -2   2  163.62    2.02   0
  -9  -2  -2  161.62    1.84   0
  -9   2  -2  165.48    1.93   0
  10   2   2    6.13    1.15   0
 -10   2  -2    5.57    1.07   0
 -10  -2  -2    6.28    1.16   0
  10  -2   2    6.22    1.20   0
 -11   2  -2    7.24    1.16   0
  11  -2   2    7.86    1.43   0
 -11  -2  -2    8.87    1.19   0
  11   2   2    7.06    1.15   0
 -12  -2  -2    0.20    1.16   0
  12  -2   2    0.46    1.20   0
 -12   2  -2   -0.43    1.07   0
  12   2   2    0.42    1.17   0
  13  -2   2    8.40    1.39   0
 -13   2  -2    6.91    1.38   0
 -13  -2  -2   10.11    1.32   0
  13   2   2    7.00    1.33   0
 -14   2  -2   -0.36    1.34   0
  14  -2   2   -1.27    1.44   0
 -14  -2  -2    0.04    1.35   0
  14   2   2    0.61    1.41   0
 -15   3   2   -0.96    1.37   0
  15   3  -2    2.72    1.46   0
  15  -3  -2    2.07    1.45   0
 -15  -3   2    2.51    1.39   0
  14  -3  -2   -0.66    1.36   0
  14   3  -2   -0.03    1.30   0
 -14  -3   2   -0.85    0.88   0
 -14   3   2    1.30    1.23   0
 -13  -3   2    1.87    1.19   0
  13  -3  -2    2.56    1.26   0
 -13   3   2    0.69    1.16   0
  13   3  -2    1.64    1.22   0
 -12   3   2    2.15    1.12   0
  12   3  -2    2.89    1.14   0
 -12  -3   2    3.29    1.14   0
  12  -3  -2    3.69    1.17   0
 -11  -3   2   29.99    1.20   0
  11   3  -2   30.67    1.26   0
 -11   3   2   32.78    1.25   0
  11  -3  -2   28.99    1.26   0
 -10  -3   2    1.98    1.04   0
  10  -3  -2    2.94    1.11   0
 -10   3   2    2.18    1.04   0
  10   3  -2    2.34    1.05   0
   9   3  -2  176.36    1.76   0
   9  -3  -2  172.94    2.02   0
  -9   3   2  183.88    1.85   0
  -9  -3   2  187.87    1.74   0
  -8  -3   2    1.77    1.00   0
   8   3  -2    1.52    1.01   0
  -8   3   2    0.17    0.98   0
   8  -3  -2    0.33    1.00   0
  -7  -3   2    5.71    0.95   0
   7  -3  -2    5.63    1.04   0
   7   3  -2    4.63    0.97   0
  -7   3   2    4.54    1.01   0
  -6   3   2   -0.46    0.98   0
   6  -3  -2    0.33    1.06   0
   6   3  -2    0.00    0.99   0
  -6  -3   2   -0.36    0.71   0
   5  -3  -2  758.96    3.82   0
  -5  -3   2  796.69    3.44   0
  -5   3   2  759.02    3.81   0
   5   3  -2  763.16    3.44   0
  -4  -3   2  140.37    1.81   0
   4  -3  -2  143.96    2.10   0
   4   3  -2  150.21    1.82   0
  -4   3   2  141.47    1.98   0
  -3  -3   2   24.61    1.31   0
   3  -3  -2   26.01    1.28   0
   3   3  -2   24.76    1.24   0
  -3   3   2   23.42    1.28   0
   2  -3  -2  157.93    2.50   0
  -2   3   2  155.24    2.37   0
  -2  -3   2  159.93    2.40   0
   2   3  -2  159.91    2.35   0
  -1  -3   2    3.45    1.52   0
  -1   3   2    3.39    1.37   0
   1  -3  -2    3.51    1.63   0
   1   3  -2    3.26    1.25   0
   0  -3  -2    0.29    0.81   0
   0  -3   2    0.23    1.72   0
   0   3   2    0.57    1.17   0
   0   3  -2    0.77    1.77   0
   1   3   2 1489.67    6.01   0
   1  -3   2 1261.41   15.03   0
  -1  -3  -2 1420.66    5.95   0
   1  -3   2  560.00    9.15   0
  -2   3  -2   31.83    2.18   0
   2   3   2   34.03    1.34   0
  -2  -3  -2   31.00    1.32   0
   2  -3   2   35.03    2.30   0
  -3   3  -2   71.35    2.09   0
   3  -3   2   73.69    2.08   0
   3   3   2   75.99    1.60   0
  -3  -3  -2   73.11    1.55   0
   4   3   2   42.89    1.36   0
  -4  -3  -2   43.44    1.34   0
  -4   3  -2   42.51    1.62   0
   4  -3   2   42.65    1.47   0
  -5  -3  -2   81.72    1.48   0
   5   3   2   83.30    1.48   0
  -5   3  -2   73.54    1.61   0
   5  -3   2   81.73    1.80   0
  -6  -3  -2    5.03    0.98   0
   6  -3   2    4.95    1.04   0
  -6   3  -2    5.49    1.02   0
   6   3   2    4.43    1.00   0
   7  -3   2   31.02    1.25   0
  -7  -3  -2   33.36    1.24   0
   7   3   2   32.34    1.25   0
  -7   3  -2   33.14    1.48   0
  -8  -3  -2    2.01    1.05   0
   8  -3   2   -0.01    1.03   0
   8   3   2    0.82    1.02   0
  -8   3  -2    1.05    1.30   0
  -9  -3  -2    7.32    1.10   0
   9   3   2    6.14    1.12   0
   9  -3   2    5.54    1.14   0
  -9   3  -2    6.09    1.12   0
 -10  -3  -2    6.14    1.14   0
  10   3   2    5.08    1.13   0
  10  -3   2    5.03    1.40   0
 -10   3  -2    4.84    1.39   0
  11   3   2    6.24    1.20   0
  11  -3   2    5.55    1.21   0
 -11   3  -2    5.83    1.22   0
 -11  -3  -2    6.84    1.15   0
  12  -3   2   -0.65    1.52   0
  12   3   2   -0.02    1.15   0
 -12  -3  -2   -0.20    1.21   0
 -12   3  -2    1.77    1.21   0
 -13  -3  -2    0.07    1.26   0
  13   3   2    0.99    1.27   0
  13  -3   2   -0.18    1.28   0
 -13   3  -2    0.54    1.26   0
 -14  -3  -2    0.08    1.38   0
  14   3   2    1.27    1.41   0
  14  -3   2    1.93    1.47   0
 -14   3  -2    0.05    1.71   0
 -15   4   2   -0.50    1.38   0
 -15  -4   2   -1.08    1.37   0
  14   4  -2    2.13    1.33   0
  14  -4  -2    4.35    1.66   0
 -14  -4   2    3.90    1.32   0
 -14   4   2    2.32    1.28   0
  13  -4  -2    2.03    1.21   0
 -13   4   2    1.84    1.21   0
 -13  -4   2   -0.81    1.23   0
  13   4  -2   -0.06    1.22   0
 -12  -4   2   15.98    0.93   0
  12   4  -2   15.79    1.24   0
 -12   4   2   18.20    1.28   0
  12  -4  -2   15.43    1.27   0
 -11   4   2    4.00    1.09   0
 -11  -4   2    1.81    1.04   0
  11   4  -2    1.90    1.03   0
  11  -4  -2    2.84    1.13   0
 -10  -4   2   10.41    1.12   0
  10  -4  -2   10.29    1.23   0
 -10   4   2   11.40    1.15   0
  10   4  -2    8.52    1.12   0
   9  -4  -2   11.98    1.10   0
  -9  -4   2   13.73    1.06   0
  -9   4   2   12.78    1.28   0
   9   4  -2   11.22    0.79   0
   8  -4  -2   11.58    1.12   0
   8   4  -2   10.38    1.06   0
  -8  -4   2   13.02    1.08   0
  -8   4   2   12.77    1.01   0
  -7   4   2   47.31    1.26   0
   7  -4  -2   46.54    1.28   0
  -7  -4   2   47.72    1.23   0
   7   4  -2   46.56    1.26   0
   6   4  -2  122.43    1.57   0
  -6  -4   2  123.56    1.57   0
   6  -4  -2  123.51    1.80   0
  -6   4   2  122.57    1.76   0
  -5  -4   2    6.66    1.02   0
  -5   4   2    7.29    1.08   0
   5   4  -2    6.88    1.02   0
   5  -4  -2    7.05    1.10   0
   4   4  -2    2.19    1.01   0
  -4   4   2    2.44    0.94   0
   4  -4  -2    1.00    0.97   0
  -4  -4   2    2.51    1.05   0
  -3   4   2    7.07    1.05   0
   3   4  -2    6.56    1.03   0
  -3  -4   2    7.66    1.06   0
   3  -4  -2    7.25    1.08   0
   2  -4  -2  362.59    3.21   0
   2   4  -2  362.10    3.27   0
  -2   4   2  351.56    3.28   0
  -2  -4   2  370.86    3.25   0
  -1   4   2  554.10    4.00   0
  -1  -4   2  569.62    4.92   0
  -1   4   2  580.77    4.07   0
   1   4  -2  568.18    4.77   0
   0  -4   2  665.84    7.66   0
   0   4   2  706.27    4.31   0
   0   4  -2  716.20    7.31   0
   0  -4  -2  720.89    4.34   0
   1   4   2   89.80    1.79   0
  -1  -4  -2   83.34    1.76   0
   2  -4   2   51.30    3.07   0
  -2   4  -2   44.07    3.12   0
  -2  -4  -2   47.93    1.40   0
   2   4   2   48.11    1.41   0
   3  -4   2 1058.73    7.07   0
  -3   4  -2  997.63    7.22   0
  -3  -4  -2 1043.98    4.27   0
   3   4   2 1101.37    4.39   0
  -4  -4  -2  175.29    1.88   0
  -4   4  -2  183.72    2.69   0
   4  -4   2  174.31    2.62   0
   4   4   2  181.10    1.94   0
   5   4   2  287.78    2.18   0
   5  -4   2  269.15    2.82   0
  -5  -4  -2  275.66    2.14   0
  -5   4  -2  240.90    2.78   0
  -6   4  -2    7.07    1.27   0
   6   4   2    7.93    1.01   0
   6  -4   2    6.31    1.07   0
  -6  -4  -2    5.82    0.72   0
   7   4   2   47.28    1.32   0
  -7   4  -2   46.90    1.62   0
   7  -4   2   45.36    1.61   0
  -7  -4  -2   48.47    1.28   0
  -8   4  -2   11.35    1.37   0
  -8  -4  -2   11.27    1.08   0
   8  -4   2   11.91    1.42   0
   8   4   2   12.41    1.13   0
  -9  -4  -2   51.81    1.39   0
   9   4   2   50.23    1.35   0
  -9   4  -2   46.02    1.37   0
   9  -4   2   45.94    1.72   0
 -10  -4  -2    5.49    1.10   0
  10   4   2    5.34    1.15   0
  10  -4   2    4.20    1.22   0
 -10   4  -2    5.02    1.16   0
 -11   4  -2    0.43    1.37   0
  11  -4   2   -0.21    1.21   0
 -11  -4  -2   -0.17    1.15   0
  11   4   2   -0.98    1.18   0
 -12   4  -2    1.63    1.48   0
  12   4   2    1.15    1.28   0
 -12  -4  -2    0.41    1.21   0
  12  -4   2    1.35    1.55   0
 -13   4  -2    9.41    1.37   0
  13  -4   2    9.14    1.46   0
 -13  -4  -2    7.76    1.34   0
  13   4   2    8.10    1.01   0
 -14  -4  -2    2.26    1.35   0
 -14   4  -2    0.35    1.42   0
  14  -4   2    1.21    1.83   0
 -14   5   2    0.21    1.34   0
  14   5  -2    1.89    1.33   0
  14  -5  -2    1.94    1.38   0
 -14  -5   2   -0.16    0.90   0
  13  -5  -2    1.80    1.31   0
 -13  -5   2   -0.07    1.18   0
 -13   5   2    1.07    1.19   0
  13   5  -2    0.61    1.21   0
 -12  -5   2   -1.28    1.10   0
 -12   5   2    2.82    1.41   0
  12  -5  -2    1.51    1.25   0
  12   5  -2    1.55    1.12   0
 -11   5   2   29.82    1.49   0
 -11  -5   2   30.85    1.26   0
  11   5  -2   25.84    1.25   0
  11  -5  -2   26.39    1.31   0
  10  -5  -2    9.61    1.19   0
  10   5  -2    9.99    1.07   0
 -10  -5   2   10.14    0.79   0
 -10   5   2   10.04    1.11   0
  -9  -5   2    6.80    1.01   0
  -9   5   2    6.11    1.27   0
   9  -5  -2    7.15    1.35   0
   9   5  -2    5.32    1.01   0
   8  -5  -2    7.17    1.06   0
  -8  -5   2    8.04    1.05   0
  -8   5   2    8.13    1.08   0
   8   5  -2    7.10    1.07   0
   7   5  -2    9.66    1.09   0
  -7  -5   2   13.43    0.80   0
  -7   5   2   12.37    1.12   0
   7  -5  -2   11.93    1.33   0
  -6  -5   2  129.17    1.57   0
  -6   5   2  127.54    1.75   0
   6  -5  -2  122.01    1.96   0
   6   5  -2  124.20    1.60   0
  -5   5   2   25.91    1.22   0
   5  -5  -2   25.56    1.41   0
  -5  -5   2   27.23    1.18   0
   5   5  -2   25.67    1.16   0
   4   5  -2   22.25    1.15   0
  -4   5   2   23.80    1.20   0
   4  -5  -2   22.89    1.18   0
  -4  -5   2   23.52    1.37   0
  -3   5   2  121.41    1.94   0
   3   5  -2  124.99    1.98   0
  -3  -5   2  125.54    2.03   0
   3  -5  -2  121.36    1.89   0
   2  -5  -2  277.36    2.73   0
  -2   5   2  261.13    2.77   0
   2   5  -2  276.12    2.67   0
  -2  -5   2  272.88    2.77   0
  -1   5   2  255.60    2.76   0
   1   5  -2  255.87    3.05   0
  -1   5   2  244.91    2.61   0
  -1  -5   2  248.36    3.30   0
   0  -5   2 1128.94    9.32   0
   0   5  -2 1153.55    8.46   0
   0  -5  -2 1175.93    5.20   0
   0   5   2 1157.72    5.23   0
  -1  -5  -2  182.69    2.15   0
   1   5   2  183.25    2.17   0
   2   5   2  263.52    2.41   0
  -2  -5  -2  261.41    2.42   0
   3   5   2   19.39    1.19   0
  -3  -5  -2   20.67    1.17   0
  -3   5  -2   17.14    2.02   0
   3  -5   2   20.51    2.18   0
  -4   5  -2  222.52    3.24   0
  -4  -5  -2  231.89    2.06   0
   4  -5   2  236.14    3.40   0
   4   5   2  231.98    2.08   0
   5  -5   2   84.51    1.95   0
  -5   5  -2   74.91    1.93   0
  -5  -5  -2   84.42    1.44   0
   5   5   2   82.11    1.42   0
   6  -5   2   36.38    1.59   0
  -6   5  -2   22.80    1.50   0
   6   5   2   36.92    1.24   0
  -6  -5  -2   35.11    1.19   0
  -7  -5  -2   14.28    1.09   0
  -7   5  -2   14.93    1.40   0
   7  -5   2   13.50    1.19   0
   7   5   2   14.76    1.12   0
   8  -5   2   99.23    1.72   0
  -8   5  -2   99.73    1.77   0
  -8  -5  -2  102.52    1.52   0
   8   5   2   96.39    1.51   0
   9  -5   2    0.57    1.15   0
  -9  -5  -2    0.34    1.11   0
  -9   5  -2    0.40    1.28   0
   9   5   2    1.35    1.11   0
 -10  -5  -2   19.36    1.25   0
  10  -5   2   18.69    1.30   0
 -10   5  -2   17.85    1.30   0
  10   5   2   18.05    1.25   0
 -11   5  -2    7.18    1.22   0
 -11  -5  -2    6.32    1.20   0
  11  -5   2    7.43    1.51   0
  11   5   2    5.19    1.20   0
  12   5   2    3.62    1.24   0
  12  -5   2    4.21    1.28   0
 -12   5  -2    4.37    1.32   0
 -12  -5  -2    3.11    0.94   0
  13   5   2    0.05    1.31   0
  13  -5   2    0.27    1.41   0
 -13  -5  -2    0.48    1.30   0
 -13   5  -2    0.34    1.61   0
  14   6  -2    6.73    1.35   0
  14  -6  -2    6.52    1.47   0
 -14  -6   2    3.82    1.31   0
 -14   6   2    5.09    1.37   0
 -13  -6   2    0.84    1.16   0
  13  -6  -2    1.44    1.37   0
  13   6  -2    2.64    0.88   0
 -13   6   2    1.37    1.26   0
  12   6  -2    3.92    1.17   0
 -12  -6   2    4.56    1.17   0
  12  -6  -2    3.23    1.25   0
 -12   6   2    3.80    1.48   0
 -11   6   2    3.59    1.19   0
  11  -6  -2    4.86    1.49   0
  11   6  -2    5.03    1.12   0
 -11  -6   2    3.06    1.14   0
 -10  -6   2   68.98    1.44   0
  10  -6  -2   64.19    1.53   0
 -10   6   2   71.02    1.50   0
  10   6  -2   63.41    1.39   0
   9   6  -2    9.52    1.08   0
  -9   6   2    8.76    1.10   0
   9  -6  -2    9.29    1.18   0
  -9  -6   2    7.52    1.11   0
  -8  -6   2   42.32    1.27   0
   8   6  -2   38.23    1.24   0
   8  -6  -2   35.63    1.36   0
  -8   6   2   38.13    1.30   0
  -7  -6   2   16.16    1.11   0
  -7   6   2   14.40    1.15   0
   7   6  -2   14.78    1.13   0
   7  -6  -2   13.79    1.43   0
   6   6  -2  234.59    1.98   0
  -6   6   2  236.10    2.26   0
  -6  -6   2  248.02    2.02   0
   6  -6  -2  223.91    2.45   0
   5   6  -2   33.59    1.23   0
  -5  -6   2   36.27    1.24   0
  -5   6   2   36.07    1.26   0
   5  -6  -2   32.73    1.29   0
   4  -6  -2  163.73    2.27   0
  -4   6   2  161.44    2.23   0
  -4  -6   2  169.56    1.93   0
   4   6  -2  160.29    2.02   0
   3  -6  -2    0.98    1.25   0
  -3  -6   2    1.27    1.02   0
  -3   6   2    1.35    1.21   0
   3   6  -2    0.90    1.01   0
  -2   6   2  308.91    2.80   0
  -2  -6   2  332.54    3.03   0
  -2   6   2  335.72    2.98   0
   2   6  -2  314.08    2.79   0
   1   6  -2   65.69    1.87   0
  -1   6   2   65.45    1.71   0
  -1  -6   2   64.36    1.94   0
  -1   6   2   65.22    1.54   0
   0  -6  -2  864.95    4.33   0
   0   6   2  853.02    4.48   0
   0  -6   2  837.42    7.28   0
   0   6  -2  883.72    6.73   0
  -1  -6  -2   66.74    1.51   0
   1   6   2   61.99    1.52   0
   2   6   2  300.71    2.48   0
  -2  -6  -2  305.63    2.49   0
   3   6   2    8.72    1.11   0
  -3  -6  -2    9.51    1.11   0
  -4  -6  -2  155.31    1.80   0
   4  -6   2  153.15    3.31   0
   4   6   2  149.67    1.80   0
  -4   6  -2  143.68    3.18   0
  -5  -6  -2    9.21    0.79   0
  -5   6  -2    9.38    1.61   0
   5   6   2    9.68    1.11   0
   5  -6   2    9.21    1.69   0
  -6  -6  -2  132.91    1.61   0
  -6   6  -2  127.03    2.27   0
   6  -6   2  125.42    2.31   0
   6   6   2  128.05    1.67   0
  -7  -6  -2   19.34    1.09   0
   7   6   2   19.86    1.14   0
  -7   6  -2   21.27    1.40   0
   7  -6   2   19.43    1.41   0
  -8  -6  -2    9.93    1.15   0
   8   6   2    9.02    0.81   0
  -8   6  -2   10.08    1.16   0
   8  -6   2   11.54    1.47   0
  -9   6  -2    0.11    1.39   0
   9  -6   2    0.33    1.15   0
   9   6   2    0.12    1.07   0
  -9  -6  -2    0.06    1.04   0
  10  -6   2    9.06    1.50   0
 -10   6  -2    9.74    1.47   0
 -10  -6  -2   10.98    1.17   0
  10   6   2    9.50    1.16   0
 -11  -6  -2   -0.93    1.12   0
  11   6   2    1.29    1.14   0
  11  -6   2    0.63    1.31   0
 -11   6  -2   -0.08    1.19   0
  12  -6   2    0.53    1.39   0
 -12  -6  -2    0.95    1.24   0
 -12   6  -2    0.52    1.25   0
  12   6   2    0.85    1.27   0
  13  -6   2    0.79    1.50   0
 -13   6  -2   -0.50    1.67   0
 -13  -6  -2   -0.51    1.31   0
  13   6   2    0.78    1.36   0
  14  -7  -2    0.21    1.47   0
 -14   7   2   -0.39    1.71   0
 -14  -7   2    1.92    1.33   0
  14   7  -2    0.49    1.32   0
 -13   7   2    0.66    1.25   0
  13  -7  -2    0.91    1.35   0
 -13  -7   2   -0.20    1.20   0
  13   7  -2    1.49    1.27   0
 -12   7   2    5.12    1.50   0
  12   7  -2    5.26    1.18   0
  12  -7  -2    4.21    1.28   0
 -12  -7   2    5.18    1.19   0
 -11   7   2   10.16    1.21   0
  11   7  -2    8.77    1.18   0
  11  -7  -2    9.33    1.25   0
 -11  -7   2    8.51    1.16   0
 -10   7   2    0.04    1.35   0
  10  -7  -2    1.06    1.17   0
 -10  -7   2    0.80    0.78   0
  10   7  -2   -0.81    1.05   0
  -9   7   2    6.24    1.33   0
  -9  -7   2    7.98    1.13   0
   9   7  -2    6.58    1.11   0
   9  -7  -2    6.66    1.33   0
   8   7  -2   60.58    1.36   0
  -8   7   2   63.79    1.64   0
  -8  -7   2   69.53    1.39   0
   8  -7  -2   60.62    1.51   0
  -7  -7   2   38.08    1.23   0
  -7   7   2   34.04    1.51   0
   7   7  -2   34.43    1.23   0
   7  -7  -2   35.00    1.35   0
  -6   7   2   96.08    1.87   0
  -6  -7   2  101.08    1.53   0
   6   7  -2   92.57    1.50   0
   6  -7  -2   94.14    1.93   0
   5   7  -2  245.21    2.06   0
   5  -7  -2  238.85    2.56   0
  -5   7   2  247.28    2.41   0
  -5  -7   2  266.76    2.14   0
  -4  -7   2    3.99    1.08   0
   4   7  -2    2.67    1.00   0
  -4   7   2    2.16    1.19   0
   4  -7  -2    2.39    1.02   0
  -3  -7   2    6.06    1.29   0
   3   7  -2    6.07    1.05   0
  -3   7   2    5.10    1.20   0
  -2   7   2  814.11    4.52   0
  -2  -7   2  797.70    4.50   0
   2   7  -2  785.86    4.35   0
  -2   7   2  770.79    4.34   0
   1   7  -2   54.96    1.71   0
  -1  -7   2   53.11    1.81   0
  -1   7   2   59.48    1.54   0
  -1   7   2   53.90    1.49   0
   0   7   2    5.35    1.35   0
   0  -7   2    4.57    1.71   0
   0  -7  -2    5.30    1.06   0
   0   7  -2    4.87    1.66   0
   1   7   2  198.20    2.14   0
  -1  -7  -2  201.38    2.16   0
   2   7   2  111.73    1.73   0
  -2  -7  -2  118.60    1.77   0
  -3  -7  -2  128.14    1.75   0
   3   7   2  138.56    1.94   0
   4   7   2  431.35    2.59   0
  -4  -7  -2  402.62    2.62   0
  -4   7  -2  392.89    6.46   0
   4  -7   2  434.45    7.11   0
  -5  -7  -2   12.79    1.14   0
   5  -7   2   13.23    1.84   0
  -5   7  -2   12.83    1.66   0
   5   7   2   11.31    1.18   0
   6   7   2    1.48    1.03   0
  -6   7  -2    0.90    1.45   0
  -6  -7  -2    1.56    1.02   0
   6  -7   2    1.37    1.54   0
  -7  -7  -2    8.41    1.08   0
  -7   7  -2    8.70    1.53   0
   7  -7   2    9.22    1.46   0
   7   7   2    7.83    1.09   0
  -8   7  -2   66.59    1.91   0
   8  -7   2   65.26    1.98   0
  -8  -7  -2   71.59    1.49   0
   8   7   2   62.52    1.46   0
   9   7   2    0.91    1.07   0
  -9  -7  -2    1.06    1.08   0
  -9   7  -2    0.51    1.35   0
   9  -7   2    1.30    1.45   0
  10  -7   2    6.41    1.60   0
  10   7   2    7.90    1.22   0
 -10  -7  -2    9.13    1.21   0
 -10   7  -2    8.65    1.50   0
  11  -7   2    1.69    1.59   0
 -11  -7  -2    1.90    1.17   0
 -11   7  -2    0.82    1.47   0
  11   7   2    3.44    1.19   0
 -12   7  -2    0.87    1.33   0
  12   7   2    2.48    1.27   0
  12  -7   2    1.48    1.73   0
 -12  -7  -2    0.69    1.26   0
 -13   7  -2    0.10    1.44   0
  13  -7   2    0.49    1.87   0
 -13  -7  -2   -0.20    0.98   0
  13   7   2    0.60    1.39   0
 -14   8   2    1.63    1.73   0
 -13   8   2    0.66    1.61   0
  13  -8  -2    2.91    1.46   0
  13   8  -2   -1.02    0.96   0
 -13  -8   2    0.17    1.31   0
 -12  -8   2    1.68    1.21   0
 -12   8   2    0.47    1.18   0
  12  -8  -2    2.78    1.69   0
  12   8  -2    2.47    1.23   0
 -11   8   2    2.98    1.44   0
  11   8  -2    0.91    1.12   0
 -11  -8   2    3.24    1.13   0
  11  -8  -2    1.86    1.26   0
 -10  -8   2   61.00    1.44   0
  10   8  -2   59.12    1.46   0
  10  -8  -2   60.39    1.84   0
 -10   8   2   69.01    1.56   0
  -9   8   2    5.45    1.35   0
  -9  -8   2    5.49    1.15   0
   9   8  -2    4.70    1.14   0
   9  -8  -2    4.52    1.44   0
  -8  -8   2    6.40    1.08   0
  -8   8   2    6.07    1.32   0
   8   8  -2    5.70    1.09   0
   8  -8  -2    5.09    1.41   0
  -7   8   2   63.71    1.48   0
   7   8  -2   59.98    1.38   0
  -7  -8   2  121.98    1.62   0
   7  -8  -2   62.26    1.74   0
   6  -8  -2    9.12    1.44   0
  -6   8   2    9.52    1.34   0
   6   8  -2   10.04    1.06   0
  -6  -8   2   22.11    1.13   0
   5  -8  -2   33.10    1.55   0
   5   8  -2   33.06    1.39   0
  -5   8   2   32.82    1.50   0
  -5  -8   2   32.96    1.20   0
  -4   8   2  217.28    2.50   0
   4   8  -2  219.20    2.06   0
  -4  -8   2  214.24    2.08   0
   4  -8  -2  215.37    2.50   0
  -3   8   2    1.84    1.17   0
  -3  -8   2    1.45    1.03   0
   3   8  -2    1.51    1.20   0
  -3   8   2    2.16    1.21   0
  -2   8   2   12.00    1.07   0
   2   8  -2   12.17    1.07   0
  -2  -8   2   12.94    1.31   0
  -2   8   2   12.42    1.07   0
  -1   8   2  358.69    2.98   0
  -1  -8   2  370.14    3.58   0
  -1   8   2  378.34    3.00   0
   1   8  -2  384.94    3.40   0
   0   8   2  140.52    1.96   0
   0   8  -2  139.34    2.76   0
   0  -8   2  138.69    2.92   0
  -1   8  -2   72.62    4.04   0
   1   8   2   65.47    1.51   0
  -1  -8  -2   65.76    1.47   0
  -2  -8  -2    1.33    1.04   0
   2   8   2    2.05    1.03   0
   3   8   2  358.25    2.46   0
  -3  -8  -2  341.91    2.43   0
   4   8   2    1.74    0.97   0
  -4  -8  -2    0.57    1.07   0
  -5  -8  -2   54.58    1.36   0
   5  -8   2   59.70    3.19   0
  -5   8  -2   53.73    2.82   0
   5   8   2   56.14    1.39   0
  -6   8  -2   39.65    2.25   0
  -6  -8  -2   40.95    1.28   0
   6   8   2   41.27    1.30   0
   6  -8   2   41.63    2.31   0
   7   8   2   11.94    1.14   0
   7  -8   2   10.94    1.72   0
  -7   8  -2   12.38    1.50   0
  -7  -8  -2   13.89    1.13   0
   8  -8   2    1.65    1.64   0
  -8  -8  -2    2.13    1.04   0
  -8   8  -2    1.25    1.39   0
   8   8   2    0.30    1.07   0
   9  -8   2   23.62    1.71   0
  -9   8  -2   24.69    1.68   0
  -9  -8  -2   24.40    1.27   0
   9   8   2   23.77    1.27   0
 -10  -8  -2    0.40    1.13   0
  10  -8   2    1.50    1.54   0
 -10   8  -2    0.66    1.50   0
  10   8   2   -1.25    1.12   0
  11  -8   2    0.21    1.67   0
 -11   8  -2    0.48    1.26   0
  11   8   2    0.04    1.15   0
 -11  -8  -2    2.57    1.24   0
 -12  -8  -2    1.89    1.27   0
  12  -8   2    2.31    1.78   0
  12   8   2    1.61    1.37   0
 -12   8  -2    1.79    1.66   0
 -13  -8  -2    1.27    1.37   0
 -13   8  -2    0.98    1.83   0
  13  -9  -2    1.96    1.47   0
 -13  -9   2    1.04    1.31   0
 -13   9   2    0.91    1.66   0
  13   9  -2    1.41    1.31   0
 -12  -9   2    4.78    1.27   0
  12  -9  -2    4.27    1.77   0
 -12   9   2    2.65    1.61   0
  12   9  -2    1.83    1.24   0
 -11  -9   2   30.53    1.40   0
 -11   9   2   28.53    1.65   0
  11  -9  -2   25.82    1.80   0
  11   9  -2   23.82    1.38   0
  10   9  -2    1.43    1.17   0
 -10   9   2    0.63    1.45   0
 -10  -9   2   -0.86    1.22   0
  10  -9  -2    1.05    1.27   0
  -9   9   2   24.30    1.32   0
  -9  -9   2   23.99    1.25   0
   9  -9  -2   25.73    1.64   0
   9   9  -2   23.89    1.25   0
   8  -9  -2   55.34    1.86   0
  -8   9   2   57.90    1.76   0
   8   9  -2   54.70    1.40   0
  -8  -9   2   54.88    1.36   0
  -7  -9   2   57.78    1.35   0
   7  -9  -2   57.56    1.78   0
  -7   9   2   61.19    1.73   0
   7   9  -2   53.87    1.37   0
  -6   9   2    2.73    1.24   0
  -6  -9   2    1.77    1.08   0
   6  -9  -2    2.49    1.30   0
   6   9  -2    3.47    1.06   0
   5   9  -2  215.27    2.13   0
  -5  -9   2  231.72    2.05   0
   5  -9  -2  208.90    2.63   0
  -5   9   2  217.30    2.53   0
  -4  -9   2   29.73    1.28   0
  -4   9   2   29.61    1.53   0
   4   9  -2   28.90    1.22   0
  -4   9   2   27.50    1.47   0
  -3  -9   2  139.61    2.10   0
  -3   9   2  139.62    2.23   0
  -3   9   2  136.27    1.98   0
   3   9  -2  137.29    2.03   0
  -2  -9   2  108.38    2.03   0
  -2   9   2  107.10    2.02   0
  -2   9   2  106.11    1.91   0
   2   9  -2  107.77    1.91   0
   1   9  -2  254.67    2.83   0
  -1  -9   2  258.35    2.96   0
  -1   9   2  242.12    2.53   0
  -1   9   2  253.26    2.48   0
   0  -9   2    4.30    1.57   0
   0   9  -2    3.62    1.56   0
   0   9   2    3.68    1.05   0
  -1  -9  -2  214.64    2.23   0
  -1   9  -2  218.71    5.11   0
  -1   9  -2  198.48    5.13   0
   1   9   2  198.67    2.11   0
  -2  -9  -2   10.41    1.11   0
   2   9   2   16.58    1.14   0
   3   9   2    2.30    1.00   0
  -3  -9  -2    3.22    1.01   0
  -4  -9  -2    1.75    1.06   0
   4   9   2    1.42    1.05   0
  -5  -9  -2  145.96    1.79   0
   5   9   2  148.81    1.77   0
   6   9   2    4.21    1.07   0
   6  -9   2    3.69    2.62   0
  -6  -9  -2    3.30    1.09   0
  -6   9  -2    3.65    2.15   0
  -7  -9  -2    4.86    1.15   0
  -7   9  -2    3.36    1.75   0
   7  -9   2    3.27    1.86   0
   7   9   2    3.38    1.15   0
  -8  -9  -2   19.44    1.25   0
   8  -9   2   17.04    2.13   0
  -8   9  -2   15.35    1.91   0
   8   9   2   16.29    1.22   0
  -9   9  -2    3.65    1.50   0
  -9  -9  -2    5.91    1.23   0
   9  -9   2    4.44    1.87   0
   9   9   2    3.07    1.22   0
 -10   9  -2    0.22    1.60   0
  10   9   2   -0.16    1.24   0
 -10  -9  -2    1.41    1.15   0
  10  -9   2    0.11    1.69   0
  11  -9   2    2.95    1.77   0
  11   9   2    4.03    1.25   0
 -11   9  -2    1.95    1.66   0
 -11  -9  -2    3.01    1.26   0
  12   9   2   -0.28    1.34   0
  12  -9   2    2.16    1.97   0
 -12   9  -2    1.47    1.79   0
 -12  -9  -2   -0.48    1.31   0
  13  10  -2   -0.70    1.41   0
 -13  10   2    0.55    1.80   0
  13 -10  -2    0.66    1.92   0
 -13 -10   2    1.26    0.95   0
 -12 -10   2    1.69    1.33   0
 -12  10   2    0.06    1.63   0
  12  10  -2    1.66    1.28   0
  12 -10  -2    1.66    1.80   0
 -11  10   2    3.68    1.30   0
  11  10  -2    5.84    1.24   0
 -11 -10   2    4.73    1.28   0
  11 -10  -2    5.28    1.80   0
  10 -10  -2    4.27    1.61   0
 -10  10   2    3.85    1.49   0
  10  10  -2    4.49    1.18   0
 -10 -10   2    4.41    0.92   0
   9 -10  -2    2.28    1.52   0
   9  10  -2    2.61    1.07   0
  -9  10   2    1.28    1.42   0
  -9 -10   2    3.05    1.26   0
   8 -10  -2    3.06    1.68   0
   8  10  -2    4.34    1.10   0
  -8  10   2    3.32    1.34   0
  -8 -10   2    2.91    1.10   0
   7  10  -2   31.19    1.24   0
  -7 -10   2   33.62    1.28   0
  -7  10   2   34.25    1.59   0
   7 -10  -2   30.33    1.66   0
   6  10  -2   25.13    1.20   0
  -6 -10   2   30.96    1.26   0
   6 -10  -2   25.48    1.67   0
  -6  10   2   27.57    1.53   0
   5  10  -2  116.86    1.63   0
  -5  10   2  111.27    1.99   0
  -5  10   2  123.07    2.14   0
  -5 -10   2  119.13    1.70   0
  -4 -10   2   18.64    1.19   0
   4  10  -2   17.45    1.15   0
  -4  10   2   17.96    1.44   0
  -4  10   2   17.84    1.40   0
   3  10  -2  261.06    2.43   0
  -3 -10   2  268.80    2.52   0
  -3  10   2  264.63    2.71   0
  -3  10   2  260.76    2.58   0
  -2  10   2    1.56    1.43   0
   2  10  -2    2.59    1.06   0
  -2 -10   2   -0.36    1.41   0
  -2  10   2    1.00    1.05   0
  -1  10   2  210.29    2.52   0
  -1 -10   2  214.06    2.89   0
   1  10  -2  214.38    2.75   0
  -1  10   2  204.39    2.24   0
   0  10  -2    1.84    1.65   0
   0  10   2    3.68    1.35   0
   0  10   2    2.68    1.05   0
  -1  10  -2   13.97    2.34   0
  -1 -10  -2   15.64    1.10   0
  -1  10  -2   15.83    2.34   0
   1  10   2   15.24    1.20   0
   2  10   2    4.39    1.04   0
  -2 -10  -2    4.91    1.05   0
   3  10   2   94.40    1.50   0
  -3 -10  -2  101.12    1.55   0
  -4 -10  -2   18.15    1.18   0
   4  10   2   19.65    1.17   0
   5  10   2   84.63    1.52   0
  -5 -10  -2   88.85    1.54   0
  -6 -10  -2    9.92    1.18   0
   6  10   2    7.87    1.42   0
  -7 -10  -2   35.30    1.38   0
   7  10   2   41.37    1.36   0
  -7  10  -2   35.25    3.64   0
   8  10   2    5.18    1.22   0
  -8 -10  -2    6.33    1.21   0
   8 -10   2    5.21    2.44   0
  -8  10  -2    4.73    2.17   0
  -9  10  -2   25.14    2.18   0
   9 -10   2   24.94    2.43   0
  -9 -10  -2   33.46    1.35   0
   9  10   2   24.62    1.35   0
  10 -10   2    3.86    1.99   0
  10  10   2    2.14    1.25   0
 -10 -10  -2    0.76    1.23   0
 -10  10  -2    2.71    1.93   0
 -11 -10  -2    1.09    1.29   0
 -11  10  -2    2.04    2.00   0
  11 -10   2    2.16    2.43   0
  11  10   2    1.57    1.29   0
  12 -10   2    0.40    2.34   0
  12  10   2    0.46    1.38   0
 -12  10  -2    1.22    2.19   0
 -12 -10  -2    0.77    1.40   0
 -12  11   2    3.07    1.75   0
 -12 -11   2    4.11    1.40   0
  12  11  -2    2.29    1.39   0
  12 -11  -2    2.31    1.99   0
 -11 -11   2    1.73    1.29   0
  11 -11  -2    0.25    1.77   0
  11  11  -2    1.59    1.29   0
 -11  11   2   -0.49    1.80   0
  10  11  -2    0.05    1.19   0
 -10 -11   2    1.75    1.23   0
  10 -11  -2    0.68    1.67   0
 -10  11   2   -0.00    1.52   0
   9 -11  -2   14.32    1.74   0
  -9 -11   2   15.17    1.29   0
  -9  11   2   14.58    1.60   0
   9  11  -2   14.31    1.24   0
  -8 -11   2   18.12    1.30   0
  -8  11   2   18.40    1.62   0
   8  11  -2   17.37    1.19   0
   8 -11  -2   19.25    1.71   0
  -7 -11   2    3.19    1.13   0
  -7  11   2    2.29    1.33   0
   7  11  -2    2.99    1.08   0
  -6 -11   2    9.89    1.16   0
  -6  11   2    7.81    1.42   0
  -6  11   2    7.32    1.36   0
   6  11  -2    8.31    1.14   0
  -5 -11   2   46.82    1.67   0
  -5  11   2   49.30    1.71   0
   5  11  -2   47.11    1.59   0
  -5  11   2   49.96    1.81   0
  -4 -11   2   44.02    1.62   0
  -4  11   2   43.48    1.63   0
   4  11  -2   42.70    1.56   0
  -4  11   2   43.01    1.82   0
  -3  11   2  102.54    1.96   0
  -3  11   2  101.81    2.10   0
  -3 -11   2  104.63    1.78   0
   3  11  -2  102.42    1.68   0
  -2  11   2   12.23    1.12   0
   2  11  -2   12.89    1.31   0
  -2 -11   2   12.54    1.14   0
  -2  11   2   11.39    1.21   0
  -1  11   2   34.60    1.52   0
   1  11  -2   33.14    1.58   0
  -1 -11   2   35.33    1.65   0
  -1  11   2   34.18    1.60   0
   0  11  -2   90.11    2.36   0
   0  11   2   85.14    1.69   0
   0  11   2   83.91    1.85   0
   0  11  -2   83.82    2.32   0
  -1  11  -2   12.05    2.61   0
  -1  11  -2   13.54    2.52   0
  -1 -11  -2    3.45    1.02   0
   1  11   2   12.38    1.19   0
   2  11   2   18.27    1.19   0
  -2 -11  -2   15.70    1.12   0
  -3 -11  -2   38.16    1.53   0
   3  11   2   37.84    1.32   0
   4  11   2  173.40    1.95   0
  -4 -11  -2  174.62    2.14   0
  -5 -11  -2   59.10    1.43   0
   5  11   2   56.18    1.41   0
   6  11   2    0.57    1.16   0
  -6 -11  -2   -0.24    1.22   0
  -7 -11  -2   37.80    1.37   0
   7  11   2   34.32    1.34   0
  -8 -11  -2   51.81    1.54   0
   8  11   2   44.99    1.45   0
  -9 -11  -2    1.78    1.26   0
   9  11   2    0.76    1.27   0
  10  11   2    6.57    1.33   0
 -10  11  -2    5.99    2.49   0
 -10 -11  -2    4.15    1.37   0
  11 -11   2    1.38    3.18   0
 -11 -11  -2    2.72    1.38   0
  11  11   2    2.04    1.39   0
 -11  11  -2    1.90    2.34   0
 -12 -12   2    0.68    1.47   0
 -12  12   2    0.24    1.80   0
  11 -12  -2    2.44    1.97   0
 -11  12   2    2.71    1.97   0
 -11 -12   2    1.55    1.40   0
  11  12  -2    1.85    1.36   0
 -10 -12   2   27.04    1.51   0
  10  12  -2   32.28    1.46   0
  10 -12  -2   31.64    2.43   0
 -10  12   2   26.99    2.14   0
  -9  12   2    5.25    1.77   0
   9  12  -2    5.36    1.22   0
  -9 -12   2    2.14    1.29   0
   8  12  -2    2.24    1.11   0
  -8  12   2    2.56    1.39   0
  -8 -12   2    1.03    1.23   0
  -8  12   2    0.66    1.48   0
  -7  12   2    2.54    1.56   0
  -7 -12   2    2.75    1.18   0
   7  12  -2    4.47    1.13   0
  -7  12   2    2.01    1.68   0
  -6  12   2   46.38    1.81   0
  -6 -12   2   45.03    1.45   0
  -6  12   2   46.13    2.14   0
   6  12  -2   42.85    1.38   0
  -5  12   2    7.91    1.39   0
  -5 -12   2    7.84    1.13   0
   5  12  -2    8.16    1.38   0
  -5  12   2    6.96    1.74   0
  -4 -12   2   83.45    1.70   0
  -4  12   2   83.00    1.98   0
  -4  12   2   83.16    2.09   0
   4  12  -2   79.17    1.62   0
  -3  12   2    2.73    1.32   0
  -3  12   2    1.62    1.44   0
  -3 -12   2    2.64    1.15   0
   3  12  -2    3.28    1.29   0
  -2  12   2   13.83    1.39   0
  -2  12   2   12.62    1.50   0
  -2 -12   2   11.94    1.45   0
   2  12  -2   13.87    1.43   0
   1  12  -2    5.41    1.32   0
  -1 -12   2    5.38    1.35   0
  -1  12   2    4.96    1.37   0
  -1  12   2    5.12    1.28   0
   0  12  -2   98.61    2.63   0
   0  12   2  101.52    1.96   0
   0  12  -2  102.31    2.49   0
   0  12   2   97.42    1.66   0
   1  12   2    3.60    1.13   0
  -1  12  -2    3.72    2.72   0
  -1  12  -2    4.24    2.72   0
   2  12   2    1.95    1.15   0
  -2 -12  -2    1.74    1.08   0
   3  12   2   14.11    1.26   0
  -3 -12  -2   15.28    1.47   0
   4  12   2   13.79    1.17   0
  -4 -12  -2   14.91    1.22   0
  -5 -12  -2    4.57    1.15   0
   5  12   2    3.27    1.13   0
   6  12   2   32.27    1.36   0
  -6 -12  -2   32.66    1.36   0
  -7 -12  -2    0.44    1.18   0
   7  12   2    2.39    1.19   0
  -8 -12  -2    0.15    1.20   0
   8  12   2    1.37    1.27   0
  -9 -12  -2    2.17    1.27   0
   9  12   2    0.37    1.28   0
 -10 -12  -2    1.39    1.40   0
  10  12   2    1.06    1.36   0
  11  12   2    0.40    1.44   0
 -11 -12  -2   -0.25    1.47   0
 -11  13   2    1.04    2.04   0
  11  13  -2    2.23    1.41   0
 -11 -13   2    0.30    1.47   0
 -10 -13   2    2.13    1.36   0
 -10  13   2    0.88    1.88   0
  10  13  -2    0.22    1.28   0
 -10  13   2    0.60    1.81   0
  -9  13   2    8.67    2.09   0
   9  13  -2    7.69    1.29   0
  -9 -13   2    3.68    1.37   0
  -9  13   2    6.39    2.05   0
  -8  13   2    6.00    1.97   0
   8  13  -2    5.21    1.21   0
  -8  13   2    7.81    1.82   0
  -8 -13   2    8.39    1.31   0
  -7  13   2    0.99    1.81   0
  -7  13   2    0.83    1.83   0
  -7 -13   2    0.63    1.22   0
   7  13  -2    1.62    1.18   0
  -6  13   2   17.51    1.74   0
  -6  13   2   21.19    1.82   0
  -6 -13   2   20.63    1.62   0
   6  13  -2   16.94    1.30   0
  -5  13   2   27.95    1.71   0
  -5 -13   2   28.41    1.45   0
   5  13  -2   28.43    1.35   0
  -5  13   2   26.08    1.89   0
  -4 -13   2    9.00    1.30   0
   4  13  -2    8.05    1.18   0
  -4  13   2    8.99    1.63   0
  -4  13   2    7.36    1.53   0
   3  13  -2    1.16    1.10   0
  -3  13   2    1.19    1.45   0
  -3  13   2    0.48    1.33   0
  -3 -13   2    1.49    1.19   0
  -2  13   2  152.10    2.45   0
  -2 -13   2  170.20    2.42   0
   2  13  -2  163.88    2.37   0
  -2  13   2  154.68    2.31   0
  -1  13   2   56.86    1.56   0
   1  13  -2   59.71    1.99   0
  -1  13   2   80.79    2.00   0
   0  13  -2    0.11    1.47   0
   0  13   2    0.69    1.34   0
   0  13   2    0.70    1.31   0
   0  13  -2    0.04    1.46   0
   1  13   2    0.13    1.04   0
   1  13   2    0.51    1.38   0
  -2 -13  -2    2.36    1.37   0
   2  13   2    1.05    1.09   0
   3  13   2    8.92    1.16   0
  -3 -13  -2    7.45    1.42   0
  -4 -13  -2   37.42    1.43   0
   4  13   2   37.54    1.34   0
  -5 -13  -2    0.93    1.18   0
   5  13   2    2.19    1.16   0
   6  13   2   -0.02    1.16   0
  -6 -13  -2   -0.29    1.24   0
   7  13   2    6.61    1.23   0
  -7 -13  -2    9.02    1.27   0
  -8 -13  -2    3.63    1.31   0
   8  13   2    3.09    1.31   0
  -9 -13  -2   -0.70    1.37   0
   9  13   2    0.90    1.35   0
 -10 -13  -2    1.95    1.02   0
  10  13   2    1.23    1.47   0
 -10 -14   2    1.48    1.48   0
  10  14  -2    0.89    1.39   0
 -10  14   2    0.48    2.64   0
 -10  14   2    1.49    2.26   0
  -9 -14   2    0.18    1.39   0
   9  14  -2    0.69    1.29   0
  -9  14   2    0.04    2.46   0
  -9  14   2    0.21    2.30   0
  -8  14   2    1.90    2.19   0
  -8  14   2    1.92    2.24   0
   8  14  -2    1.80    1.53   0
  -8 -14   2    2.82    1.33   0
  -7 -14   2    3.34    1.39   0
  -7  14   2    5.66    2.18   0
   7  14  -2    4.68    1.23   0
  -7  14   2    4.08    1.79   0
  -6  14   2    1.70    2.04   0
  -6 -14   2    0.09    1.60   0
   6  14  -2    1.37    1.19   0
  -6  14   2    1.60    1.70   0
  -5  14   2   12.74    1.85   0
  -5  14   2   13.16    1.75   0
   5  14  -2   12.50    1.55   0
  -5 -14   2   11.72    1.61   0
  -4  14   2   20.73    1.81   0
  -4  14   2   22.24    1.90   0
   4  14  -2   20.94    1.20   0
  -4 -14   2   19.51    1.59   0
  -3 -14   2   19.54    1.37   0
  -3  14   2   21.83    1.54   0
  -3  14   2   17.10    1.65   0
   3  14  -2   19.44    1.58   0
  -2 -14   2    2.60    1.22   0
  -2  14   2    2.69    1.49   0
  -2  14   2    1.37    1.56   0
   2  14  -2    1.60    1.40   0
  -1  14   2   45.35    1.67   0
   1  14  -2   42.43    1.83   0
  -1  14   2   43.99    1.95   0
   1  14  -2   47.59    2.00   0
   0  14   2   21.65    1.57   0
   0  14  -2   21.86    1.99   0
   0  14   2   18.80    1.50   0
   0  14  -2   21.31    1.84   0
   1  14   2    2.65    1.44   0
   1  14   2    2.53    1.37   0
   2  14   2    9.89    1.41   0
  -3 -14  -2   35.42    1.62   0
   3  14   2   27.21    1.62   0
   4  14   2    1.41    1.18   0
  -4 -14  -2    1.32    1.23   0
   5  14   2   15.82    1.34   0
  -5 -14  -2   14.52    1.34   0
  -6 -14  -2    3.12    1.54   0
   6  14   2    3.11    1.26   0
  -7 -14  -2    2.93    1.35   0
   7  14   2    2.09    1.31   0
  -8 -14  -2    0.57    1.37   0
   8  14   2    0.15    1.31   0
  -9 -14  -2    3.21    1.45   0
   9  14   2    2.54    1.44   0
  -9 -15   2    7.84    1.57   0
   9  15  -2    6.01    1.44   0
  -8 -15   2    1.64    1.44   0
   8  15  -2    1.53    1.34   0
  -8  15   2    1.70    3.58   0
  -7  15   2    0.54    2.75   0
   7  15  -2    0.30    1.25   0
  -7 -15   2    1.29    1.69   0
  -7  15   2    0.24    2.76   0
   6  15  -2    2.25    1.21   0
  -6 -15   2    0.42    1.72   0
  -6  15   2    1.51    2.17   0
  -6  15   2    1.87    2.10   0
  -5 -15   2   30.34    1.53   0
  -5  15   2   35.23    2.52   0
  -5  15   2   24.68    2.26   0
   5  15  -2   25.02    1.39   0
  -4  15   2    1.52    1.82   0
  -4  15   2    2.47    1.71   0
   4  15  -2    2.70    1.22   0
  -4 -15   2    2.24    1.31   0
  -3 -15   2    3.01    1.57   0
   3  15  -2    3.32    1.46   0
  -3  15   2    3.93    1.72   0
  -3  15   2    3.49    1.42   0
   2  15  -2    0.27    1.64   0
  -2  15   2    0.37    1.40   0
  -2  15   2    0.56    1.74   0
   1  15  -2   60.62    2.29   0
   1  15  -2   65.00    2.28   0
  -1  15   2   72.77    1.92   0
  -1  15   2   76.07    1.97   0
   0  15   2    2.05    1.43   0
   0  15  -2    1.57    1.95   0
   0  15  -2    1.74    1.95   0
   0  15   2    1.88    1.43   0
   1  15   2   13.43    1.28   0
   1  15   2    9.42    1.47   0
   2  15   2    8.06    1.49   0
   2  15   2    8.38    1.23   0
  -3 -15  -2   -0.13    1.43   0
   3  15   2    0.34    1.21   0
  -4 -15  -2    3.08    1.56   0
   4  15   2    1.26    1.59   0
  -5 -15  -2   15.42    1.44   0
   5  15   2   22.26    1.33   0
  -6 -15  -2    0.05    1.35   0
   6  15   2    1.94    1.57   0
  -7 -15  -2    2.52    1.37   0
   7  15   2    0.63    1.36   0
   8  15   2    0.63    1.72   0
  -8 -15  -2    1.31    1.45   0
  -8 -16   2    1.36    1.89   0
   8  16  -2    0.20    1.38   0
   7  16  -2    4.00    1.37   0
  -7 -16   2    6.64    1.52   0
  -6 -16   2    4.61    1.46   0
   6  16  -2    4.01    1.62   0
   5  16  -2    0.89    1.30   0
  -5 -16   2    0.47    1.36   0
  -5  16   2    1.26    2.43   0
  -5  16   2    1.25    2.40   0
  -4  16   2    5.65    2.04   0
   4  16  -2    4.07    1.56   0
  -4  16   2    6.22    2.01   0
  -4 -16   2    6.53    1.57   0
   3  16  -2    7.04    1.55   0
  -3  16   2    7.37    1.83   0
  -3 -16   2    7.09    1.37   0
  -3  16   2    9.81    1.91   0
   2  16  -2    6.41    1.78   0
  -2  16   2    6.81    1.83   0
   2  16  -2    5.58    1.59   0
  -2  16   2    5.64    1.76   0
  -1  16   2   13.84    1.66   0
   1  16  -2   12.93    1.86   0
   1  16  -2   13.53    2.09   0
  -1  16   2   14.55    1.70   0
   0  16  -2   13.23    2.82   0
   0  16   2   11.27    1.63   0
   0  16   2   14.08    1.54   0
   0  16  -2   12.87    2.65   0
   1  16   2    0.95    1.50   0
   1  16   2    0.70    1.46   0
   2  16   2    0.77    1.22   0
   2  16   2    1.09    1.53   0
   3  16   2   11.41    1.29   0
  -4 -16  -2    0.41    1.63   0
   4  16   2    0.86    1.31   0
  -5 -16  -2    1.21    1.33   0
   5  16   2    1.19    1.29   0
   6  16   2   -1.49    1.64   0
  -6 -16  -2    1.78    1.72   0
  -7 -16  -2    5.27    1.48   0
   7  16   2    3.11    1.45   0
  -6 -17   2    6.29    1.55   0
   6  17  -2    4.24    1.45   0
  -5 -17   2    0.80    1.78   0
   5  17  -2    1.61    1.64   0
  -4  17   2    0.63    2.46   0
  -4 -17   2    1.04    1.71   0
   4  17  -2    1.06    1.32   0
  -4  17   2    0.53    2.23   0
  -3  17   2    1.18    2.03   0
   3  17  -2    1.42    1.60   0
  -3  17   2    0.72    1.89   0
   2  17  -2   23.22    1.75   0
  -2  17   2   21.30    1.99   0
  -2  17   2   22.44    2.10   0
   2  17  -2   23.03    2.02   0
  -1  17   2   -0.09    1.52   0
  -1  17   2   -0.32    1.57   0
   1  17  -2    0.55    1.77   0
   1  17  -2    0.69    1.99   0
   0  17   2    0.63    1.64   0
   0  17   2    0.70    1.28   0
   1  17   2    7.35    1.69   0
   1  17   2    7.19    1.61   0
   2  17   2    1.64    1.35   0
   2  17   2    1.85    1.59   0
   3  17   2   -0.48    1.34   0
   3  17   2    0.76    1.60   0
   4  17   2    9.22    1.76   0
  -5 -17  -2    1.03    1.45   0
   5  17   2   -0.41    1.73   0
   6  17   2    1.69    1.79   0
   4  18  -2    9.27    1.85   0
   3  18  -2    0.84    1.95   0
   3  18  -2    1.97    1.97   0
  -3  18   2    1.69    2.23   0
  -3  18   2    2.08    2.43   0
  -2  18   2    0.88    1.91   0
   2  18  -2    0.38    1.91   0
  -2  18   2    0.20    2.16   0
   2  18  -2   -0.32    1.93   0
  -1  18   2    0.42    1.62   0
   1  18  -2    0.97    2.40   0
  -1  18   2    0.91    1.96   0
   1  18  -2    0.87    2.38   0
   0  18   2    5.90    1.76   0
   0  18   2    6.54    1.71   0
   1  18   2    3.01    1.71   0
   1  18   2    1.44    1.38   0
   2  18   2    3.12    1.72   0
   2  18   2    2.96    1.73   0
   3  18   2    0.01    1.40   0
   3  18   2    0.51    1.73   0
   4  18   2    0.38    1.46   0
   4  18   2    0.46    1.78   0
 -15   0   3    0.69    1.36   0
  15   0  -3    4.69    1.42   0
  13   0  -3    3.50    1.18   0
 -13   0   3    3.53    1.14   0
  11   0  -3   45.69    1.45   0
 -11   0   3   49.64    1.34   0
   9   0  -3   99.00    1.54   0
  -9   0   3  100.32    1.29   0
   7   0  -3   12.15    1.07   0
  -7   0   3   12.34    1.09   0
   5   0  -3 1273.76    4.58   0
  -5   0   3 1339.53    4.59   0
  -3   0   3  704.91    3.98   0
   3   0  -3  731.03    3.95   0
  -1   0   3  736.16    4.84   0
   1   0  -3  767.24    4.79   0
  -1   0  -3 2724.55    9.58   0
   1   0   3 2882.64    9.45   0
  -3   0  -3  164.59    2.18   0
   3   0   3  183.25    2.21   0
  -5   0  -3  334.04    2.63   0
   5   0   3  349.05    2.61   0
  -7   0  -3    2.45    0.99   0
   7   0   3    1.37    0.99   0
  -9   0  -3   61.00    1.45   0
   9   0   3   63.89    1.49   0
  11   0   3   18.43    1.29   0
 -11   0  -3   19.70    1.25   0
 -13   0  -3    0.81    1.31   0
  13   0   3    1.78    1.32   0
 -15  -1   3   -0.26    1.32   0
  15  -1  -3   -0.59    1.36   0
 -15   1   3    0.82    1.32   0
  15   1  -3   -0.37    1.40   0
  14   1  -3    8.66    1.36   0
  14  -1  -3    9.05    1.35   0
 -14   1   3    9.09    1.29   0
 -14  -1   3   12.61    1.35   0
 -13   1   3    3.44    1.22   0
  13   1  -3    4.63    1.16   0
 -13  -1   3    2.14    1.16   0
  13  -1  -3    5.98    1.24   0
  12   1  -3    2.22    1.16   0
 -12  -1   3   -1.13    1.11   0
  12  -1  -3    0.69    1.12   0
 -12   1   3   -0.03    1.08   0
  11   1  -3   19.26    1.23   0
 -11  -1   3   23.20    1.21   0
 -11   1   3   21.82    1.18   0
  11  -1  -3   19.45    1.30   0
 -10  -1   3   11.49    1.08   0
  10  -1  -3   14.02    1.13   0
 -10   1   3   11.69    1.08   0
  10   1  -3   14.09    1.10   0
  -9  -1   3   11.79    1.05   0
   9  -1  -3   11.23    1.09   0
   9   1  -3   10.95    1.06   0
  -9   1   3   10.97    1.07   0
  -8  -1   3   26.12    1.15   0
  -8   1   3   26.98    1.13   0
   8   1  -3   26.95    1.18   0
   8  -1  -3   25.02    1.14   0
  -7   1   3  300.55    2.20   0
   7   1  -3  289.35    2.12   0
   7  -1  -3  287.31    2.22   0
  -7  -1   3  292.92    2.13   0
   6  -1  -3   12.49    1.16   0
  -6   1   3   13.08    1.09   0
   6   1  -3   10.98    1.11   0
  -6  -1   3   12.57    1.05   0
   5   1  -3  220.56    2.08   0
  -5  -1   3  216.06    2.10   0
  -5   1   3  220.77    2.15   0
   5  -1  -3  228.85    2.14   0
   4  -1  -3  248.84    2.32   0
  -4   1   3  237.26    2.29   0
   4   1  -3  245.50    2.26   0
  -4  -1   3  237.80    2.26   0
   3  -1  -3  329.75    2.80   0
  -3  -1   3  327.97    2.80   0
  -3   1   3  322.28    2.81   0
   3   1  -3  331.40    2.80   0
   2   1  -3  141.06    2.23   0
  -2   1   3  133.45    2.09   0
   2  -1  -3  139.20    2.09   0
  -2  -1   3  136.47    2.26   0
   1  -1  -3 1252.93    5.81   0
  -1  -1   3 1233.17    6.54   0
   1   1  -3 1273.21    6.44   0
  -1   1   3 1228.70    5.86   0
   0   1   3  262.59    2.82   0
   0   1  -3  250.16    3.29   0
   0   1   3  246.84    2.85   0
   0  -1   3  237.76    3.25   0
  -1   1  -3 1233.04    6.94   0
  -1  -1  -3 1260.74    5.98   0
   1  -1   3 1283.60    6.83   0
   1   1   3 1318.77    5.87   0
  -2  -1  -3   78.16    1.75   0
  -2   1  -3   79.49    1.92   0
   2   1   3   83.12    1.72   0
   2  -1   3   80.88    1.89   0
   3  -1   3  294.08    2.85   0
   3   1   3  285.91    2.52   0
  -3   1  -3  275.08    2.95   0
  -3  -1  -3  281.64    2.56   0
   4  -1   3    6.07    1.11   0
   4   1   3    6.82    1.11   0
  -4  -1  -3    7.47    1.10   0
  -4   1  -3    6.70    1.11   0
   5   1   3   10.36    1.15   0
  -5   1  -3   11.30    1.09   0
   5  -1   3   10.81    1.11   0
  -5  -1  -3   10.00    1.13   0
  -6  -1  -3   14.19    1.09   0
   6  -1   3   12.33    1.10   0
   6   1   3   13.75    1.07   0
  -6   1  -3   13.63    1.29   0
   7  -1   3    3.73    1.00   0
  -7  -1  -3    1.95    0.97   0
   7   1   3    2.72    1.21   0
  -7   1  -3    1.54    0.99   0
   8   1   3    5.04    1.15   0
   8  -1   3    5.24    1.07   0
  -8   1  -3    4.98    1.05   0
  -8  -1  -3    5.56    1.14   0
  -9  -1  -3   55.03    1.38   0
   9   1   3   49.75    1.38   0
  -9   1  -3   52.26    1.45   0
   9  -1   3   49.13    1.45   0
 -10  -1  -3    2.00    1.16   0
  10   1   3    2.15    1.40   0
 -10   1  -3    3.27    1.06   0
  10  -1   3    1.48    1.08   0
 -11   1  -3    1.05    1.16   0
  11  -1   3    1.14    1.18   0
 -11  -1  -3    1.93    1.09   0
  11   1   3    2.39    1.16   0
 -12   1  -3    2.78    1.20   0
 -12  -1  -3    3.18    1.22   0
  12   1   3    3.55    1.21   0
  12  -1   3    1.94    1.24   0
  13   1   3    2.27    1.34   0
  13  -1   3    2.11    1.32   0
 -13   1  -3    2.43    1.29   0
 -13  -1  -3    3.59    1.33   0
 -14  -1  -3   -0.00    1.38   0
  14  -1   3    1.85    1.39   0
  14   1   3    0.40    1.43   0
 -14   1  -3   -0.19    1.37   0
 -15  -2   3   -1.70    1.33   0
  15  -2  -3    1.11    1.76   0
  15   2  -3    4.54    1.36   0
 -15   2   3    2.72    1.34   0
  14  -2  -3    2.15    1.31   0
 -14   2   3    1.22    1.26   0
  14   2  -3    3.93    1.26   0
 -14  -2   3    2.21    1.22   0
 -13  -2   3    1.74    1.19   0
 -13   2   3    3.89    1.19   0
  13  -2  -3    1.62    1.55   0
  13   2  -3    3.66    1.20   0
 -12   2   3   16.67    1.22   0
 -12  -2   3   21.10    1.23   0
  12  -2  -3   13.18    1.26   0
  12   2  -3   18.52    1.27   0
 -11  -2   3   16.26    1.14   0
 -11   2   3   15.91    1.15   0
  11   2  -3   15.23    1.18   0
  11  -2  -3   16.15    1.19   0
 -10  -2   3   16.71    1.13   0
  10   2  -3   14.10    1.11   0
 -10   2   3   15.36    1.17   0
  10  -2  -3   16.91    1.16   0
   9   2  -3   15.04    1.09   0
   9  -2  -3   17.27    1.21   0
  -9   2   3   15.59    1.12   0
  -9  -2   3   17.26    1.09   0
  -8   2   3   23.86    1.12   0
  -8  -2   3   24.03    1.12   0
   8   2  -3   21.56    1.11   0
   8  -2  -3   22.05    1.32   0
   7  -2  -3   14.39    1.09   0
  -7   2   3   12.31    1.06   0
   7   2  -3   12.94    1.01   0
  -7  -2   3   10.70    0.98   0
   6   2  -3 1481.04    4.60   0
  -6  -2   3 1522.28    4.59   0
  -6   2   3 1541.84    4.85   0
   6  -2  -3 1505.46    4.76   0
   5  -2  -3    1.30    1.00   0
  -5   2   3    3.11    1.05   0
  -5  -2   3    2.26    0.72   0
   5   2  -3    1.11    1.03   0
   4  -2  -3    2.22    1.04   0
  -4  -2   3    1.98    1.00   0
  -4   2   3    2.06    1.01   0
   4   2  -3    1.71    1.00   0
  -3   2   3   41.32    1.39   0
  -3  -2   3   41.91    1.40   0
   3   2  -3   41.71    1.37   0
   3  -2  -3   41.30    1.39   0
   2   2  -3  346.72    3.23   0
  -2  -2   3  345.09    3.28   0
   2  -2  -3  345.75    2.98   0
  -2   2   3  339.32    2.99   0
   1   2  -3  101.70    2.22   0
  -1  -2   3   99.26    2.48   0
   1  -2  -3  101.20    1.87   0
  -1   2   3   98.51    1.90   0
   0   2  -3  877.64    6.20   0
   0   2   3  834.65    4.69   0
   0  -2   3  831.60    6.31   0
   0   2   3  897.03    4.71   0
   1   2   3   96.13    1.78   0
   1  -2   3   95.79    2.47   0
   1  -2   3   89.44    2.52   0
  -1  -2  -3   93.34    1.76   0
   2  -2   3  207.66    2.97   0
   2   2   3  204.22    2.29   0
  -2   2  -3  200.54    3.11   0
  -2  -2  -3  196.01    2.31   0
  -3  -2  -3   18.01    1.19   0
  -3   2  -3   17.36    1.51   0
   3  -2   3   19.04    1.48   0
   3   2   3   18.89    1.20   0
   4  -2   3  440.07    3.37   0
  -4  -2  -3  413.28    2.68   0
   4   2   3  455.68    2.87   0
  -4   2  -3  422.95    3.29   0
   5  -2   3   13.48    1.14   0
   5   2   3   13.86    1.10   0
  -5   2  -3   13.87    1.14   0
  -5  -2  -3   13.53    1.13   0
   6  -2   3    0.17    0.98   0
  -6  -2  -3    3.65    0.98   0
  -6   2  -3    0.03    0.98   0
   6   2   3    1.23    0.97   0
   7   2   3    0.27    1.08   0
  -7   2  -3    0.66    0.99   0
   7  -2   3    1.17    0.99   0
  -7  -2  -3    2.09    1.00   0
   8  -2   3  190.59    2.23   0
  -8   2  -3  195.53    2.04   0
  -8  -2  -3  189.41    1.93   0
   8   2   3  195.51    1.95   0
  -9  -2  -3    1.52    1.11   0
   9   2   3   -0.33    1.10   0
   9  -2   3    2.01    1.17   0
  -9   2  -3    0.14    1.39   0
  10   2   3   23.79    1.26   0
  10  -2   3   25.49    1.55   0
 -10  -2  -3   27.49    1.29   0
 -10   2  -3   26.05    1.55   0
 -11   2  -3    5.70    1.18   0
 -11  -2  -3    5.53    1.22   0
  11   2   3    4.60    1.17   0
  11  -2   3    4.05    1.22   0
 -12  -2  -3   13.64    1.27   0
  12  -2   3   12.22    1.32   0
  12   2   3   12.85    1.38   0
 -12   2  -3   14.85    1.34   0
  13  -2   3    0.42    1.33   0
  13   2   3    1.88    1.27   0
 -13  -2  -3    1.70    1.25   0
 -13   2  -3    0.15    1.31   0
 -14   2  -3    1.08    1.45   0
 -14  -2  -3    0.81    1.35   0
 -15  -3   3    1.43    1.37   0
  15   3  -3    0.88    1.39   0
 -15   3   3    0.86    1.30   0
  15  -3  -3    0.86    1.41   0
 -14   3   3   10.79    1.32   0
  14   3  -3    9.67    1.32   0
  14  -3  -3    9.47    1.41   0
 -14  -3   3    5.40    1.36   0
  13  -3  -3   -0.36    1.21   0
 -13  -3   3    1.00    1.19   0
  13   3  -3   -0.14    1.20   0
 -13   3   3   -0.64    1.19   0
  12  -3  -3    2.46    1.17   0
 -12  -3   3    2.31    1.15   0
  12   3  -3    4.33    1.17   0
 -12   3   3    4.21    1.09   0
 -11   3   3    6.12    1.12   0
  11  -3  -3    6.71    1.13   0
  11   3  -3    5.32    1.12   0
 -11  -3   3    5.87    1.11   0
 -10  -3   3   69.57    1.36   0
  10  -3  -3   66.79    1.47   0
 -10   3   3   67.47    1.41   0
  10   3  -3   67.83    1.40   0
   9  -3  -3    2.71    1.02   0
  -9   3   3    4.30    0.96   0
   9   3  -3    3.77    1.00   0
  -9  -3   3    4.16    1.03   0
  -8  -3   3  151.45    1.61   0
  -8   3   3  138.15    1.71   0
   8   3  -3  129.52    1.60   0
   8  -3  -3  138.54    1.66   0
   7  -3  -3    0.66    1.02   0
   7   3  -3   -0.46    0.94   0
  -7   3   3    1.09    0.99   0
  -7  -3   3    0.84    0.95   0
   6   3  -3  237.29    2.01   0
  -6   3   3  235.27    2.13   0
  -6  -3   3  232.29    1.97   0
   6  -3  -3  232.37    2.16   0
  -5  -3   3   14.69    1.09   0
  -5   3   3   13.98    1.13   0
   5  -3  -3   14.18    1.35   0
   5   3  -3   15.73    1.09   0
   4  -3  -3  384.77    2.89   0
   4   3  -3  394.16    2.67   0
  -4   3   3  396.66    2.83   0
  -4  -3   3  382.66    2.71   0
  -3  -3   3   22.91    1.22   0
  -3   3   3   22.60    1.21   0
   3   3  -3   22.77    1.39   0
   3  -3  -3   23.09    1.20   0
   2   3  -3  367.89    3.32   0
  -2   3   3  363.71    2.99   0
   2  -3  -3  374.48    2.98   0
  -2  -3   3  369.81    3.25   0
  -1  -3   3  159.18    2.66   0
  -1   3   3  154.71    2.18   0
   1   3  -3  159.97    2.61   0
   1  -3  -3  159.00    2.16   0
   0   3   3  109.56    1.82   0
   0   3  -3  107.53    2.80   0
   0  -3   3  100.72    2.75   0
  -1  -3  -3  364.14    2.90   0
   1   3   3  372.88    2.93   0
   1  -3   3  328.96    4.79   0
   1  -3   3  381.25    5.02   0
  -2  -3  -3  409.30    2.84   0
   2  -3   3  437.01    4.74   0
   2   3   3  425.20    3.03   0
  -2   3  -3  409.85    4.71   0
   3  -3   3   14.58    1.46   0
   3   3   3   14.77    1.18   0
  -3  -3  -3   13.95    1.15   0
  -3   3  -3   13.36    1.48   0
  -4   3  -3  104.06    1.97   0
   4  -3   3  102.04    2.09   0
  -4  -3  -3  101.48    1.58   0
   4   3   3  106.34    1.63   0
   5   3   3   -0.75    0.98   0
   5  -3   3    0.99    0.98   0
  -5  -3  -3    1.22    0.95   0
  -5   3  -3    0.90    1.00   0
   6  -3   3   43.01    1.53   0
  -6  -3  -3   45.18    1.29   0
   6   3   3   51.44    1.09   0
  -6   3  -3   44.36    1.55   0
  -7  -3  -3   17.38    1.14   0
   7  -3   3   16.28    1.43   0
  -7   3  -3   16.77    1.21   0
   7   3   3   16.27    1.15   0
   8   3   3   31.68    1.27   0
   8  -3   3   30.36    1.32   0
  -8   3  -3   32.32    1.29   0
  -8  -3  -3   31.09    1.23   0
  -9  -3  -3    0.02    1.12   0
  -9   3  -3   -0.04    1.16   0
   9  -3   3    0.73    1.16   0
   9   3   3   -0.12    1.08   0
 -10   3  -3   11.30    1.18   0
  10   3   3   11.61    1.16   0
  10  -3   3   11.19    1.25   0
 -10  -3  -3   12.09    1.19   0
 -11  -3  -3    1.57    1.12   0
  11   3   3    0.10    1.21   0
  11  -3   3   -0.25    1.17   0
 -11   3  -3    0.42    1.18   0
 -12  -3  -3    2.57    1.26   0
  12   3   3    3.88    1.26   0
 -12   3  -3    2.70    1.50   0
  12  -3   3    4.22    1.30   0
 -13   3  -3    2.17    1.27   0
 -13  -3  -3    1.73    1.34   0
  13  -3   3    1.05    1.31   0
  13   3   3   -0.08    1.28   0
 -14   3  -3    1.15    1.44   0
 -15   4   3    1.29    1.37   0
  15   4  -3    1.24    1.41   0
 -15  -4   3   -1.35    1.36   0
  15  -4  -3    1.71    1.49   0
 -14   4   3    1.77    1.21   0
  14  -4  -3    0.44    1.32   0
  14   4  -3   -0.86    1.28   0
 -14  -4   3    0.36    0.85   0
 -13   4   3    1.18    1.10   0
  13  -4  -3    2.14    1.31   0
 -13  -4   3   -0.35    1.18   0
  13   4  -3    1.55    1.20   0
  12  -4  -3   20.48    1.29   0
 -12   4   3   24.66    1.28   0
  12   4  -3   19.84    1.25   0
 -12  -4   3   24.15    1.27   0
  11  -4  -3   22.37    1.27   0
  11   4  -3   24.82    1.17   0
 -11   4   3   24.28    1.25   0
 -11  -4   3   25.47    1.18   0
  10  -4  -3   34.00    1.36   0
  10   4  -3   32.32    1.20   0
 -10   4   3   37.38    1.32   0
 -10  -4   3   38.11    1.20   0
   9   4  -3    3.97    0.97   0
   9  -4  -3    3.17    1.03   0
  -9  -4   3    5.59    1.00   0
  -9   4   3    3.73    1.01   0
   8   4  -3    4.60    1.00   0
   8  -4  -3    4.00    1.03   0
  -8   4   3    6.82    0.97   0
  -8  -4   3    5.43    1.00   0
   7  -4  -3   -0.34    1.24   0
   7   4  -3   -0.82    0.98   0
  -7  -4   3   -0.06    0.69   0
  -7   4   3    1.14    0.99   0
   6   4  -3  291.61    2.21   0
  -6   4   3  306.74    2.36   0
  -6  -4   3  318.12    2.25   0
   6  -4  -3  297.02    2.37   0
   5   4  -3  118.35    1.63   0
  -5   4   3  125.18    1.74   0
   5  -4  -3  123.32    1.93   0
  -5  -4   3  126.54    1.67   0
  -4  -4   3  246.08    2.26   0
  -4   4   3  243.65    2.35   0
   4   4  -3  250.64    2.22   0
   4  -4  -3  241.53    2.33   0
   3  -4  -3   44.68    1.36   0
  -3  -4   3   45.05    1.56   0
  -3   4   3   42.92    1.34   0
   3   4  -3   43.46    1.34   0
  -2  -4   3  148.26    2.17   0
   2   4  -3  143.98    2.09   0
  -2   4   3  145.55    1.98   0
   2  -4  -3  144.66    1.97   0
  -1   4   3   85.59    1.65   0
  -1  -4   3   78.97    2.16   0
  -1   4   3   80.39    1.69   0
   1   4  -3   81.28    2.16   0
   0   4  -3  600.17    6.05   0
   0  -4   3  548.66    6.04   0
   0   4   3  642.67    3.67   0
   1  -4   3   54.43    3.10   0
  -1  -4  -3   50.03    1.41   0
   1  -4   3   44.35    2.99   0
   1   4   3   51.56    1.44   0
   2  -4   3  187.07    4.01   0
   2   4   3  178.49    2.03   0
  -2  -4  -3  175.83    2.02   0
   2  -4   3  167.07    3.83   0
  -3  -4  -3   22.15    1.20   0
  -3   4  -3   21.09    1.57   0
   3  -4   3   22.66    1.69   0
   3   4   3   26.43    0.98   0
   4  -4   3  588.91    4.43   0
  -4  -4  -3  573.36    3.11   0
   4   4   3  592.46    3.11   0
  -4   4  -3  572.89    4.50   0
  -5  -4  -3   -0.92    0.93   0
   5  -4   3    0.58    1.25   0
   5   4   3   -0.68    0.95   0
  -5   4  -3    0.82    1.20   0
  -6   4  -3    1.05    1.00   0
  -6  -4  -3    0.59    1.00   0
   6  -4   3    1.06    0.99   0
   6   4   3    0.05    1.02   0
   7   4   3    1.86    1.06   0
   7  -4   3    2.05    1.11   0
  -7  -4  -3    3.57    1.02   0
  -7   4  -3    3.04    1.35   0
  -8  -4  -3   99.54    1.51   0
  -8   4  -3   92.08    1.91   0
   8  -4   3   96.87    1.73   0
   8   4   3   88.12    1.52   0
  -9  -4  -3   17.85    1.19   0
   9   4   3   14.83    1.20   0
  -9   4  -3   13.65    1.26   0
   9  -4   3   13.63    1.42   0
  10  -4   3   10.74    1.46   0
  10   4   3    9.27    1.19   0
 -10   4  -3    9.37    1.20   0
 -10  -4  -3    8.96    0.83   0
  11  -4   3   -0.12    1.20   0
  11   4   3    2.17    1.24   0
 -11   4  -3   -1.06    1.42   0
 -11  -4  -3    2.03    1.22   0
  12  -4   3    3.19    1.33   0
 -12   4  -3    3.36    1.28   0
 -12  -4  -3    4.47    1.29   0
  12   4   3    2.35    1.29   0
  13   4   3    1.25    1.32   0
  13  -4   3   -0.11    1.71   0
 -13   4  -3   -0.18    1.37   0
 -13  -4  -3   -0.02    0.96   0
  14  -5  -3    0.12    1.39   0
  14   5  -3   -0.70    1.27   0
 -14  -5   3    0.03    1.26   0
 -14   5   3   -0.67    1.23   0
 -13   5   3    1.33    1.14   0
  13  -5  -3    2.25    1.20   0
 -13  -5   3   -0.67    1.15   0
  13   5  -3    2.90    1.17   0
  12   5  -3    1.21    1.10   0
  12  -5  -3    1.20    1.21   0
 -12  -5   3    0.36    1.11   0
 -12   5   3    1.18    1.15   0
  11  -5  -3    1.01    1.11   0
 -11   5   3    2.52    1.08   0
  11   5  -3    1.03    1.10   0
 -11  -5   3    0.82    1.05   0
 -10   5   3   19.62    1.22   0
  10   5  -3   18.78    1.14   0
  10  -5  -3   19.43    1.24   0
 -10  -5   3   20.65    1.15   0
  -9   5   3    2.48    0.97   0
  -9  -5   3    2.56    1.00   0
   9   5  -3    2.02    1.00   0
   9  -5  -3    2.60    1.03   0
   8  -5  -3    4.48    1.30   0
  -8   5   3    5.34    1.00   0
   8   5  -3    4.98    1.04   0
  -8  -5   3    6.02    1.02   0
   7  -5  -3  190.61    2.17   0
   7   5  -3  185.03    1.85   0
  -7   5   3  189.55    1.91   0
  -7  -5   3  207.60    1.88   0
  -6  -5   3    1.26    0.99   0
   6  -5  -3    2.47    1.03   0
  -6   5   3    1.44    1.01   0
   6   5  -3    1.74    1.01   0
  -5  -5   3  265.63    2.19   0
   5  -5  -3  260.93    2.33   0
   5   5  -3  255.93    2.17   0
  -5   5   3  261.83    2.33   0
   4   5  -3   86.07    1.52   0
  -4   5   3   86.48    1.61   0
  -4  -5   3   92.63    1.56   0
   4  -5  -3   84.50    1.59   0
  -3   5   3  179.58    2.12   0
   3   5  -3  186.65    2.08   0
  -3  -5   3  194.81    2.17   0
   3  -5  -3  176.80    2.27   0
  -2   5   3  360.48    2.83   0
   2   5  -3  361.36    3.12   0
   2  -5  -3  370.66    2.85   0
  -2  -5   3  378.70    3.17   0
   1   5  -3  581.82    4.51   0
  -1   5   3  549.89    3.46   0
  -1   5   3  579.42    3.54   0
  -1  -5   3  552.03    4.66   0
   0  -5   3  317.15    4.92   0
   0   5  -3  334.44    4.69   0
   0   5   3  330.66    2.69   0
   1   5   3   10.01    1.10   0
  -1  -5  -3   11.10    1.11   0
   2   5   3   34.77    1.26   0
  -2  -5  -3   30.03    1.25   0
   3  -5   3 1647.02   10.57   0
   3   5   3 1580.13    4.91   0
  -3   5  -3 1614.71   11.07   0
  -3  -5  -3 1495.66    4.87   0
  -4  -5  -3    0.39    1.01   0
   4   5   3    0.82    1.01   0
  -4   5  -3    0.35    1.58   0
   4  -5   3    0.53    1.33   0
  -5   5  -3  125.08    2.32   0
  -5  -5  -3  129.52    1.66   0
   5   5   3  130.42    1.68   0
   5  -5   3  129.06    2.51   0
  -6  -5  -3   81.33    1.42   0
   6   5   3   78.41    1.46   0
   6  -5   3   73.84    1.87   0
  -6   5  -3   76.43    1.91   0
  -7   5  -3   15.00    1.39   0
  -7  -5  -3   17.10    1.09   0
   7  -5   3   15.00    1.42   0
   7   5   3   19.74    1.12   0
  -8  -5  -3    2.71    0.77   0
  -8   5  -3    3.33    1.38   0
   8  -5   3    3.43    1.14   0
   8   5   3    2.45    1.08   0
  -9  -5  -3   70.34    1.22   0
   9   5   3   68.81    1.46   0
  -9   5  -3   66.25    1.61   0
   9  -5   3   69.52    1.90   0
 -10  -5  -3    1.21    1.18   0
  10  -5   3    1.46    1.34   0
 -10   5  -3    1.40    1.21   0
  10   5   3    2.72    1.15   0
  11   5   3   -0.28    1.19   0
 -11   5  -3    1.19    1.41   0
  11  -5   3   -0.10    1.25   0
 -11  -5  -3    0.19    0.82   0
  12  -5   3    1.88    1.66   0
 -12   5  -3    1.57    1.28   0
 -12  -5  -3    1.68    1.28   0
  12   5   3    1.02    1.31   0
  13  -5   3    1.46    1.40   0
  13   5   3   -0.03    1.37   0
 -13   5  -3    2.47    1.38   0
 -13  -5  -3    1.13    0.93   0
  14   6  -3    1.27    1.30   0
  14  -6  -3    2.53    1.74   0
 -14  -6   3    4.04    1.27   0
 -14   6   3    1.82    1.31   0
 -13   6   3    2.11    1.23   0
  13   6  -3    1.44    1.21   0
  13  -6  -3    1.03    1.36   0
 -13  -6   3    0.17    1.17   0
 -12   6   3    2.26    1.12   0
 -12  -6   3   -0.67    1.09   0
  12   6  -3    3.17    0.83   0
  12  -6  -3    1.92    1.23   0
  11  -6  -3   24.06    1.30   0
 -11  -6   3   25.36    1.26   0
  11   6  -3   22.25    1.28   0
 -11   6   3   25.39    1.54   0
 -10  -6   3   10.68    1.12   0
  10   6  -3    8.39    1.10   0
 -10   6   3    7.49    1.37   0
  10  -6  -3    6.83    1.17   0
   9   6  -3   26.28    1.21   0
  -9  -6   3   30.46    1.18   0
  -9   6   3   29.80    1.27   0
   9  -6  -3   28.65    1.30   0
   8  -6  -3   53.96    1.61   0
  -8  -6   3   61.99    1.35   0
   8   6  -3   53.90    1.31   0
  -8   6   3   60.62    1.42   0
  -7   6   3   34.87    1.27   0
   7  -6  -3   34.29    1.31   0
   7   6  -3   34.72    1.21   0
  -7  -6   3   35.42    1.24   0
   6  -6  -3   14.83    1.16   0
  -6   6   3   14.66    1.08   0
   6   6  -3   13.13    1.09   0
  -6  -6   3   15.14    1.10   0
  -5   6   3  440.33    2.89   0
  -5  -6   3  449.58    2.72   0
   5  -6  -3  431.56    3.03   0
   5   6  -3  449.84    2.64   0
  -4  -6   3   38.59    1.47   0
   4   6  -3   39.59    1.25   0
   4  -6  -3   39.08    1.27   0
  -4   6   3   38.68    1.26   0
  -3  -6   3   53.68    1.44   0
  -3   6   3   51.14    1.38   0
   3   6  -3   51.35    1.38   0
   3  -6  -3   50.45    1.40   0
   2   6  -3  128.91    2.06   0
  -2   6   3  131.44    1.90   0
  -2  -6   3  131.04    2.17   0
  -2   6   3  127.40    1.98   0
  -1   6   3   59.97    1.48   0
  -1  -6   3   62.49    2.04   0
  -1   6   3   64.38    1.47   0
   1   6  -3   61.92    1.91   0
   0  -6   3   -0.01    1.74   0
   0   6   3    0.28    1.03   0
   0   6  -3    0.18    1.54   0
   1   6   3  199.84    2.08   0
  -1  -6  -3  194.90    2.07   0
   2   6   3   14.77    1.16   0
  -2  -6  -3   15.84    1.17   0
   3   6   3    9.85    1.04   0
  -3  -6  -3   10.34    1.12   0
  -4   6  -3   33.81    2.29   0
   4   6   3   36.63    1.25   0
  -4  -6  -3   35.00    1.24   0
   4  -6   3   37.29    2.31   0
   5   6   3  207.08    1.96   0
  -5  -6  -3  214.33    1.94   0
   5  -6   3  214.65    3.23   0
  -5   6  -3  211.03    3.31   0
   6  -6   3    0.26    1.46   0
  -6  -6  -3    0.54    1.04   0
   6   6   3    2.00    1.02   0
  -6   6  -3    0.25    1.31   0
   7   6   3   19.07    1.11   0
  -7  -6  -3   24.27    1.14   0
   7  -6   3   19.08    1.54   0
  -7   6  -3   19.70    1.51   0
   8   6   3    1.43    0.79   0
  -8  -6  -3    2.81    1.06   0
   8  -6   3    1.62    1.44   0
  -8   6  -3    3.14    1.43   0
  -9   6  -3    0.69    1.42   0
   9   6   3    2.46    1.09   0
   9  -6   3    0.34    1.46   0
  -9  -6  -3    1.08    1.06   0
 -10  -6  -3    0.17    1.13   0
 -10   6  -3    1.46    1.45   0
  10   6   3    1.99    1.13   0
  10  -6   3    1.49    1.49   0
 -11   6  -3    0.59    1.24   0
 -11  -6  -3    1.64    1.17   0
  11  -6   3    0.71    1.59   0
  11   6   3    1.72    1.24   0
 -12  -6  -3   -0.08    1.27   0
  12  -6   3    0.31    1.62   0
  12   6   3    2.10    1.29   0
 -12   6  -3    1.04    1.65   0
 -13   6  -3    1.08    1.77   0
  13  -6   3    0.51    1.82   0
 -13  -6  -3    0.28    1.38   0
  13   6   3    2.50    1.39   0
  14   7  -3    0.19    1.31   0
 -14   7   3    2.62    1.63   0
 -14  -7   3    0.11    1.32   0
  14  -7  -3    0.19    1.46   0
 -13  -7   3    2.06    1.26   0
  13  -7  -3    0.81    1.62   0
  13   7  -3    0.57    1.20   0
 -13   7   3   -0.07    1.54   0
 -12  -7   3   -1.66    1.23   0
 -12   7   3    4.54    1.21   0
  12   7  -3    3.70    1.18   0
  12  -7  -3    2.43    1.53   0
 -11   7   3   27.66    1.35   0
  11  -7  -3   29.47    1.40   0
 -11  -7   3    1.18    1.31   0
  11   7  -3   30.29    1.32   0
 -10   7   3    8.38    1.14   0
 -10  -7   3    8.45    1.13   0
  10   7  -3    6.41    1.16   0
  10  -7  -3    7.98    1.22   0
   9  -7  -3    3.94    1.18   0
  -9  -7   3    5.81    1.13   0
   9   7  -3    5.14    1.08   0
  -9   7   3    4.27    1.35   0
   8  -7  -3    8.82    1.16   0
  -8  -7   3   10.01    1.09   0
   8   7  -3    9.76    0.79   0
  -8   7   3    9.53    1.08   0
   7   7  -3   68.01    1.41   0
  -7  -7   3   68.88    1.44   0
   7  -7  -3   65.41    1.55   0
  -7   7   3   66.09    1.48   0
  -6   7   3    7.76    1.08   0
  -6  -7   3    7.37    1.08   0
   6   7  -3    6.83    1.25   0
   6  -7  -3    6.65    1.13   0
   5  -7  -3   89.10    1.63   0
  -5  -7   3   94.96    1.51   0
   5   7  -3   91.89    1.48   0
  -5   7   3   93.55    1.62   0
  -4  -7   3    5.16    1.07   0
   4   7  -3    7.14    1.00   0
  -4   7   3    5.82    1.05   0
   4  -7  -3    5.13    1.28   0
  -3  -7   3   93.44    1.79   0
   3   7  -3   91.00    1.57   0
  -3   7   3   90.84    1.56   0
  -2  -7   3   98.86    1.98   0
   2   7  -3   95.76    1.74   0
  -2   7   3   96.35    1.71   0
  -2   7   3   91.59    1.80   0
  -1   7   3  419.10    3.06   0
  -1  -7   3  415.19    4.05   0
   1   7  -3  426.97    3.80   0
  -1   7   3  433.94    3.01   0
   0   7   3    1.57    1.04   0
   0   7  -3    0.75    1.73   0
   0  -7   3    0.87    1.88   0
  -1  -7  -3   82.88    1.54   0
   1   7   3   80.39    1.74   0
  -2  -7  -3    4.25    1.04   0
   2   7   3    3.60    1.06   0
  -3  -7  -3  149.74    1.75   0
   3   7   3  220.39    2.02   0
   4   7   3   33.18    1.27   0
  -4  -7  -3   29.68    1.23   0
   5  -7   3  112.47    3.00   0
  -5  -7  -3  111.28    1.63   0
   5   7   3  113.94    1.65   0
  -5   7  -3  107.20    2.95   0
   6  -7   3   17.33    1.80   0
   6   7   3   16.12    1.12   0
  -6   7  -3   16.36    1.77   0
  -6  -7  -3   16.71    1.10   0
   7  -7   3   38.85    2.01   0
  -7  -7  -3   38.48    1.01   0
  -7   7  -3   37.54    2.03   0
   7   7   3   35.82    1.29   0
  -8  -7  -3   11.02    1.13   0
   8  -7   3   10.00    1.52   0
   8   7   3    7.22    1.15   0
  -8   7  -3    9.52    1.49   0
  -9   7  -3   18.71    1.63   0
   9  -7   3   19.94    1.69   0
  -9  -7  -3   16.27    1.20   0
   9   7   3   17.22    1.24   0
 -10  -7  -3    1.06    1.13   0
  10  -7   3    0.83    1.56   0
 -10   7  -3   -0.56    1.51   0
  10   7   3    1.52    1.11   0
  11  -7   3    1.35    1.62   0
 -11   7  -3   -0.26    1.27   0
 -11  -7  -3    0.34    1.17   0
  11   7   3    1.41    1.23   0
  12  -7   3    0.89    1.75   0
  12   7   3    0.62    1.32   0
 -12  -7  -3    1.53    1.28   0
 -12   7  -3    1.22    1.67   0
 -13   7  -3    1.01    1.97   0
 -13  -7  -3    3.14    1.40   0
 -14   8   3    0.72    1.38   0
  14   8  -3    0.76    1.36   0
 -14  -8   3    2.75    1.35   0
  13   8  -3   -0.45    1.27   0
 -13   8   3    0.52    1.30   0
 -13  -8   3    0.10    1.25   0
  13  -8  -3    2.63    1.69   0
  12  -8  -3    3.41    1.56   0
  12   8  -3    2.14    1.25   0
 -12  -8   3    2.05    1.24   0
 -12   8   3    2.50    1.22   0
 -11   8   3    1.42    1.42   0
  11   8  -3    1.79    1.14   0
 -11  -8   3    1.21    1.18   0
  11  -8  -3    0.31    1.46   0
  10   8  -3    8.21    1.12   0
  10  -8  -3    9.87    1.23   0
 -10  -8   3    5.68    1.19   0
 -10   8   3    6.36    1.18   0
  -9  -8   3   27.61    1.23   0
   9   8  -3   20.25    1.24   0
   9  -8  -3   22.02    1.53   0
  -9   8   3   23.31    1.46   0
  -8  -8   3    0.89    1.05   0
   8  -8  -3    0.53    1.36   0
   8   8  -3    0.35    1.05   0
  -8   8   3    0.27    1.26   0
   7   8  -3   41.26    1.27   0
  -7  -8   3   42.64    1.31   0
  -7   8   3   44.90    1.33   0
   7  -8  -3   42.54    1.37   0
   6   8  -3  108.51    1.54   0
   6  -8  -3  107.77    1.97   0
  -6   8   3  113.03    1.75   0
  -6  -8   3  114.67    1.60   0
   5  -8  -3   17.56    1.40   0
  -5  -8   3   20.05    1.11   0
   5   8  -3   17.84    1.27   0
  -5   8   3   17.00    1.39   0
   4  -8  -3    2.29    1.07   0
  -4  -8   3    2.14    1.00   0
   4   8  -3    2.60    1.18   0
  -4   8   3    1.34    1.03   0
  -3   8   3   75.60    1.53   0
   3   8  -3   71.65    1.64   0
  -3   8   3   70.09    1.48   0
  -3  -8   3   74.89    1.73   0
  -2  -8   3  241.62    2.68   0
   2   8  -3  233.48    2.53   0
  -2   8   3  236.79    2.43   0
  -2   8   3  234.42    2.21   0
  -1  -8   3  198.51    2.96   0
   1   8  -3  199.32    2.72   0
  -1   8   3  198.41    2.28   0
  -1   8   3  202.20    2.10   0
   0   8   3  335.19    2.59   0
   0  -8   3  334.17    5.16   0
   0   8  -3  349.47    4.62   0
  -1  -8  -3   32.55    1.23   0
   1   8   3   30.76    1.24   0
  -2  -8  -3  222.01    2.03   0
   2   8   3  208.87    2.04   0
  -3  -8  -3   11.46    1.06   0
   3   8   3    8.39    1.09   0
   4   8   3  316.89    2.32   0
  -4  -8  -3  302.53    2.28   0
   5   8   3    5.67    1.15   0
  -5   8  -3    4.07    2.29   0
  -5  -8  -3    6.89    1.11   0
   6   8   3    5.09    1.08   0
  -6  -8  -3    5.62    1.09   0
   6  -8   3    4.75    2.02   0
  -6   8  -3    4.12    1.85   0
   7  -8   3   23.06    1.89   0
  -7   8  -3   21.32    2.02   0
  -7  -8  -3   21.83    0.96   0
   7   8   3   23.77    1.27   0
  -8   8  -3   38.72    2.07   0
  -8  -8  -3   43.26    1.37   0
   8   8   3   38.14    1.06   0
   8  -8   3   42.26    2.15   0
  -9  -8  -3    1.48    1.17   0
  -9   8  -3    0.21    1.55   0
   9  -8   3    0.38    1.53   0
   9   8   3   -0.22    1.11   0
 -10  -8  -3    5.77    1.24   0
  10  -8   3    9.10    2.02   0
 -10   8  -3    7.63    1.63   0
  10   8   3    8.70    1.23   0
  11   8   3    2.91    1.21   0
 -11  -8  -3    1.92    1.20   0
  11  -8   3    2.48    1.80   0
 -11   8  -3    1.50    1.66   0
 -12  -8  -3    0.91    1.29   0
  12  -8   3    0.77    1.86   0
  12   8   3    0.39    1.31   0
 -12   8  -3    0.48    1.74   0
 -13   9   3   -0.28    1.63   0
  13   9  -3   -1.11    1.31   0
  13  -9  -3   -0.18    1.40   0
 -13  -9   3   -0.96    1.34   0
  12   9  -3    0.38    1.22   0
 -12  -9   3    3.41    1.26   0
  12  -9  -3    1.04    1.66   0
 -12   9   3    0.66    1.23   0
  11   9  -3   -0.09    1.19   0
 -11  -9   3    1.04    1.19   0
  11  -9  -3    0.84    1.62   0
 -11   9   3   -0.14    1.23   0
 -10   9   3   26.11    1.59   0
 -10  -9   3   25.34    1.36   0
  10  -9  -3   27.41    1.74   0
  10   9  -3   27.89    1.34   0
  -9  -9   3   25.43    1.27   0
   9   9  -3   20.26    1.23   0
   9  -9  -3   21.40    1.38   0
  -9   9   3   21.52    1.46   0
   8  -9  -3    0.34    1.46   0
  -8  -9   3   -0.61    1.13   0
  -8   9   3    0.66    1.30   0
   8   9  -3    1.34    1.05   0
  -7  -9   3    4.02    1.08   0
   7   9  -3    4.22    1.06   0
   7  -9  -3    4.00    1.36   0
  -7   9   3    4.25    1.28   0
   6  -9  -3   41.74    1.59   0
  -6   9   3   43.93    1.56   0
  -6  -9   3   46.82    1.28   0
   6   9  -3   40.23    1.27   0
  -5   9   3   38.71    1.50   0
   5  -9  -3   39.37    1.62   0
  -5  -9   3   74.80    1.48   0
   5   9  -3   35.54    1.26   0
  -4   9   3  136.85    1.90   0
  -4   9   3  137.97    2.09   0
  -4  -9   3  142.23    1.86   0
   4   9  -3  136.34    1.79   0
  -3   9   3    5.45    1.29   0
   3   9  -3    4.93    1.04   0
  -3   9   3    5.21    1.35   0
  -3  -9   3    6.05    1.12   0
   2   9  -3    4.49    1.22   0
  -2  -9   3    3.72    1.27   0
  -2   9   3    4.88    1.07   0
  -2   9   3    3.53    1.05   0
  -1   9   3   14.09    1.13   0
  -1  -9   3   13.10    1.47   0
   1   9  -3   13.21    1.41   0
  -1   9   3   13.09    1.14   0
   0   9  -3  256.16    4.06   0
   0   9   3  241.61    2.27   0
   0  -9   3  239.82    4.26   0
   0   9   3  243.57    2.21   0
  -1  -9  -3   42.69    1.26   0
   1   9   3   41.80    1.33   0
  -2  -9  -3    7.72    1.07   0
   2   9   3    5.63    1.06   0
  -3  -9  -3    6.19    1.10   0
   3   9   3    7.26    1.12   0
   4   9   3   17.64    1.22   0
  -4  -9  -3   19.95    1.23   0
   5   9   3    1.66    1.11   0
  -5  -9  -3    0.38    1.11   0
   6   9   3   28.19    1.29   0
  -6  -9  -3   27.85    1.27   0
  -7   9  -3    0.77    1.90   0
  -7  -9  -3    1.44    1.14   0
   7  -9   3    1.06    2.48   0
   7   9   3    0.36    1.10   0
   8  -9   3    0.27    1.93   0
   8   9   3    1.15    1.14   0
  -8  -9  -3   -0.46    1.15   0
  -8   9  -3    0.16    1.70   0
  -9  -9  -3    0.56    1.15   0
   9   9   3    1.32    1.17   0
  -9   9  -3    0.73    1.75   0
   9  -9   3    0.34    1.81   0
  10  -9   3    2.07    2.02   0
 -10  -9  -3    1.96    1.20   0
 -10   9  -3    0.91    1.61   0
  10   9   3    3.47    1.20   0
 -11   9  -3    1.91    2.04   0
 -11  -9  -3    1.63    0.90   0
  11   9   3    3.46    1.29   0
  11  -9   3    3.62    2.22   0
  12   9   3    2.70    1.41   0
 -12  -9  -3    1.93    1.37   0
  12  -9   3    4.28    2.32   0
 -12   9  -3    2.03    1.84   0
 -13  10   3    0.49    1.34   0
  13 -10  -3    0.49    2.01   0
  13  10  -3   -1.42    1.37   0
 -13 -10   3    0.50    1.40   0
 -12  10   3    1.76    1.33   0
  12  10  -3    1.63    1.27   0
 -12 -10   3    1.93    1.29   0
  12 -10  -3    2.83    1.81   0
  11 -10  -3    7.97    1.36   0
 -11 -10   3    6.71    1.32   0
  11  10  -3    6.77    1.26   0
 -11  10   3    6.63    1.28   0
  10 -10  -3   11.38    1.69   0
 -10 -10   3   10.29    1.26   0
 -10  10   3   10.69    1.54   0
  10  10  -3    8.71    1.26   0
  -9  10   3    5.25    1.19   0
   9  10  -3    4.26    1.15   0
   9 -10  -3    3.76    1.29   0
  -9 -10   3    5.82    1.17   0
  -8 -10   3   33.71    1.29   0
   8  10  -3   37.03    1.31   0
  -8  10   3   36.96    1.60   0
   8 -10  -3   35.19    1.47   0
  -7  10   3    6.98    1.41   0
   7  10  -3    6.51    1.06   0
  -7 -10   3    6.34    1.05   0
   7 -10  -3    7.40    1.50   0
  -6  10   3   78.01    1.64   0
   6  10  -3   76.42    1.43   0
  -6 -10   3   82.84    1.54   0
   6 -10  -3   75.68    1.72   0
  -5 -10   3   72.77    1.48   0
  -5  10   3   67.76    1.70   0
  -5  10   3   59.45    1.50   0
   5  10  -3   68.46    1.60   0
  -4  10   3    0.21    1.09   0
  -4  10   3    1.33    1.27   0
   4  10  -3    0.31    1.29   0
  -4 -10   3    0.62    1.14   0
  -3  10   3    1.29    1.28   0
  -3 -10   3   -0.37    1.08   0
  -3  10   3   -0.08    1.36   0
   3  10  -3    1.22    1.33   0
  -2 -10   3  625.67    4.28   0
  -2  10   3  625.07    3.49   0
  -2  10   3  625.48    3.69   0
   2  10  -3  615.99    3.95   0
  -1  10   3    8.19    1.24   0
   1  10  -3    7.96    1.35   0
  -1  10   3    7.60    1.12   0
  -1 -10   3    9.26    1.58   0
   0  10  -3    4.72    1.79   0
   0  10   3    5.97    1.33   0
   0  10   3    5.28    1.16   0
  -1 -10  -3   27.54    1.18   0
   1  10   3   30.44    1.29   0
   2  10   3   48.13    1.32   0
  -2 -10  -3   25.42    1.16   0
  -3 -10  -3    8.74    1.14   0
   3  10   3    7.49    1.11   0
   4  10   3   72.02    1.50   0
  -4 -10  -3   82.14    1.53   0
  -5 -10  -3    4.25    1.12   0
   5  10   3    4.93    1.33   0
  -6 -10  -3    2.14    1.19   0
   6  10   3    0.20    1.19   0
   7  10   3    3.19    1.14   0
  -7 -10  -3    0.67    1.16   0
  -8 -10  -3   63.45    1.52   0
   8  10   3   49.72    1.58   0
   9 -10   3    1.80    2.75   0
  -9 -10  -3    1.33    1.25   0
  -9  10  -3    1.62    2.28   0
   9  10   3    1.86    1.21   0
 -10  10  -3    3.04    1.95   0
 -10 -10  -3    3.73    1.33   0
  10  10   3    4.64    1.26   0
  10 -10   3    3.97    2.60   0
 -11  10  -3    0.47    2.25   0
  11 -10   3    0.67    2.41   0
 -11 -10  -3    1.13    1.29   0
  11  10   3    1.36    1.28   0
  12 -11  -3    1.49    1.93   0
 -12  11   3    1.14    1.70   0
 -12 -11   3    1.23    1.33   0
  12  11  -3    0.32    1.33   0
  11  11  -3    4.68    1.24   0
  11 -11  -3   10.40    1.46   0
 -11 -11   3    8.29    1.35   0
 -11  11   3    7.21    1.66   0
  10 -11  -3    8.99    1.72   0
  10  11  -3   10.40    1.28   0
 -10  11   3    9.24    1.60   0
 -10 -11   3   10.62    1.34   0
   9  11  -3    0.66    1.14   0
  -9 -11   3    1.08    1.20   0
   9 -11  -3    2.78    1.61   0
  -9  11   3    1.17    1.48   0
  -8  11   3   14.30    1.63   0
  -8 -11   3   15.67    1.25   0
   8  11  -3   12.21    1.21   0
   8 -11  -3   14.62    1.36   0
  -7  11   3   12.76    1.18   0
  -7 -11   3   14.82    1.21   0
   7  11  -3   11.13    1.14   0
  -6  11   3   22.81    1.51   0
   6  11  -3   21.48    1.23   0
  -6  11   3   24.29    1.61   0
  -6 -11   3   23.30    1.28   0
  -5  11   3    4.97    1.16   0
   5  11  -3    5.26    1.09   0
  -5 -11   3    6.29    1.39   0
  -5  11   3    5.53    1.36   0
  -4  11   3   37.59    1.64   0
  -4  11   3   39.11    1.38   0
   4  11  -3   37.96    1.27   0
  -4 -11   3   39.86    1.61   0
  -3  11   3    5.51    1.26   0
  -3 -11   3    6.31    1.17   0
   3  11  -3    5.74    1.09   0
  -3  11   3    6.53    1.41   0
  -2  11   3   17.05    1.47   0
  -2  11   3   16.71    1.14   0
  -2 -11   3   17.39    1.47   0
   2  11  -3   15.71    1.40   0
  -1  11   3  344.13    3.00   0
   1  11  -3  371.02    3.68   0
  -1 -11   3  366.54    3.96   0
  -1  11   3  348.82    2.91   0
   0  11  -3  187.63    3.70   0
   0  11   3  169.78    2.17   0
   0  11   3  175.03    2.02   0
   0  11  -3  175.73    3.75   0
   1  11   3   31.18    1.47   0
  -2 -11  -3   55.31    1.35   0
   2  11   3   53.89    1.40   0
   3  11   3  185.51    1.93   0
  -3 -11  -3  191.65    1.95   0
  -4 -11  -3    5.38    1.12   0
   4  11   3    3.94    1.10   0
   5  11   3   43.59    1.33   0
  -5 -11  -3   47.43    1.34   0
   6  11   3   56.18    1.47   0
  -6 -11  -3   61.05    1.49   0
   7  11   3   31.10    1.36   0
  -7 -11  -3   26.75    1.36   0
  -8 -11  -3   -0.88    1.21   0
   8  11   3    1.20    1.23   0
  -9 -11  -3    6.37    1.33   0
   9  11   3    9.23    1.34   0
 -10 -11  -3    4.75    1.38   0
  10  11   3    4.85    1.32   0
  11  11   3    0.15    1.43   0
 -11 -11  -3    1.31    1.39   0
 -12  12   3    0.42    1.81   0
 -12 -12   3    0.11    1.43   0
  11  12  -3    6.89    1.34   0
  11 -12  -3    6.45    1.94   0
 -11 -12   3    6.09    1.35   0
 -11  12   3    6.86    1.72   0
  10 -12  -3    0.97    1.70   0
 -10  12   3   -0.26    1.55   0
  10  12  -3   -0.82    1.24   0
 -10 -12   3   -1.29    1.31   0
  -9  12   3   17.77    1.68   0
  -9 -12   3   16.22    1.38   0
   9  12  -3   18.93    1.29   0
   8  12  -3   13.51    1.23   0
  -8  12   3   16.19    1.50   0
  -8 -12   3   11.91    1.32   0
  -7  12   3   16.86    1.69   0
  -7 -12   3   19.72    1.22   0
  -7  12   3   18.50    1.59   0
   7  12  -3   16.36    1.16   0
   6  12  -3   11.72    1.16   0
  -6  12   3   11.94    1.33   0
  -6 -12   3   13.73    1.28   0
  -6  12   3   11.90    1.52   0
  -5 -12   3    2.95    1.14   0
  -5  12   3    3.69    1.46   0
  -5  12   3    2.87    1.35   0
   5  12  -3    2.44    1.07   0
  -4  12   3    7.37    1.15   0
  -4 -12   3    8.42    1.48   0
   4  12  -3    8.05    1.07   0
  -4  12   3    7.79    1.53   0
  -3  12   3   26.06    1.69   0
   3  12  -3   26.79    1.29   0
  -3 -12   3   27.06    1.60   0
  -3  12   3   25.12    1.50   0
  -2 -12   3   -0.09    1.38   0
  -2  12   3    0.92    1.38   0
   2  12  -3    0.12    1.29   0
  -2  12   3    0.51    1.28   0
  -1 -12   3   31.45    1.91   0
   1  12  -3   28.48    1.77   0
  -1  12   3   27.26    1.46   0
  -1  12   3   29.98    1.54   0
   0  12  -3    2.02    2.01   0
   0  12  -3    1.58    2.00   0
   0  12   3    1.85    1.15   0
   0  12   3    1.39    1.31   0
   1  12   3   31.24    1.47   0
   2  12   3    3.64    1.18   0
  -2 -12  -3    4.91    1.14   0
  -3 -12  -3    5.81    1.16   0
   3  12   3    5.28    1.16   0
   4  12   3    0.44    1.11   0
  -4 -12  -3    0.41    1.08   0
  -5 -12  -3    6.58    1.20   0
   5  12   3    5.61    1.20   0
  -6 -12  -3    1.37    1.14   0
   6  12   3    3.79    1.14   0
   7  12   3   11.40    1.29   0
  -7 -12  -3    8.57    1.33   0
  -8 -12  -3    2.29    1.32   0
   8  12   3    0.13    1.24   0
  -9 -12  -3    0.49    0.92   0
   9  12   3   -0.79    1.31   0
 -10 -12  -3    0.42    1.38   0
  10  12   3   -0.25    1.37   0
 -11  13   3    1.20    1.76   0
 -11 -13   3    1.39    1.41   0
  11  13  -3    1.61    1.36   0
 -10  13   3    0.04    1.46   0
  10  13  -3    3.34    1.32   0
 -10  13   3    4.11    1.99   0
 -10 -13   3    5.74    1.47   0
  -9 -13   3   -1.05    1.52   0
  -9  13   3    0.91    1.73   0
   9  13  -3    2.54    1.27   0
  -9  13   3    1.20    1.61   0
  -8  13   3    1.04    1.64   0
  -8 -13   3    0.43    1.27   0
   8  13  -3    0.92    1.11   0
  -8  13   3    1.37    1.44   0
  -7  13   3   20.78    1.81   0
  -7 -13   3   25.83    1.35   0
   7  13  -3   20.86    1.33   0
  -7  13   3   26.22    1.67   0
  -6 -13   3   14.08    1.59   0
  -6  13   3   15.51    1.56   0
   6  13  -3   16.24    1.25   0
  -6  13   3   13.54    1.74   0
  -5 -13   3   16.57    1.30   0
  -5  13   3   16.47    1.49   0
   5  13  -3   14.96    1.21   0
  -5  13   3   13.22    1.66   0
  -4  13   3   13.66    1.47   0
  -4  13   3   14.74    1.60   0
  -4 -13   3   17.32    1.59   0
   4  13  -3   14.31    1.45   0
  -3  13   3   26.92    1.63   0
   3  13  -3   27.58    1.52   0
  -3  13   3   28.33    1.51   0
  -3 -13   3   27.32    1.64   0
  -2  13   3    7.79    1.53   0
  -2 -13   3   10.25    1.44   0
   2  13  -3    8.36    1.41   0
  -2  13   3    9.41    1.16   0
   1  13  -3   42.53    1.92   0
  -1  13   3   41.18    1.47   0
  -1  13   3   36.76    1.52   0
   0  13  -3    4.72    2.29   0
   0  13   3    7.69    1.41   0
   0  13   3    5.38    1.11   0
   0  13  -3    4.77    2.25   0
   1  13   3    6.78    1.44   0
   1  13   3    5.69    1.12   0
  -2 -13  -3    3.71    1.14   0
   2  13   3   24.02    1.49   0
  -3 -13  -3   11.49    1.21   0
   3  13   3   11.02    1.19   0
   4  13   3   -0.66    1.18   0
  -4 -13  -3    0.23    1.14   0
  -5 -13  -3   32.67    1.38   0
   5  13   3   36.37    1.34   0
   6  13   3    2.02    1.23   0
  -6 -13  -3    1.57    1.31   0
   7  13   3    7.36    1.33   0
  -7 -13  -3   10.10    1.37   0
  -8 -13  -3   -1.09    1.32   0
   8  13   3    0.86    1.30   0
   9  13   3    6.60    1.46   0
  -9 -13  -3    9.73    1.48   0
 -10 -13  -3    1.93    1.43   0
 -10  14   3    3.80    1.98   0
 -10 -14   3    2.78    1.51   0
  10  14  -3    6.92    1.40   0
 -10  14   3    5.64    2.04   0
  -9  14   3    3.42    1.91   0
  -9 -14   3    2.78    1.41   0
   9  14  -3    3.10    1.28   0
  -9  14   3    0.94    2.12   0
  -8 -14   3   12.37    1.43   0
  -8  14   3   12.06    1.92   0
   8  14  -3    9.61    1.26   0
  -8  14   3   11.47    2.10   0
  -7 -14   3    0.72    1.32   0
   7  14  -3    0.19    1.20   0
  -7  14   3    0.58    1.73   0
  -7  14   3    0.53    1.93   0
  -6 -14   3   23.97    1.43   0
  -6  14   3   20.12    2.02   0
  -6  14   3   20.62    1.62   0
   6  14  -3   17.18    1.57   0
  -5  14   3    2.72    1.45   0
   5  14  -3    2.75    1.42   0
  -5  14   3    2.08    1.61   0
  -5 -14   3    3.93    1.55   0
  -4 -14   3    3.05    1.30   0
   4  14  -3    3.24    1.20   0
  -4  14   3    3.32    1.66   0
  -4  14   3    2.42    1.58   0
  -3  14   3   15.50    1.54   0
  -3 -14   3   14.57    1.63   0
   3  14  -3   13.56    1.52   0
  -3  14   3   13.94    1.67   0
  -2  14   3   63.91    1.82   0
   2  14  -3   65.67    2.00   0
  -2  14   3   65.37    1.90   0
  -2 -14   3   69.48    2.21   0
   1  14  -3    6.90    1.84   0
   1  14  -3    7.00    1.65   0
  -1  14   3   10.31    1.54   0
  -1  14   3    5.75    1.38   0
   0  14   3    5.01    1.20   0
   0  14   3    2.76    1.43   0
   1  14   3   15.74    1.46   0
   1  14   3   19.16    1.27   0
   2  14   3   17.05    1.55   0
   3  14   3    1.96    1.16   0
  -3 -14  -3    1.17    1.45   0
   4  14   3   25.39    1.38   0
  -4 -14  -3   29.48    1.44   0
  -5 -14  -3    3.16    1.29   0
   5  14   3    3.58    1.27   0
   6  14   3    0.04    1.31   0
  -6 -14  -3    0.36    1.30   0
   7  14   3    4.72    1.32   0
  -7 -14  -3    6.09    1.36   0
  -8 -14  -3    4.27    1.41   0
   8  14   3    5.53    1.45   0
  -9 -14  -3    1.49    1.47   0
   9  14   3    1.72    1.40   0
  -9 -15   3    1.18    1.84   0
  -9  15   3    0.32    2.22   0
   9  15  -3    0.81    1.39   0
  -9  15   3    0.42    2.20   0
   8  15  -3    5.90    1.35   0
  -8 -15   3    1.84    1.81   0
  -8  15   3    1.87    2.18   0
  -8  15   3    4.65    2.17   0
  -7  15   3    0.17    1.79   0
  -7  15   3   -0.06    2.02   0
  -7 -15   3    1.32    1.43   0
   7  15  -3   -1.07    1.28   0
  -6  15   3   11.37    1.81   0
  -6 -15   3   10.85    1.54   0
  -6  15   3   13.28    1.89   0
   6  15  -3   11.73    1.25   0
  -5  15   3    0.48    1.62   0
  -5 -15   3    0.76    1.66   0
   5  15  -3    0.52    1.21   0
  -5  15   3    0.54    1.78   0
  -4 -15   3   21.49    1.51   0
  -4  15   3   21.69    1.73   0
   4  15  -3   22.69    1.34   0
  -4  15   3   23.39    2.06   0
  -3  15   3    1.40    1.39   0
   3  15  -3    1.55    1.47   0
  -3  15   3    0.40    1.53   0
  -3 -15   3    1.09    1.49   0
   2  15  -3    1.19    1.39   0
  -2  15   3    1.31    1.52   0
  -2  15   3    2.17    1.43   0
   1  15  -3   -0.03    1.82   0
  -1  15   3    0.75    1.47   0
   1  15  -3    0.84    1.63   0
  -1  15   3    0.05    1.40   0
   0  15   3   14.17    1.26   0
   0  15   3   14.44    1.33   0
   1  15   3    0.93    1.15   0
   1  15   3    1.47    1.45   0
   2  15   3    1.85    1.37   0
   2  15   3    0.43    1.22   0
   3  15   3    0.36    1.26   0
   4  15   3    1.37    1.23   0
  -4 -15  -3    3.59    1.57   0
  -5 -15  -3    2.92    1.33   0
   5  15   3    3.94    1.29   0
  -6 -15  -3   10.72    1.40   0
   6  15   3    6.57    1.39   0
  -7 -15  -3   -0.02    1.40   0
   7  15   3    0.04    1.39   0
  -8 -15  -3   -0.04    1.49   0
   8  15   3    2.37    1.45   0
   8  16  -3    7.80    1.79   0
  -8 -16   3    7.66    1.62   0
  -8  16   3   11.38    2.94   0
  -8  16   3   10.45    3.02   0
  -7  16   3    6.30    2.25   0
  -7  16   3    6.02    2.53   0
   7  16  -3    7.51    1.40   0
  -7 -16   3    5.59    1.55   0
   6  16  -3    6.92    1.28   0
  -6  16   3    6.43    2.10   0
  -6  16   3    4.64    1.96   0
  -6 -16   3    9.70    1.76   0
  -5 -16   3    1.16    1.70   0
  -5  16   3    0.47    2.04   0
   5  16  -3    0.86    1.29   0
  -5  16   3    1.48    1.94   0
  -4  16   3    0.76    1.47   0
   4  16  -3    1.81    1.52   0
  -4  16   3    0.69    1.83   0
  -4 -16   3   -0.09    1.71   0
  -3  16   3    1.26    1.73   0
  -3  16   3    1.18    1.86   0
   3  16  -3    1.70    1.50   0
  -3 -16   3    1.05    1.59   0
  -2  16   3   17.98    1.67   0
   2  16  -3   17.92    1.64   0
   2  16  -3   19.32    1.88   0
  -2  16   3   19.39    1.74   0
   1  16  -3    9.41    2.23   0
  -1  16   3    7.12    1.29   0
  -1  16   3    8.80    1.64   0
   1  16  -3    8.79    2.23   0
   0  16   3    5.43    1.27   0
   0  16   3    6.18    1.35   0
   1  16   3    0.54    1.54   0
   1  16   3   -0.21    1.20   0
   2  16   3    6.84    1.35   0
   2  16   3    7.21    1.68   0
   3  16   3    1.88    1.30   0
  -4 -16  -3   12.20    1.40   0
   4  16   3   13.07    1.70   0
  -5 -16  -3    0.19    1.35   0
   5  16   3    0.96    1.33   0
   6  16   3    2.09    1.69   0
  -6 -16  -3   -0.08    1.39   0
  -7 -16  -3   -0.01    1.43   0
  -6  17   3    1.68    2.91   0
  -6 -17   3    0.18    1.83   0
   6  17  -3    1.41    1.40   0
  -6  17   3    0.84    2.44   0
  -5  17   3    5.49    2.38   0
   5  17  -3    2.47    1.66   0
  -5  17   3    5.27    2.23   0
  -5 -17   3    4.24    1.82   0
   4  17  -3    8.42    1.69   0
  -4  17   3    9.06    2.02   0
  -4 -17   3    7.49    1.80   0
  -4  17   3    9.02    1.95   0
  -3  17   3    9.53    1.72   0
  -3  17   3   12.03    1.76   0
   3  17  -3   10.25    1.94   0
  -2  17   3    6.67    1.79   0
   2  17  -3    7.85    1.96   0
   2  17  -3    9.72    2.13   0
  -2  17   3   10.30    1.68   0
  -1  17   3   11.77    1.75   0
  -1  17   3    9.90    1.69   0
   0  17   3    0.41    1.59   0
   0  17   3    0.63    1.34   0
   1  17   3    2.14    1.66   0
   1  17   3    0.96    1.60   0
   2  17   3    4.24    1.65   0
   2  17   3    4.64    1.63   0
   3  17   3    4.34    1.71   0
   3  17   3    6.03    1.63   0
   4  17   3    1.29    1.41   0
   5  17   3    4.33    1.48   0
  -5 -17  -3    2.19    1.53   0
  -4  18   3   -0.15    2.29   0
   4  18  -3    0.85    1.79   0
  -4  18   3    0.33    2.25   0
  -3  18   3    7.68    2.15   0
  -3  18   3    9.94    1.81   0
   3  18  -3    9.40    2.12   0
   3  18  -3    5.82    2.14   0
  -2  18   3    0.62    1.70   0
   2  18  -3    0.54    2.18   0
   2  18  -3    0.63    2.16   0
  -2  18   3    0.59    2.00   0
  -1  18   3    3.09    1.68   0
  -1  18   3    3.26    2.01   0
   0  18   3   -0.14    1.72   0
   0  18   3    0.24    1.68   0
   1  18   3    7.04    1.46   0
   1  18   3    8.61    1.75   0
   2  18   3    0.94    1.43   0
   2  18   3    1.16    1.45   0
   3  18   3    1.29    1.40   0
   3  18   3    0.00    1.79   0
  14   0  -4    3.75    1.26   0
 -14   0   4    3.71    1.27   0
 -12   0   4   -0.48    1.06   0
  12   0  -4    1.17    1.10   0
 -10   0   4   40.27    1.22   0
  10   0  -4   37.37    1.24   0
  -8   0   4   46.93    1.22   0
   8   0  -4   41.25    1.25   0
   6   0  -4  157.39    1.78   0
  -6   0   4  159.47    1.76   0
  -4   0   4  929.30    4.04   0
   4   0  -4  955.42    4.07   0
   2   0  -4   48.93    1.47   0
  -2   0   4   49.20    1.45   0
   0   0   4 1005.33    5.13   0
   2   0   4  421.12    3.14   0
  -2   0  -4  422.36    3.25   0
   4   0   4   44.21    1.43   0
  -4   0  -4   39.73    1.43   0
   6   0   4    4.24    1.03   0
  -6   0  -4    3.46    1.02   0
  -8   0  -4  144.78    1.79   0
   8   0   4  146.31    1.86   0
 -10   0  -4    1.82    1.12   0
  10   0   4    0.74    1.14   0
 -12   0  -4   17.96    1.45   0
  12   0   4   17.83    1.48   0
  15  -1  -4    3.67    1.40   0
  15   1  -4    3.09    1.41   0
 -15  -1   4    2.91    1.37   0
 -15   1   4    2.53    1.34   0
  14  -1  -4    1.00    1.27   0
 -14  -1   4    2.69    1.23   0
 -14   1   4    0.96    1.22   0
  14   1  -4    1.76    1.25   0
 -13   1   4    5.11    1.23   0
 -13  -1   4    7.05    0.89   0
  13  -1  -4    9.25    1.28   0
  13   1  -4    7.45    1.24   0
 -12   1   4   48.28    1.35   0
  12  -1  -4   47.99    1.42   0
  12   1  -4   47.81    1.37   0
 -12  -1   4   51.98    1.44   0
  11   1  -4   57.06    1.42   0
 -11   1   4   59.89    1.16   0
 -11  -1   4   64.12    1.37   0
  11  -1  -4   53.29    1.42   0
  10  -1  -4   42.94    1.26   0
 -10  -1   4   44.78    1.01   0
  10   1  -4   42.09    1.26   0
 -10   1   4   41.02    0.98   0
   9   1  -4    0.14    1.00   0
  -9  -1   4    1.00    1.01   0
   9  -1  -4    1.75    1.06   0
  -9   1   4    0.96    1.05   0
   8   1  -4   21.77    1.06   0
   8  -1  -4   20.83    1.13   0
  -8   1   4   20.96    1.10   0
  -8  -1   4   21.81    1.09   0
  -7   1   4    3.57    0.98   0
   7  -1  -4    0.74    1.00   0
   7   1  -4    1.65    0.96   0
  -7  -1   4    2.01    0.92   0
   6  -1  -4 1244.02    4.23   0
   6   1  -4 1219.99    4.15   0
  -6   1   4 1254.34    4.25   0
  -6  -1   4 1241.27    4.14   0
  -5   1   4  186.20    1.97   0
   5  -1  -4  191.95    1.97   0
   5   1  -4  191.83    1.95   0
  -5  -1   4  186.41    1.92   0
   4  -1  -4    6.32    1.05   0
   4   1  -4    5.49    1.03   0
  -4   1   4    5.38    1.04   0
  -4  -1   4    6.02    1.04   0
   3  -1  -4   40.30    1.33   0
  -3  -1   4   38.11    1.37   0
   3   1  -4   40.71    1.36   0
  -3   1   4   40.88    1.33   0
   2   1  -4  816.34    4.31   0
  -2  -1   4  788.97    4.32   0
  -2   1   4  782.24    4.08   0
   2  -1  -4  800.97    4.04   0
  -1   1   4   85.25    1.76   0
  -1  -1   4   87.61    1.91   0
   1  -1  -4   87.91    1.72   0
   1   1  -4   84.54    1.88   0
   0  -1   4  463.47    3.78   0
   0   1   4  486.89    3.38   0
   0   1  -4  467.73    3.73   0
   0   1   4  474.27    3.36   0
  -1  -1  -4  358.15    3.08   0
   1  -1   4  377.32    3.41   0
   1  -1   4  361.95    3.30   0
   1   1   4  373.64    3.02   0
   2  -1   4   88.61    1.92   0
  -2  -1  -4   85.00    1.66   0
  -2   1  -4   84.94    1.78   0
   2   1   4   84.60    1.64   0
   3   1   4  393.34    2.83   0
   3  -1   4  378.41    3.04   0
  -3  -1  -4  384.22    2.89   0
  -3   1  -4  382.21    3.09   0
   4  -1   4  958.73    4.45   0
  -4   1  -4  930.86    4.45   0
  -4  -1  -4  940.44    4.18   0
   4   1   4  942.64    4.07   0
   5  -1   4   13.62    1.21   0
  -5   1  -4   14.30    1.16   0
   5   1   4   14.13    1.36   0
  -5  -1  -4   14.21    1.17   0
   6  -1   4   24.45    1.39   0
  -6  -1  -4   23.53    1.14   0
   6   1   4   22.97    1.13   0
  -6   1  -4   24.00    1.17   0
  -7  -1  -4    7.07    1.12   0
   7   1   4    8.05    1.06   0
   7  -1   4    7.38    1.06   0
  -7   1  -4    8.74    1.04   0
  -8   1  -4   18.91    1.43   0
  -8  -1  -4   20.37    1.22   0
   8  -1   4   19.64    1.26   0
   8   1   4   19.76    1.23   0
   9   1   4    3.38    1.08   0
  -9   1  -4    3.53    1.05   0
   9  -1   4    4.80    1.11   0
  -9  -1  -4    3.23    1.07   0
  10  -1   4   23.07    1.47   0
 -10  -1  -4   21.70    1.26   0
 -10   1  -4   22.38    1.29   0
  10   1   4   20.93    1.28   0
 -11   1  -4    0.75    1.19   0
 -11  -1  -4    0.31    1.15   0
  11  -1   4    0.61    1.25   0
  11   1   4    1.90    1.14   0
 -12  -1  -4    0.14    1.23   0
  12   1   4    0.58    1.28   0
 -12   1  -4    2.41    1.23   0
  12  -1   4    1.11    1.31   0
 -13   1  -4    2.06    1.33   0
  13  -1   4    0.51    1.38   0
  13   1   4    0.12    1.37   0
 -13  -1  -4    1.07    1.33   0
  15   2  -4    5.50    1.39   0
  15  -2  -4    5.70    1.44   0
 -15  -2   4    5.51    1.34   0
 -15   2   4    5.29    1.40   0
 -14  -2   4   -0.34    1.25   0
  14   2  -4    0.31    1.25   0
  14  -2  -4    0.61    1.26   0
 -14   2   4    0.70    1.21   0
 -13  -2   4   13.95    1.21   0
  13   2  -4   11.30    1.24   0
  13  -2  -4   11.06    1.33   0
 -13   2   4   11.88    1.28   0
 -12   2   4    8.69    1.15   0
  12  -2  -4    7.91    1.17   0
 -12  -2   4   11.99    1.22   0
  12   2  -4   11.03    1.19   0
 -11   2   4  102.74    1.64   0
  11   2  -4  100.30    1.56   0
 -11  -2   4  110.57    1.56   0
  11  -2  -4   87.67    1.60   0
  10  -2  -4   55.81    1.35   0
 -10  -2   4   61.12    1.35   0
  10   2  -4   57.84    1.33   0
 -10   2   4   57.90    1.32   0
  -9   2   4    2.14    1.04   0
   9  -2  -4    1.76    1.04   0
   9   2  -4    2.93    0.96   0
  -9  -2   4    2.68    0.95   0
   8  -2  -4   36.95    1.18   0
   8   2  -4   24.77    1.09   0
  -8   2   4   29.82    1.17   0
  -8  -2   4   29.56    1.15   0
  -7  -2   4  155.69    1.64   0
   7   2  -4  146.08    1.62   0
  -7   2   4  156.14    1.68   0
   7  -2  -4  144.74    1.71   0
   6   2  -4    0.11    1.02   0
  -6   2   4    0.91    1.03   0
   6  -2  -4    1.59    1.06   0
  -6  -2   4    1.14    0.98   0
  -5   2   4  248.86    2.16   0
  -5  -2   4  246.98    2.10   0
   5   2  -4  246.30    2.10   0
   5  -2  -4  245.98    2.16   0
   4  -2  -4  454.36    2.88   0
   4   2  -4  462.65    2.84   0
  -4  -2   4  460.18    2.89   0
  -4   2   4  450.07    2.76   0
  -3   2   4  926.66    4.18   0
   3   2  -4  940.05    4.26   0
  -3  -2   4  901.56    4.28   0
   3  -2  -4  958.01    4.17   0
  -2   2   4  142.22    1.93   0
  -2  -2   4  139.44    2.09   0
   2   2  -4  138.53    2.06   0
   2  -2  -4  139.77    1.90   0
  -1  -2   4  337.17    3.26   0
   1  -2  -4  359.99    2.83   0
  -1   2   4  354.96    2.84   0
   1   2  -4  354.51    3.21   0
   0  -2   4  140.51    2.57   0
   0   2   4  149.69    1.99   0
   0   2  -4  142.32    2.55   0
   0   2   4  142.64    1.99   0
   1  -2   4   15.33    1.32   0
  -1  -2  -4   14.41    1.16   0
   1  -2   4   15.36    1.47   0
   1   2   4   16.04    1.16   0
   2   2   4   74.23    1.58   0
  -2  -2  -4   74.02    1.56   0
   2  -2   4   74.84    1.94   0
  -2   2  -4   73.20    1.97   0
  -3   2  -4 1587.45    6.40   0
   3  -2   4 1689.85    6.54   0
  -3  -2  -4 1617.91    5.32   0
   3   2   4 1611.46    5.29   0
   4  -2   4   18.91    1.47   0
  -4  -2  -4   17.35    1.16   0
  -4   2  -4   17.62    1.28   0
   4   2   4   19.62    1.20   0
   5  -2   4  194.56    2.14   0
  -5   2  -4  202.07    2.23   0
   5   2   4  202.96    2.03   0
  -5  -2  -4  199.31    1.99   0
  -6   2  -4   10.63    1.38   0
   6  -2   4   10.14    1.12   0
  -6  -2  -4    8.86    1.08   0
   6   2   4   12.19    1.14   0
  -7  -2  -4   15.04    1.14   0
   7   2   4   14.58    1.17   0
  -7   2  -4   14.04    1.17   0
   7  -2   4   13.85    1.10   0
   8   2   4    7.60    1.14   0
  -8   2  -4    8.80    1.16   0
  -8  -2  -4    9.38    1.09   0
   8  -2   4    7.51    1.15   0
   9   2   4   36.66    1.36   0
  -9  -2  -4   40.51    1.35   0
  -9   2  -4   38.75    1.38   0
   9  -2   4   38.55    1.39   0
  10   2   4    2.28    1.11   0
 -10  -2  -4    2.18    1.10   0
  10  -2   4    3.11    1.47   0
 -10   2  -4    0.54    1.14   0
 -11  -2  -4    2.33    1.22   0
 -11   2  -4    2.75    1.18   0
  11   2   4    0.63    1.14   0
  11  -2   4    0.51    1.22   0
 -12   2  -4    0.33    1.26   0
 -12  -2  -4    2.25    1.27   0
  12  -2   4    1.72    1.57   0
  12   2   4    1.26    1.23   0
 -13   2  -4    0.92    1.36   0
  13  -2   4    0.11    1.37   0
  13   2   4    1.31    1.35   0
 -13  -2  -4    0.93    1.38   0
 -15   3   4    3.83    1.33   0
  15   3  -4    2.93    1.41   0
 -15  -3   4    3.55    1.37   0
  15  -3  -4    2.49    1.44   0
  14   3  -4   -0.12    1.28   0
  14  -3  -4    0.95    1.26   0
 -14  -3   4    1.63    1.24   0
 -14   3   4   -0.36    1.22   0
  13  -3  -4    6.51    1.25   0
 -13  -3   4    7.12    1.23   0
  13   3  -4    5.68    1.22   0
 -13   3   4    7.14    1.16   0
 -12  -3   4    2.25    1.13   0
 -12   3   4    2.77    1.09   0
  12  -3  -4    1.89    1.11   0
  12   3  -4    0.01    1.13   0
 -11   3   4   38.22    1.31   0
 -11  -3   4   40.05    1.26   0
  11  -3  -4   34.86    1.37   0
  11   3  -4   34.32    1.27   0
 -10  -3   4    2.41    1.04   0
  10   3  -4    1.22    1.02   0
  10  -3  -4    1.71    1.05   0
 -10   3   4    0.89    0.99   0
  -9   3   4   19.14    1.16   0
   9   3  -4   18.51    1.10   0
   9  -3  -4   18.88    1.20   0
  -9  -3   4   18.53    1.07   0
   8  -3  -4   17.47    1.10   0
   8   3  -4   16.56    1.08   0
  -8   3   4   16.20    1.08   0
  -8  -3   4   17.19    1.11   0
   7   3  -4    3.45    1.02   0
   7  -3  -4    2.70    1.03   0
  -7   3   4    2.43    1.01   0
  -7  -3   4    2.90    1.04   0
   6  -3  -4   35.91    1.28   0
   6   3  -4   36.68    1.19   0
  -6   3   4   36.67    1.24   0
  -6  -3   4   35.17    1.19   0
  -5   3   4  568.97    3.12   0
   5   3  -4  568.85    2.97   0
  -5  -3   4  581.40    3.03   0
   5  -3  -4  589.72    3.13   0
   4  -3  -4    0.19    1.02   0
  -4  -3   4   -0.17    1.05   0
   4   3  -4    0.64    1.00   0
  -4   3   4   -0.43    0.99   0
  -3   3   4   47.61    1.34   0
   3   3  -4   49.97    1.54   0
  -3  -3   4   51.74    1.40   0
   3  -3  -4   48.58    1.14   0
  -2   3   4   70.07    1.52   0
   2   3  -4   70.28    1.61   0
  -2  -3   4   68.51    1.64   0
   2  -3  -4   71.68    1.53   0
   1   3  -4   39.55    1.71   0
  -1  -3   4   42.28    1.78   0
  -1   3   4   40.50    1.36   0
   0  -3   4   93.92    2.30   0
   0   3   4  101.94    1.67   0
   0   3   4   95.34    1.69   0
   0   3  -4   96.41    2.29   0
  -1  -3  -4  142.84    1.92   0
   1   3   4  146.11    1.93   0
   1  -3   4  143.83    2.72   0
   1  -3   4  132.14    2.63   0
   2   3   4   56.03    1.42   0
  -2  -3  -4   55.43    1.44   0
   2  -3   4   55.59    1.89   0
   3   3   4  188.17    2.01   0
   3  -3   4  199.32    2.72   0
  -3  -3  -4  186.88    2.07   0
  -3   3  -4  185.98    2.68   0
  -4   3  -4   66.91    1.82   0
   4  -3   4   71.18    1.81   0
   4   3   4   74.01    1.48   0
  -4  -3  -4   66.69    1.42   0
   5   3   4   90.03    1.53   0
  -5   3  -4   92.89    1.71   0
  -5  -3  -4   90.99    1.48   0
   5  -3   4   90.31    1.70   0
  -6   3  -4    6.80    1.04   0
   6  -3   4    7.24    1.12   0
  -6  -3  -4    6.57    1.07   0
   6   3   4    5.57    1.14   0
   7   3   4   37.36    1.33   0
  -7  -3  -4   37.36    1.24   0
   7  -3   4   38.14    1.58   0
  -7   3  -4   38.31    1.36   0
  -8   3  -4    1.67    1.09   0
   8   3   4    1.79    1.07   0
   8  -3   4    0.96    1.10   0
  -8  -3  -4    0.06    1.06   0
   9   3   4   11.52    1.23   0
  -9  -3  -4    9.79    1.23   0
   9  -3   4   11.79    1.45   0
  -9   3  -4   12.13    1.18   0
  10  -3   4    1.98    1.14   0
 -10  -3  -4    1.32    1.14   0
  10   3   4    2.50    1.18   0
 -10   3  -4    1.83    1.17   0
  11  -3   4    8.48    1.51   0
 -11   3  -4    8.24    1.22   0
 -11  -3  -4    6.86    1.27   0
  11   3   4    6.96    1.24   0
 -12  -3  -4    1.71    1.24   0
  12  -3   4    0.47    1.36   0
  12   3   4    1.29    1.22   0
 -12   3  -4    0.72    1.28   0
 -13   3  -4    1.95    1.41   0
  13  -3   4    2.19    1.42   0
  13   3   4    0.52    1.34   0
 -13  -3  -4    0.69    1.36   0
  15   4  -4    0.49    1.42   0
  15  -4  -4   -0.32    1.40   0
 -15  -4   4    0.65    1.39   0
 -15   4   4    0.83    1.35   0
  14  -4  -4    1.03    1.34   0
 -14   4   4    2.45    1.28   0
  14   4  -4    3.81    1.29   0
 -14  -4   4    2.75    1.28   0
 -13   4   4    5.27    1.21   0
 -13  -4   4    4.54    1.17   0
  13  -4  -4    5.16    1.26   0
  13   4  -4    4.96    0.86   0
  12  -4  -4    0.70    1.44   0
 -12  -4   4    0.91    1.13   0
  12   4  -4    0.83    1.12   0
 -12   4   4    1.78    1.15   0
  11   4  -4   32.76    1.22   0
 -11   4   4   36.90    1.29   0
  11  -4  -4   34.33    1.54   0
 -11  -4   4   39.45    1.24   0
 -10  -4   4   10.75    1.08   0
  10   4  -4    8.36    1.07   0
  10  -4  -4   10.28    1.11   0
 -10   4   4    9.59    1.01   0
  -9  -4   4   -0.83    0.99   0
   9  -4  -4   -1.00    1.00   0
   9   4  -4    0.84    0.98   0
  -9   4   4   -0.65    0.95   0
  -8  -4   4    2.17    1.02   0
   8   4  -4    1.51    1.04   0
  -8   4   4    2.12    0.94   0
   8  -4  -4    1.89    1.01   0
  -7  -4   4  221.94    1.94   0
   7  -4  -4  206.71    1.97   0
  -7   4   4  214.32    1.94   0
   7   4  -4  213.28    1.92   0
  -6   4   4   19.72    1.15   0
   6   4  -4   18.07    1.11   0
  -6  -4   4   21.14    1.11   0
   6  -4  -4   16.45    1.17   0
   5   4  -4  409.65    2.57   0
  -5   4   4  412.61    2.78   0
  -5  -4   4  410.35    2.62   0
   5  -4  -4  402.73    2.69   0
   4   4  -4  235.84    2.15   0
  -4   4   4  243.89    2.20   0
   4  -4  -4  249.92    2.23   0
  -4  -4   4  248.70    2.23   0
  -3   4   4  167.00    1.96   0
   3  -4  -4  166.74    1.93   0
  -3  -4   4  175.02    2.07   0
   3   4  -4  167.51    2.00   0
  -2   4   4    0.98    0.98   0
   2  -4  -4    0.99    1.02   0
  -2  -4   4    1.33    1.03   0
   2   4  -4    0.97    1.23   0
   1   4  -4 2196.75    8.19   0
  -1   4   4 2178.30    6.24   0
  -1   4   4 2149.83    6.25   0
  -1  -4   4 2101.12    8.68   0
   0   4   4   68.09    1.52   0
   0  -4   4   69.01    2.17   0
   0   4   4   72.67    1.50   0
   0   4  -4   71.32    2.10   0
   1  -4   4   90.36    2.57   0
   1   4   4   98.57    1.63   0
  -1  -4  -4   94.25    1.61   0
   1  -4   4  103.00    2.69   0
   2  -4   4  154.97    3.02   0
  -2  -4  -4  164.82    1.92   0
   2  -4   4  167.08    2.96   0
   2   4   4  164.73    1.76   0
   3   4   4  737.81    3.55   0
  -3   4  -4  718.05    5.39   0
   3  -4   4  739.13    5.35   0
  -3  -4  -4  725.51    3.52   0
   4  -4   4   -0.39    1.30   0
  -4   4  -4    0.95    1.30   0
   4   4   4   -1.20    0.99   0
  -4  -4  -4   11.28    1.04   0
  -5  -4  -4   88.23    1.26   0
   5   4   4   95.30    1.54   0
  -5   4  -4   88.72    2.00   0
   5  -4   4   93.88    1.93   0
   6  -4   4    0.60    1.31   0
  -6   4  -4    0.56    1.09   0
   6   4   4    0.84    1.04   0
  -6  -4  -4    0.09    1.02   0
   7  -4   4   71.01    1.56   0
  -7   4  -4   73.76    1.62   0
  -7  -4  -4   69.07    1.41   0
   7   4   4   72.46    1.44   0
  -8  -4  -4   15.33    1.17   0
  -8   4  -4   13.57    1.24   0
   8  -4   4   13.42    1.47   0
   8   4   4   12.45    1.17   0
  -9  -4  -4   40.64    1.39   0
   9  -4   4   35.79    1.42   0
  -9   4  -4   39.35    1.42   0
   9   4   4   37.37    1.32   0
 -10   4  -4   -0.14    1.44   0
  10  -4   4    1.78    1.45   0
  10   4   4    1.06    1.14   0
 -10  -4  -4    0.39    1.18   0
 -11   4  -4    0.67    1.48   0
 -11  -4  -4    1.20    1.19   0
  11  -4   4    0.44    1.51   0
  11   4   4    2.78    1.23   0
 -12   4  -4    2.21    1.33   0
 -12  -4  -4    1.35    1.29   0
  12  -4   4    3.93    1.65   0
  12   4   4    4.36    1.30   0
  13  -4   4    0.14    1.44   0
 -13   4  -4    0.31    1.42   0
  13   4   4    0.85    1.39   0
 -13  -4  -4    0.95    1.40   0
 -15   5   4    0.20    1.37   0
 -15  -5   4    0.30    1.37   0
  14   5  -4    0.03    1.30   0
 -14  -5   4   -0.39    1.22   0
  14  -5  -4   -0.34    1.31   0
 -14   5   4    0.91    1.22   0
 -13   5   4    1.48    1.18   0
 -13  -5   4   -0.23    0.82   0
  13   5  -4    1.67    1.19   0
  13  -5  -4    1.91    1.29   0
  12  -5  -4   16.64    1.34   0
  12   5  -4   15.96    1.22   0
 -12   5   4   18.32    1.24   0
 -12  -5   4   21.84    1.26   0
 -11   5   4    0.76    1.08   0
  11  -5  -4    0.47    1.15   0
 -11  -5   4    1.11    1.12   0
  11   5  -4    1.03    1.06   0
  10  -5  -4   22.29    1.27   0
  10   5  -4   21.80    1.19   0
 -10   5   4   24.86    1.25   0
 -10  -5   4   24.11    1.20   0
  -9   5   4   15.34    1.14   0
  -9  -5   4   16.95    1.10   0
   9   5  -4   14.61    1.08   0
   9  -5  -4   14.44    1.16   0
   8  -5  -4    0.72    1.01   0
  -8   5   4    1.82    0.92   0
  -8  -5   4   -0.31    1.02   0
   8   5  -4    1.66    0.99   0
  -7  -5   4    0.95    1.01   0
   7  -5  -4    0.35    1.03   0
   7   5  -4    3.16    1.04   0
  -7   5   4    1.51    0.99   0
  -6   5   4  738.80    3.43   0
   6   5  -4  712.75    3.17   0
   6  -5  -4  720.81    3.52   0
  -6  -5   4  751.72    3.23   0
  -5   5   4    0.72    1.03   0
   5  -5  -4    2.49    1.06   0
  -5  -5   4    3.20    1.07   0
   5   5  -4    1.19    1.05   0
  -4  -5   4   16.80    1.13   0
  -4   5   4   14.13    1.10   0
   4   5  -4   13.81    1.08   0
   4  -5  -4   13.94    1.10   0
  -3   5   4  669.32    3.46   0
   3   5  -4  678.75    3.60   0
  -3  -5   4  695.89    3.74   0
   3  -5  -4  659.69    3.55   0
   2   5  -4  337.61    2.99   0
   2  -5  -4  343.88    2.58   0
  -2  -5   4  334.82    3.08   0
  -2   5   4  329.31    2.69   0
  -1   5   4    1.54    1.05   0
  -1   5   4    1.00    1.04   0
  -1  -5   4    1.72    1.26   0
   1   5  -4    0.52    1.24   0
   0   5  -4   98.43    2.50   0
   0  -5   4   94.42    2.57   0
   0   5   4   98.53    1.64   0
   0   5   4   98.09    1.66   0
   1   5   4  338.60    2.54   0
   1  -5   4  327.43    5.59   0
   1  -5   4  369.38    5.71   0
  -1  -5  -4  342.27    2.39   0
   2  -5   4   65.89    2.93   0
   2  -5   4   76.58    3.02   0
   2   5   4   72.21    1.42   0
  -2  -5  -4   69.73    1.43   0
   3   5   4    0.99    1.02   0
   3  -5   4    0.86    1.63   0
  -3  -5  -4    1.25    1.02   0
   3  -5   4    0.94    1.59   0
  -4   5  -4  204.43    3.27   0
   4   5   4  213.80    1.96   0
   4  -5   4  211.98    3.11   0
  -4  -5  -4  207.54    1.89   0
   5   5   4   10.00    1.08   0
  -5  -5  -4    9.98    1.07   0
   5  -5   4   10.80    1.36   0
  -5   5  -4    9.38    1.37   0
  -6   5  -4   36.70    1.59   0
   6   5   4   38.47    1.27   0
  -6  -5  -4   40.32    1.25   0
   6  -5   4   36.53    1.57   0
   7   5   4   27.66    1.20   0
  -7   5  -4   28.09    1.33   0
   7  -5   4   28.13    1.58   0
  -7  -5  -4   30.38    1.19   0
   8   5   4   53.73    1.44   0
  -8   5  -4   54.19    1.60   0
   8  -5   4   52.78    1.86   0
  -8  -5  -4   54.20    1.42   0
  -9  -5  -4    1.49    1.09   0
   9  -5   4    0.84    1.41   0
  -9   5  -4    1.06    1.42   0
   9   5   4    1.90    1.11   0
 -10   5  -4    7.36    1.33   0
 -10  -5  -4    7.17    1.24   0
  10   5   4    5.89    1.25   0
  10  -5   4    7.26    1.53   0
  11  -5   4    2.16    1.29   0
 -11   5  -4    1.69    1.23   0
  11   5   4    1.79    1.24   0
 -11  -5  -4    1.04    1.23   0
  12   5   4    2.62    1.28   0
 -12   5  -4    3.26    1.37   0
 -12  -5  -4    1.97    1.33   0
  12  -5   4    3.89    1.40   0
 -13   5  -4    0.76    1.79   0
 -13  -5  -4   -0.58    1.41   0
  13   5   4   -0.89    1.36   0
  13  -5   4   -0.66    1.49   0
  14   6  -4    3.28    1.28   0
 -14  -6   4   -1.01    1.21   0
  14  -6  -4    4.10    1.41   0
 -14   6   4    0.68    1.34   0
 -13   6   4   -0.36    1.17   0
  13  -6  -4   -0.08    1.56   0
 -13  -6   4    1.00    1.20   0
  13   6  -4    1.17    1.20   0
  12  -6  -4    1.50    1.50   0
 -12   6   4    2.89    1.21   0
 -12  -6   4    2.22    1.17   0
  12   6  -4    2.50    1.14   0
 -11   6   4    7.86    1.17   0
 -11  -6   4    7.55    1.17   0
  11   6  -4    5.01    1.17   0
  11  -6  -4    8.27    1.22   0
 -10  -6   4   40.17    1.27   0
  10   6  -4   33.01    1.27   0
  10  -6  -4   38.73    1.38   0
 -10   6   4   39.41    1.30   0
  -9  -6   4   11.09    1.09   0
   9  -6  -4    9.37    1.12   0
   9   6  -4   11.99    1.09   0
  -9   6   4    9.55    1.11   0
  -8  -6   4   42.15    1.30   0
   8  -6  -4   41.35    1.49   0
   8   6  -4   38.72    1.27   0
  -8   6   4   44.78    1.26   0
   7  -6  -4    7.24    1.12   0
   7   6  -4    7.49    1.09   0
  -7   6   4    8.02    1.04   0
  -7  -6   4    8.37    1.14   0
   6  -6  -4   12.87    1.11   0
   6   6  -4   12.95    1.05   0
  -6  -6   4   14.41    1.06   0
  -6   6   4   14.36    1.09   0
   5   6  -4   32.43    1.18   0
  -5  -6   4   32.66    1.21   0
  -5   6   4   31.29    1.23   0
   5  -6  -4   29.97    1.23   0
   4   6  -4  193.27    2.00   0
  -4   6   4  199.99    2.04   0
  -4  -6   4  203.47    2.08   0
   4  -6  -4  198.04    2.05   0
  -3  -6   4   71.16    1.55   0
   3   6  -4   67.57    1.49   0
  -3   6   4   67.36    1.45   0
   3  -6  -4   68.21    1.47   0
  -2  -6   4    0.48    1.22   0
   2   6  -4    0.95    1.20   0
  -2   6   4    0.10    0.99   0
  -2   6   4    0.40    1.00   0
   1   6  -4   15.52    1.37   0
  -1   6   4   13.98    1.10   0
  -1   6   4   14.02    1.12   0
  -1  -6   4   13.61    1.39   0
   0  -6   4    5.89    1.75   0
   0   6  -4    6.40    1.70   0
   0   6   4    6.54    1.04   0
   0   6   4    5.60    1.08   0
   1   6   4  118.80    1.73   0
  -1  -6  -4  120.39    1.69   0
  -2  -6  -4   54.22    1.38   0
   2   6   4   54.22    1.37   0
  -3  -6  -4    6.69    1.04   0
   3  -6   4    6.84    2.81   0
   3  -6   4    8.89    2.97   0
   3   6   4    7.66    1.02   0
  -4  -6  -4    0.85    1.02   0
   4  -6   4    1.01    1.94   0
   4   6   4    0.47    0.72   0
   5   6   4    0.49    1.00   0
   5  -6   4    0.39    1.52   0
  -5  -6  -4    0.41    1.02   0
  -5   6  -4   -0.13    1.28   0
   6   6   4   20.75    1.14   0
  -6   6  -4   22.70    1.60   0
  -6  -6  -4   23.11    1.12   0
   6  -6   4   22.30    1.57   0
  -7   6  -4    2.23    1.40   0
  -7  -6  -4    2.64    1.05   0
   7  -6   4    2.19    1.57   0
   7   6   4    3.37    1.04   0
   8   6   4    6.89    1.13   0
  -8  -6  -4    5.22    1.15   0
   8  -6   4    6.34    1.50   0
  -8   6  -4    5.74    1.49   0
  -9   6  -4    2.52    1.50   0
   9  -6   4    3.49    1.28   0
   9   6   4    2.66    1.14   0
  -9  -6  -4    3.90    1.16   0
 -10   6  -4    0.68    1.26   0
  10  -6   4   -0.16    1.52   0
  10   6   4   -0.83    1.17   0
 -10  -6  -4   -0.79    1.20   0
  11  -6   4    1.01    1.61   0
 -11   6  -4    0.96    1.56   0
  11   6   4    0.27    1.24   0
 -11  -6  -4    1.21    1.29   0
  12  -6   4    5.55    1.83   0
 -12   6  -4    4.38    1.74   0
 -12  -6  -4    3.99    1.32   0
  12   6   4    3.73    1.32   0
  14   7  -4    1.16    0.92   0
 -14  -7   4    0.61    1.33   0
 -14   7   4    0.51    1.32   0
  14  -7  -4    0.87    1.39   0
 -13   7   4   -0.63    1.54   0
  13   7  -4   -0.96    1.22   0
 -13  -7   4   -0.50    1.22   0
  13  -7  -4    0.06    1.32   0
  12  -7  -4   13.69    1.32   0
  12   7  -4   12.62    1.30   0
 -12  -7   4   11.85    1.30   0
 -12   7   4   12.96    1.26   0
 -11  -7   4    6.26    1.18   0
  11   7  -4    6.12    1.18   0
 -11   7   4    6.24    1.16   0
  11  -7  -4    5.74    1.24   0
 -10  -7   4   50.80    1.38   0
 -10   7   4   44.32    1.59   0
  10   7  -4   41.20    1.35   0
  10  -7  -4   42.04    1.44   0
  -9  -7   4    1.15    1.09   0
   9  -7  -4    0.58    1.09   0
   9   7  -4    0.90    1.07   0
  -9   7   4    0.46    1.35   0
  -8  -7   4   84.78    1.48   0
   8  -7  -4   80.66    1.57   0
   8   7  -4   79.31    1.44   0
  -8   7   4   84.93    1.52   0
  -7  -7   4    1.19    1.07   0
   7  -7  -4    1.38    1.06   0
   7   7  -4    2.47    1.06   0
  -7   7   4    3.41    1.09   0
   6  -7  -4   95.13    1.86   0
  -6  -7   4   99.43    1.55   0
   6   7  -4   98.22    1.49   0
  -6   7   4  100.71    1.59   0
  -5  -7   4   30.51    1.17   0
   5   7  -4   28.82    1.14   0
  -5   7   4   31.30    1.20   0
   5  -7  -4   30.77    1.24   0
  -4  -7   4    6.16    1.03   0
  -4   7   4    5.26    1.00   0
   4   7  -4    5.16    0.99   0
   4  -7  -4    4.24    1.07   0
   3   7  -4   -0.03    1.14   0
  -3  -7   4    0.66    1.23   0
  -3   7   4    0.10    0.97   0
  -2  -7   4  567.42    3.99   0
  -2   7   4  569.79    3.22   0
   2   7  -4  568.40    3.77   0
  -2   7   4  545.18    3.14   0
  -1   7   4    2.83    1.06   0
  -1  -7   4    2.40    1.52   0
   1   7  -4    2.37    1.29   0
  -1   7   4    2.76    1.05   0
   0   7  -4  118.39    3.17   0
   0   7   4  111.39    1.87   0
   0  -7   4  184.61    4.29   0
   0   7   4  112.10    1.70   0
   1   7   4    4.14    1.05   0
  -1  -7  -4    3.80    1.04   0
   2   7   4   68.58    1.38   0
  -2  -7  -4   74.66    1.39   0
   3   7   4    3.91    1.07   0
  -3  -7  -4    5.45    1.06   0
   4   7   4   73.34    1.46   0
  -4  -7  -4   78.52    1.47   0
   5  -7   4    5.77    2.01   0
  -5  -7  -4    7.48    1.06   0
   5   7   4    5.66    1.07   0
  -5   7  -4    5.25    1.94   0
   6   7   4    7.91    1.06   0
   6  -7   4    9.91    1.95   0
  -6   7  -4    7.51    1.69   0
  -6  -7  -4    9.11    1.04   0
   7  -7   4    5.32    1.67   0
  -7  -7  -4    6.17    1.14   0
  -7   7  -4    3.83    1.34   0
   7   7   4    4.09    1.12   0
   8  -7   4   54.36    2.13   0
  -8  -7  -4   56.81    1.38   0
  -8   7  -4   52.42    2.10   0
   8   7   4   56.97    1.40   0
   9  -7   4   12.77    1.67   0
  -9  -7  -4   14.62    1.21   0
  -9   7  -4   14.37    1.69   0
   9   7   4   14.33    1.21   0
  10   7   4    3.42    0.87   0
 -10  -7  -4    5.51    1.19   0
 -10   7  -4    6.00    1.55   0
  10  -7   4    4.35    1.61   0
  11  -7   4    2.09    1.73   0
 -11  -7  -4    0.88    1.27   0
 -11   7  -4    0.61    1.70   0
  11   7   4    2.59    1.24   0
  12  -7   4   -0.22    1.84   0
 -12  -7  -4   -0.64    0.93   0
 -12   7  -4    0.22    1.74   0
  12   7   4    0.29    1.35   0
 -14   8   4    1.03    1.33   0
  14   8  -4    1.76    1.35   0
 -14  -8   4   -0.04    1.41   0
  14  -8  -4    0.63    1.84   0
  13  -8  -4    1.56    1.68   0
  13   8  -4   -0.20    1.28   0
 -13  -8   4    0.78    1.29   0
 -13   8   4   -0.23    1.25   0
 -12  -8   4    1.08    1.22   0
  12   8  -4    6.38    1.25   0
  12  -8  -4    8.70    1.28   0
 -12   8   4    9.27    1.28   0
 -11  -8   4   -0.56    1.24   0
  11   8  -4    5.25    1.22   0
 -11   8   4    9.43    1.24   0
  11  -8  -4    7.92    1.24   0
  10  -8  -4    0.95    1.15   0
 -10  -8   4    0.27    1.12   0
 -10   8   4    1.06    1.09   0
  10   8  -4   -0.36    1.11   0
   9   8  -4   19.66    1.27   0
  -9  -8   4   20.71    1.26   0
  -9   8   4   21.38    1.18   0
   9  -8  -4   21.57    1.29   0
   8  -8  -4    5.77    1.38   0
  -8  -8   4    5.73    1.13   0
   8   8  -4    5.94    1.08   0
  -8   8   4    7.71    1.09   0
  -7  -8   4   43.28    1.30   0
  -7   8   4   42.21    1.48   0
   7   8  -4   39.54    1.27   0
   7  -8  -4   43.67    1.56   0
   6   8  -4   56.85    1.32   0
  -6  -8   4   60.88    1.31   0
   6  -8  -4   57.49    1.51   0
  -6   8   4   57.47    1.64   0
   5   8  -4  148.67    1.73   0
  -5  -8   4  156.14    1.82   0
   5  -8  -4  143.26    2.08   0
  -5   8   4  153.13    1.88   0
  -4   8   4    0.07    1.04   0
  -4  -8   4    1.21    1.04   0
   4   8  -4    1.01    0.97   0
   4  -8  -4    1.44    1.26   0
  -3   8   4  116.40    1.66   0
  -3   8   4  117.50    1.73   0
   3   8  -4  116.59    1.72   0
  -3  -8   4  122.23    1.83   0
  -2   8   4   46.22    1.31   0
  -2  -8   4   46.98    1.67   0
   2   8  -4   44.15    1.57   0
  -2   8   4   44.83    1.32   0
  -1   8   4  484.85    2.97   0
   1   8  -4  516.45    4.31   0
  -1  -8   4  487.89    4.52   0
  -1   8   4  502.19    3.00   0
   0   8  -4   77.98    2.99   0
   0   8   4   74.05    1.52   0
   0   8   4   70.81    1.46   0
   0  -8   4   73.22    3.60   0
   1   8   4    3.44    1.07   0
  -1  -8  -4    3.06    1.00   0
   2   8   4    0.14    1.00   0
  -2  -8  -4    0.38    1.02   0
  -3  -8  -4  395.32    2.54   0
   3   8   4  389.63    2.55   0
   4   8   4    8.91    1.14   0
  -4  -8  -4   11.35    1.17   0
   5   8   4    5.73    1.10   0
  -5  -8  -4    6.52    1.12   0
   6  -8   4   32.86    2.78   0
   6   8   4   31.89    1.24   0
  -6  -8  -4   31.05    1.26   0
   7  -8   4   31.79    2.34   0
  -7   8  -4   30.52    2.22   0
  -7  -8  -4   31.87    1.00   0
   7   8   4   29.85    1.29   0
   8   8   4    1.88    1.19   0
  -8   8  -4    4.33    1.82   0
  -8  -8  -4    3.08    1.11   0
   8  -8   4    4.54    1.80   0
  -9   8  -4    5.36    1.54   0
  -9  -8  -4    8.16    1.19   0
   9   8   4    6.83    1.19   0
   9  -8   4    6.24    1.88   0
  10  -8   4    1.75    1.75   0
 -10  -8  -4    2.67    1.21   0
  10   8   4    1.62    0.86   0
 -10   8  -4    2.33    1.62   0
  11  -8   4    0.70    1.78   0
 -11  -8  -4    1.96    1.24   0
  11   8   4   -0.05    1.26   0
 -11   8  -4   -0.40    1.60   0
  12  -8   4    2.52    2.29   0
 -12  -8  -4    1.78    1.37   0
 -12   8  -4    1.42    1.80   0
  12   8   4    2.49    1.33   0
  13   9  -4    0.77    1.30   0
  13  -9  -4    0.54    1.44   0
 -13  -9   4    0.06    1.32   0
 -13   9   4    0.05    1.30   0
  12   9  -4    1.99    1.29   0
 -12  -9   4    4.65    1.29   0
 -12   9   4    3.17    1.54   0
  12  -9  -4    3.72    1.70   0
  11   9  -4    6.65    1.22   0
 -11  -9   4    1.14    1.20   0
 -11   9   4    4.65    1.22   0
  11  -9  -4    6.90    1.61   0
 -10   9   4    0.76    1.15   0
  10   9  -4    1.28    1.14   0
  10  -9  -4    1.87    1.52   0
 -10  -9   4   -1.74    1.16   0
  -9  -9   4   25.05    1.24   0
   9   9  -4   19.60    1.22   0
  -9   9   4   26.97    1.28   0
   9  -9  -4   25.39    1.38   0
   8  -9  -4    0.33    1.12   0
  -8  -9   4   -0.06    1.10   0
   8   9  -4    0.62    1.01   0
  -8   9   4    0.57    1.05   0
  -7  -9   4    3.00    1.12   0
   7   9  -4    3.57    1.06   0
  -7   9   4    1.84    1.03   0
   7  -9  -4    2.48    1.11   0
   6  -9  -4   56.36    1.64   0
   6   9  -4   58.16    1.36   0
  -6   9   4   59.53    1.41   0
  -6  -9   4   60.66    1.41   0
   5  -9  -4    2.36    1.13   0
   5   9  -4    2.05    1.30   0
  -5  -9   4    2.48    1.10   0
  -5   9   4    1.75    1.06   0
   4   9  -4    0.50    1.00   0
  -4  -9   4   -0.76    1.10   0
  -4   9   4    0.31    1.30   0
  -4   9   4    0.36    1.03   0
  -3   9   4  100.27    1.67   0
  -3   9   4  108.17    1.73   0
   3   9  -4  102.97    1.87   0
  -3  -9   4  113.64    2.00   0
   2   9  -4   63.10    1.72   0
  -2   9   4   60.50    1.41   0
  -2  -9   4   62.32    1.83   0
  -2   9   4   65.69    1.49   0
   1   9  -4   61.01    1.89   0
  -1   9   4   63.06    1.55   0
  -1   9   4   60.92    1.40   0
  -1  -9   4   61.28    2.19   0
   0   9  -4    0.29    1.97   0
   0  -9   4    0.34    2.13   0
   0   9   4    0.16    1.03   0
   0   9   4    1.07    1.01   0
  -1  -9  -4  213.70    1.98   0
   1   9   4  197.37    2.16   0
   2   9   4    2.26    1.10   0
  -2  -9  -4    1.49    1.06   0
   3   9   4    4.84    1.12   0
  -3  -9  -4    4.05    1.12   0
  -4  -9  -4    1.10    1.13   0
   4   9   4    0.51    1.14   0
   5   9   4    2.53    1.10   0
  -5  -9  -4    2.81    1.07   0
  -6  -9  -4    0.93    1.14   0
   6   9   4    0.06    1.15   0
   7   9   4   14.77    1.23   0
  -7   9  -4    0.48    0.88   0
  -7  -9  -4   18.06    1.26   0
   8  -9   4    1.01    2.36   0
  -8   9  -4    0.78    2.07   0
  -8  -9  -4    1.89    1.13   0
   8   9   4    1.35    0.83   0
   9  -9   4    2.84    2.23   0
  -9   9  -4    2.77    1.81   0
  -9  -9  -4    0.26    1.19   0
   9   9   4    3.28    1.21   0
  10  -9   4   -0.21    2.05   0
 -10   9  -4   -0.18    1.87   0
  10   9   4    1.25    1.22   0
 -10  -9  -4   -0.24    1.24   0
  11  -9   4    1.56    2.20   0
 -11  -9  -4    1.24    1.34   0
  11   9   4    2.70    1.28   0
 -11   9  -4    1.28    1.98   0
  13  10  -4   -0.93    1.42   0
 -13 -10   4    2.39    1.40   0
  13 -10  -4    1.07    1.85   0
 -13  10   4    1.48    1.39   0
  12 -10  -4    1.59    1.47   0
  12  10  -4    0.21    1.31   0
 -12 -10   4    1.01    1.31   0
 -12  10   4    1.08    1.29   0
  11  10  -4   23.25    1.37   0
 -11 -10   4   20.44    1.44   0
 -11  10   4   25.73    1.72   0
  11 -10  -4   19.72    1.92   0
  10  10  -4    6.02    1.19   0
 -10  10   4    5.20    1.42   0
 -10 -10   4    5.45    1.22   0
  10 -10  -4    5.08    1.59   0
  -9 -10   4    0.79    1.11   0
  -9  10   4    0.93    1.06   0
   9 -10  -4    0.86    1.42   0
   9  10  -4    0.94    1.08   0
  -8 -10   4    0.11    1.38   0
   8  10  -4    0.59    1.04   0
  -8  10   4    1.76    1.09   0
   8 -10  -4    1.59    1.44   0
  -7  10   4   93.59    1.83   0
  -7 -10   4  102.66    1.65   0
   7  10  -4   88.07    1.52   0
   7 -10  -4   91.70    1.75   0
  -6  10   4    5.26    1.32   0
   6  10  -4    4.33    1.14   0
  -6 -10   4    7.54    1.40   0
   6 -10  -4    5.29    1.37   0
  -5  10   4   19.56    1.15   0
   5  10  -4   17.29    1.36   0
  -5 -10   4   32.82    1.33   0
  -5  10   4   19.97    1.39   0
  -4  10   4    4.76    1.32   0
   4  10  -4    4.19    1.32   0
  -4 -10   4    3.77    1.12   0
  -4  10   4    3.91    1.10   0
  -3  10   4   55.01    1.48   0
  -3 -10   4   56.70    1.69   0
   3  10  -4   55.07    1.65   0
  -3  10   4   57.53    1.40   0
  -2 -10   4   23.44    1.57   0
   2  10  -4   22.53    1.46   0
  -2  10   4   22.48    1.26   0
  -2  10   4   20.90    1.51   0
  -1  10   4  197.90    2.08   0
   1  10  -4  202.30    2.95   0
  -1  10   4  185.52    2.13   0
  -1 -10   4  202.30    3.28   0
   0  10   4    2.67    1.31   0
   0  10   4    2.00    0.97   0
   1  10   4   93.59    1.57   0
   2  10   4    2.00    1.04   0
  -2 -10  -4    2.82    1.02   0
   3  10   4   26.01    1.22   0
  -3 -10  -4   25.13    1.20   0
   4  10   4   -0.12    1.10   0
  -4 -10  -4   -0.02    1.06   0
  -5 -10  -4   59.06    1.44   0
   5  10   4   56.07    1.47   0
  -6 -10  -4    5.45    1.16   0
   6  10   4    5.89    1.20   0
  -7 -10  -4    6.24    1.22   0
   7  10   4    6.61    1.19   0
   8  10   4    1.25    1.23   0
  -8 -10  -4   -1.09    1.17   0
  -9 -10  -4   10.92    1.31   0
  -9  10  -4    0.15    0.96   0
   9  10   4    7.37    1.33   0
  10  10   4   -0.01    1.30   0
  10 -10   4    0.53    3.46   0
 -10 -10  -4    0.69    1.29   0
 -11  10  -4    0.21    2.48   0
  11  10   4    1.12    1.36   0
 -11 -10  -4   -0.30    0.99   0
  11 -10   4    1.17    2.98   0
  12 -11  -4    1.48    1.97   0
 -12  11   4    1.65    1.75   0
  12  11  -4    1.27    1.35   0
 -12 -11   4    1.95    1.39   0
 -11  11   4    0.88    1.58   0
 -11 -11   4    0.21    1.34   0
  11  11  -4   -0.10    1.21   0
  11 -11  -4   -0.52    1.43   0
 -10  11   4    8.73    1.55   0
  10 -11  -4    7.12    1.69   0
  10  11  -4    7.95    1.28   0
 -10 -11   4    8.90    1.30   0
  -9  11   4   27.41    1.66   0
   9 -11  -4   21.27    1.78   0
   9  11  -4   19.39    1.27   0
  -9 -11   4   21.93    1.31   0
  -8 -11   4   17.73    1.31   0
  -8  11   4   21.27    1.53   0
   8  11  -4   20.14    1.19   0
   8 -11  -4   18.74    1.65   0
  -7 -11   4    2.03    1.17   0
   7  11  -4    1.04    1.33   0
  -7  11   4    2.11    1.11   0
  -6  11   4   37.84    1.29   0
   6  11  -4   31.90    1.32   0
  -6  11   4   33.42    1.39   0
  -6 -11   4   36.38    1.33   0
  -5  11   4   23.17    1.51   0
  -5  11   4   24.40    1.19   0
   5  11  -4   22.25    1.17   0
  -5 -11   4   25.37    1.45   0
  -4 -11   4    9.69    1.20   0
  -4  11   4    7.61    1.40   0
   4  11  -4    9.51    1.10   0
  -4  11   4    9.76    1.10   0
  -3  11   4    8.37    1.32   0
   3  11  -4    8.93    1.35   0
  -3 -11   4    8.58    1.40   0
  -3  11   4    8.61    1.13   0
  -2 -11   4  126.76    2.36   0
   2  11  -4  126.69    2.18   0
  -2  11   4  122.30    1.81   0
  -2  11   4  126.31    1.74   0
   1  11  -4    1.97    1.71   0
  -1 -11   4    1.46    1.82   0
  -1  11   4    1.90    1.14   0
  -1  11   4    1.57    1.09   0
   0  11   4  167.71    1.88   0
   0  11   4  168.91    1.95   0
   1  11   4    2.43    1.10   0
   2  11   4   64.22    1.47   0
  -2 -11  -4   65.44    1.44   0
  -3 -11  -4    0.04    1.09   0
   3  11   4   -0.52    1.34   0
   4  11   4  102.88    1.61   0
  -4 -11  -4  100.75    1.53   0
   5  11   4    9.26    1.18   0
  -5 -11  -4    8.44    1.17   0
  -6 -11  -4    4.80    1.18   0
   6  11   4    3.92    1.22   0
  -7 -11  -4    8.28    1.27   0
   7  11   4    8.95    1.27   0
  -8 -11  -4   14.41    1.32   0
   8  11   4   15.46    1.38   0
   9  11   4    4.93    1.35   0
  -9 -11  -4    8.69    0.96   0
  10  11   4    0.48    1.32   0
 -10 -11  -4    1.61    1.37   0
 -12  12   4    0.25    1.42   0
  12  12  -4    1.86    1.37   0
 -12 -12   4   -1.04    1.46   0
 -11  12   4    0.90    1.63   0
  11  12  -4    1.00    1.61   0
  11 -12  -4    0.70    1.51   0
 -11 -12   4    0.90    1.37   0
  10 -12  -4    6.19    1.82   0
 -10 -12   4    6.90    1.37   0
  10  12  -4    6.66    1.32   0
 -10  12   4    8.54    1.58   0
   9  12  -4    1.78    1.18   0
  -9  12   4    1.99    1.50   0
   9 -12  -4    2.85    1.65   0
  -9 -12   4    2.75    1.29   0
   8  12  -4    2.93    1.39   0
  -8  12   4    2.88    1.46   0
  -8 -12   4    4.11    1.22   0
  -7  12   4    1.79    1.45   0
  -7  12   4    0.22    1.47   0
  -7 -12   4   -0.26    1.39   0
   7  12  -4    0.52    1.12   0
  -6  12   4   11.13    1.52   0
   6  12  -4   12.83    1.15   0
  -6 -12   4   11.90    1.25   0
  -6  12   4   11.09    1.41   0
  -5  12   4   11.20    1.40   0
  -5  12   4   11.05    1.25   0
   5  12  -4   10.36    1.36   0
  -5 -12   4   10.94    1.50   0
  -4  12   4    5.88    1.28   0
  -4 -12   4    6.06    1.45   0
   4  12  -4    5.75    1.15   0
  -4  12   4    4.83    1.45   0
  -3 -12   4   27.75    1.66   0
   3  12  -4   27.35    1.53   0
  -3  12   4   26.09    1.60   0
  -3  12   4   25.87    1.47   0
  -2  12   4   53.06    1.53   0
  -2 -12   4   52.10    1.91   0
   2  12  -4   51.76    1.77   0
  -2  12   4   50.91    1.44   0
  -1  12   4    8.34    1.21   0
   1  12  -4    7.48    1.75   0
  -1 -12   4    6.70    1.79   0
  -1  12   4    6.47    1.32   0
   0  12   4   48.80    1.42   0
   0  12   4   48.68    1.37   0
   1  12   4    0.55    1.15   0
   1  12   4    0.81    1.14   0
   2  12   4   29.65    1.38   0
  -2 -12  -4   42.25    1.41   0
  -3 -12  -4    0.91    1.08   0
   3  12   4   -0.08    1.09   0
  -4 -12  -4    6.31    1.18   0
   4  12   4    6.43    1.18   0
   5  12   4    4.12    1.15   0
  -5 -12  -4    3.42    1.16   0
   6  12   4   20.70    1.35   0
  -6 -12  -4   20.15    1.30   0
  -7 -12  -4   -0.55    1.24   0
   7  12   4   -0.27    1.23   0
  -8 -12  -4    2.33    1.34   0
   8  12   4    5.27    1.26   0
  -9 -12  -4   -0.71    0.97   0
   9  12   4    0.95    1.36   0
  10  12   4    0.52    1.41   0
 -10 -12  -4    0.29    1.47   0
 -11  13   4    1.91    1.68   0
 -11 -13   4    0.12    1.43   0
  11  13  -4   -0.40    1.38   0
 -10  13   4    3.63    1.71   0
  10  13  -4    2.49    1.35   0
 -10 -13   4    4.02    1.37   0
   9  13  -4    0.07    1.25   0
  -9  13   4    0.33    1.63   0
  -9 -13   4    1.43    1.29   0
  -9  13   4    0.05    1.53   0
   8  13  -4    9.71    1.27   0
  -8  13   4   12.15    1.76   0
  -8  13   4   12.26    1.60   0
  -8 -13   4   13.57    1.36   0
  -7  13   4    8.52    1.65   0
  -7 -13   4    8.61    1.33   0
   7  13  -4    6.65    1.17   0
  -7  13   4    7.57    1.52   0
  -6  13   4   20.87    1.76   0
  -6  13   4   22.73    1.58   0
   6  13  -4   21.73    1.26   0
  -6 -13   4   21.67    1.41   0
  -5 -13   4    1.73    1.24   0
   5  13  -4   -0.41    1.39   0
  -5  13   4    1.68    1.59   0
  -5  13   4    0.01    1.30   0
  -4 -13   4    1.11    1.52   0
  -4  13   4    2.22    1.34   0
   4  13  -4    1.53    1.09   0
  -4  13   4    2.23    1.49   0
  -3  13   4    1.44    1.46   0
   3  13  -4    1.55    1.35   0
  -3  13   4    1.32    1.05   0
  -3 -13   4    1.81    1.48   0
  -2  13   4   41.72    1.67   0
   2  13  -4   40.61    1.70   0
  -2  13   4   40.21    1.57   0
  -2 -13   4   43.70    1.96   0
  -1  13   4   12.06    1.22   0
  -1  13   4    8.59    1.12   0
   1  13  -4   11.18    1.89   0
   0  13   4   14.05    1.50   0
   0  13   4   13.54    1.22   0
   1  13   4    0.32    1.17   0
   1  13   4   -0.17    1.16   0
   2  13   4   10.21    1.20   0
   3  13   4    0.54    1.21   0
  -3 -13  -4    0.83    1.20   0
   4  13   4   39.13    1.39   0
  -4 -13  -4   44.25    1.40   0
  -5 -13  -4    6.85    1.19   0
   5  13   4    3.20    1.25   0
   6  13   4    6.52    1.30   0
  -6 -13  -4    6.43    1.28   0
  -7 -13  -4    2.05    1.31   0
   7  13   4    1.62    1.28   0
  -8 -13  -4   10.68    1.37   0
   8  13   4   11.95    1.40   0
  -9 -13  -4    0.19    1.40   0
   9  13   4   -0.18    1.39   0
  10  14  -4    0.16    1.34   0
 -10 -14   4    3.53    1.47   0
 -10  14   4    1.15    1.69   0
 -10  14   4    0.04    1.91   0
  -9 -14   4    0.01    1.37   0
  -9  14   4    0.13    1.89   0
   9  14  -4    0.98    1.27   0
  -9  14   4    1.78    1.85   0
   8  14  -4    2.51    1.28   0
  -8  14   4    1.54    1.70   0
  -8  14   4    3.32    1.60   0
  -8 -14   4    2.88    1.38   0
  -7  14   4   36.20    2.07   0
  -7 -14   4   36.14    1.61   0
   7  14  -4   40.95    1.54   0
  -7  14   4   44.97    1.89   0
  -6 -14   4    0.10    1.29   0
  -6  14   4    0.88    1.44   0
   6  14  -4    0.53    1.21   0
  -6  14   4    0.74    1.60   0
  -5  14   4    5.51    1.47   0
  -5 -14   4    5.01    1.33   0
  -5  14   4    4.12    1.67   0
   5  14  -4    4.17    1.18   0
  -4  14   4    9.28    1.66   0
  -4  14   4    8.86    1.49   0
   4  14  -4    8.39    1.53   0
  -4 -14   4    9.24    1.63   0
  -3  14   4    9.34    1.52   0
  -3 -14   4   10.29    1.60   0
  -3  14   4    8.98    1.44   0
   3  14  -4    9.54    1.54   0
   2  14  -4   13.25    1.76   0
  -2 -14   4   13.55    1.78   0
  -2  14   4   13.29    1.32   0
  -2  14   4   13.19    1.43   0
   1  14  -4   74.58    2.87   0
  -1  14   4   72.14    1.68   0
  -1  14   4   68.05    1.60   0
   1  14  -4   71.26    3.01   0
   0  14   4   11.80    1.19   0
   0  14   4   11.36    1.25   0
   1  14   4    3.22    1.22   0
   1  14   4    2.71    1.13   0
   2  14   4    9.34    1.25   0
   2  14   4    6.75    1.20   0
   3  14   4   11.78    1.55   0
  -3 -14  -4    0.88    0.84   0
  -4 -14  -4    2.02    1.21   0
   4  14   4    0.66    1.22   0
   5  14   4    3.30    1.36   0
  -5 -14  -4    2.88    1.29   0
  -6 -14  -4    6.38    1.29   0
   6  14   4    4.62    1.33   0
   7  14   4    3.80    1.29   0
  -7 -14  -4    3.25    1.29   0
  -8 -14  -4    3.24    1.39   0
   8  14   4    1.54    1.39   0
   9  15  -4    7.58    1.45   0
  -9 -15   4    4.83    1.57   0
  -9  15   4    8.09    2.13   0
  -9  15   4    8.69    2.31   0
  -8 -15   4    2.32    1.37   0
  -8  15   4    0.67    2.16   0
   8  15  -4    1.28    1.60   0
  -8  15   4    0.58    1.65   0
  -7 -15   4    1.48    1.68   0
   7  15  -4    0.02    1.54   0
  -7  15   4    0.30    1.85   0
  -7  15   4    1.26    1.84   0
  -6  15   4    1.29    1.77   0
  -6  15   4    1.10    1.58   0
   6  15  -4   -0.48    1.51   0
  -6 -15   4   -0.75    1.31   0
  -5  15   4   15.06    1.72   0
   5  15  -4   15.25    1.62   0
  -5 -15   4   16.14    1.49   0
  -5  15   4   17.90    1.88   0
  -4  15   4    1.51    1.27   0
  -4 -15   4    1.55    1.25   0
  -4  15   4    1.51    1.41   0
   4  15  -4    1.11    1.45   0
  -3  15   4   10.42    1.51   0
  -3 -15   4    8.67    1.63   0
   3  15  -4    8.42    1.55   0
  -3  15   4    7.93    1.66   0
  -2  15   4    1.04    1.43   0
   2  15  -4    0.78    1.64   0
  -2  15   4    0.36    1.52   0
  -1  15   4    0.61    1.40   0
   1  15  -4    1.06    2.92   0
  -1  15   4    0.21    1.20   0
   1  15  -4    1.09    2.78   0
   0  15   4    0.89    1.22   0
   0  15   4    0.32    1.39   0
   1  15   4    5.15    1.51   0
   1  15   4    5.29    1.16   0
   2  15   4    1.16    1.28   0
   2  15   4    1.21    1.17   0
   3  15   4    5.35    1.25   0
  -4 -15  -4    1.41    1.24   0
   4  15   4    1.73    1.29   0
   5  15   4    1.91    1.31   0
  -5 -15  -4    1.07    1.33   0
  -6 -15  -4    1.96    1.37   0
   6  15   4    2.58    1.39   0
  -7 -15  -4    5.74    1.46   0
   7  15   4    5.37    1.44   0
  -8  16   4   -0.15    2.20   0
  -8 -16   4    0.41    1.58   0
   8  16  -4    1.81    1.42   0
  -8  16   4    0.64    2.24   0
  -7  16   4   10.47    2.25   0
   7  16  -4   10.28    1.41   0
  -7  16   4   12.72    1.82   0
  -7 -16   4    8.45    1.59   0
   6  16  -4    2.26    1.64   0
  -6 -16   4    4.98    1.82   0
  -6  16   4    2.53    1.70   0
  -6  16   4    3.66    1.82   0
  -5 -16   4   -0.62    1.84   0
  -5  16   4    1.26    1.80   0
   5  16  -4   -0.27    1.61   0
  -5  16   4    1.62    1.99   0
  -4  16   4    3.24    1.62   0
   4  16  -4    2.72    1.59   0
  -4  16   4    2.39    1.91   0
  -4 -16   4    1.42    1.64   0
  -3  16   4    2.24    1.60   0
   3  16  -4    2.51    1.82   0
  -3  16   4    3.01    1.72   0
  -3 -16   4    3.52    1.82   0
  -2  16   4   -0.62    1.48   0
   2  16  -4    0.65    1.70   0
  -2  16   4    0.78    1.56   0
   2  16  -4    0.60    1.95   0
  -1  16   4   25.04    1.78   0
  -1  16   4   20.32    1.41   0
   0  16   4    0.02    1.55   0
   0  16   4    0.50    1.18   0
   1  16   4    1.06    1.24   0
   1  16   4    0.62    1.24   0
   2  16   4    1.25    1.30   0
   2  16   4    1.29    1.26   0
   3  16   4    7.02    1.40   0
   3  16   4    7.62    1.64   0
   4  16   4   -0.93    1.30   0
   5  16   4    2.39    1.43   0
  -5 -16  -4   -1.35    1.38   0
  -6 -16  -4    0.63    1.42   0
   6  16   4   -0.16    1.42   0
  -6 -17   4   12.26    2.02   0
   6  17  -4    7.54    1.76   0
  -6  17   4   11.90    2.05   0
  -6  17   4    7.96    2.24   0
  -5  17   4    3.97    1.99   0
   5  17  -4    3.45    1.72   0
  -5  17   4    3.21    2.10   0
  -5 -17   4    2.41    1.52   0
  -4  17   4    1.22    1.65   0
   4  17  -4    0.32    1.91   0
  -4  17   4   -0.02    1.80   0
  -4 -17   4    0.11    1.72   0
  -3  17   4    4.34    1.63   0
   3  17  -4    5.94    1.90   0
  -3  17   4    4.87    2.03   0
  -2  17   4   12.79    1.44   0
   2  17  -4   18.72    2.73   0
  -2  17   4   19.09    1.85   0
   2  17  -4   18.44    2.56   0
  -1  17   4   -0.15    1.68   0
  -1  17   4    0.58    1.27   0
   0  17   4    2.91    1.31   0
   0  17   4    1.00    1.71   0
   1  17   4   12.21    1.45   0
   1  17   4   17.30    1.39   0
   2  17   4    5.01    1.38   0
   2  17   4    3.22    1.62   0
   3  17   4    2.19    1.39   0
   3  17   4    2.31    1.35   0
   4  17   4    4.33    1.42   0
   4  17   4    5.44    1.51   0
  -4  18   4    6.97    1.83   0
  -4  18   4    4.11    2.21   0
   4  18  -4    2.73    1.84   0
  -3  18   4    4.66    1.75   0
  -3  18   4    2.46    1.85   0
   3  18  -4    3.04    2.27   0
   3  18  -4    3.55    2.01   0
  -2  18   4    1.33    1.74   0
  -2  18   4    1.60    1.79   0
  -1  18   4    0.60    1.68   0
  -1  18   4    0.02    1.79   0
   0  18   4   11.26    1.82   0
   0  18   4    5.97    1.46   0
   1  18   4    0.88    1.49   0
   1  18   4    0.63    1.38   0
   2  18   4    0.93    1.48   0
   2  18   4    1.32    1.73   0
 -15   0   5   -1.23    1.27   0
  15   0  -5    0.41    1.36   0
 -13   0   5   10.71    1.19   0
  13   0  -5    8.86    1.24   0
  11   0  -5   21.99    1.22   0
 -11   0   5   25.50    1.20   0
   9   0  -5   86.01    1.52   0
  -9   0   5   92.88    1.47   0
   7   0  -5  103.02    1.46   0
  -7   0   5  104.43    1.44   0
   5   0  -5   41.21    1.24   0
  -5   0   5   39.89    1.29   0
  -3   0   5  210.87    2.13   0
   3   0  -5  212.17    2.11   0
   1   0  -5   11.71    1.17   0
  -1   0   5   11.52    1.12   0
   1   0   5   59.64    1.46   0
   1   0   5   59.31    1.48   0
   3   0   5  491.72    3.19   0
  -3   0  -5  498.50    3.27   0
  -5   0  -5  219.91    2.17   0
   5   0   5  223.10    2.13   0
   7   0   5  246.58    2.17   0
  -7   0  -5  246.83    2.19   0
   9   0   5   56.85    1.49   0
  -9   0  -5   58.19    1.45   0
  11   0   5   15.81    1.38   0
 -11   0  -5   16.95    1.38   0
 -13   0  -5    3.07    1.42   0
  13   0   5    3.33    1.43   0
  15  -1  -5    2.47    1.35   0
 -15   1   5    2.66    1.29   0
 -15  -1   5   -1.48    1.37   0
  15   1  -5    3.17    1.36   0
 -14  -1   5    1.54    1.23   0
  14   1  -5    1.95    1.24   0
 -14   1   5    0.16    1.22   0
  14  -1  -5    2.41    1.27   0
 -13   1   5    1.48    1.18   0
  13  -1  -5    1.15    1.17   0
  13   1  -5    2.22    1.16   0
 -13  -1   5   -0.11    1.17   0
 -12   1   5    4.61    1.14   0
  12  -1  -5    3.56    1.18   0
  12   1  -5    3.23    1.18   0
 -12  -1   5    5.87    1.13   0
 -11  -1   5   69.21    1.41   0
  11  -1  -5   63.77    1.45   0
  11   1  -5   64.65    1.43   0
 -11   1   5   63.12    1.44   0
  10  -1  -5   40.04    1.25   0
  10   1  -5   40.34    1.25   0
 -10   1   5   47.57    1.24   0
 -10  -1   5   46.13    1.30   0
   9   1  -5    6.08    1.02   0
  -9   1   5    5.04    1.04   0
   9  -1  -5    5.35    1.12   0
  -9  -1   5    5.27    1.02   0
   8   1  -5   34.01    1.19   0
  -8  -1   5   37.70    1.19   0
  -8   1   5   34.87    1.22   0
   8  -1  -5   37.34    1.24   0
   7  -1  -5  173.19    1.75   0
   7   1  -5  174.07    1.70   0
  -7   1   5  167.12    1.73   0
  -7  -1   5  175.98    1.69   0
   6  -1  -5   21.33    1.14   0
   6   1  -5   22.32    1.15   0
  -6   1   5   22.60    1.12   0
  -6  -1   5   22.30    0.87   0
   5  -1  -5  472.91    2.75   0
   5   1  -5  484.79    2.74   0
  -5   1   5  484.34    2.74   0
  -5  -1   5  483.61    2.72   0
  -4   1   5   85.06    1.33   0
  -4  -1   5   83.79    1.35   0
   4  -1  -5   89.84    1.52   0
   4   1  -5   86.06    1.53   0
  -3   1   5  902.06    3.93   0
   3  -1  -5  881.03    3.90   0
  -3  -1   5  889.55    4.01   0
   3   1  -5  909.75    3.98   0
  -2  -1   5    7.27    1.10   0
   2  -1  -5    5.75    1.07   0
  -2   1   5    6.03    1.07   0
   2   1  -5    5.68    1.05   0
   1   1  -5  462.41    3.23   0
  -1  -1   5  463.08    3.30   0
  -1   1   5  465.02    3.10   0
   1  -1  -5  478.78    3.08   0
   0   1   5    8.25    0.82   0
   0  -1   5   13.41    1.14   0
   0   1   5   11.31    1.05   0
   1   1   5   19.59    1.13   0
   1  -1   5   17.90    1.16   0
   1  -1   5   17.95    1.22   0
   2  -1   5   45.82    1.38   0
  -2  -1  -5   46.49    1.41   0
   2   1   5   45.96    1.40   0
  -2   1  -5   44.15    1.46   0
  -3  -1  -5  868.62    4.04   0
  -3   1  -5  863.57    4.33   0
   3  -1   5  876.92    4.30   0
   3   1   5  844.23    3.92   0
  -4   1  -5    0.40    1.07   0
   4   1   5   -0.43    1.07   0
   4  -1   5    0.01    1.08   0
  -4  -1  -5    0.13    1.08   0
   5  -1   5  164.41    1.96   0
   5   1   5  167.48    1.86   0
  -5  -1  -5  167.39    1.86   0
  -5   1  -5  169.55    2.01   0
   6  -1   5   67.49    1.71   0
   6   1   5   65.88    1.46   0
  -6   1  -5   68.53    1.45   0
  -6  -1  -5   68.69    1.51   0
   7  -1   5   24.70    1.25   0
  -7   1  -5   25.65    1.22   0
   7   1   5   26.05    1.26   0
  -7  -1  -5   23.74    1.29   0
   8  -1   5    8.16    1.20   0
  -8  -1  -5    6.31    1.37   0
   8   1   5    8.24    1.18   0
  -8   1  -5    7.24    1.38   0
   9  -1   5   25.22    1.31   0
  -9   1  -5   24.45    1.33   0
  -9  -1  -5   25.19    1.24   0
   9   1   5   26.62    1.24   0
 -10   1  -5    0.60    1.08   0
  10   1   5    0.62    1.12   0
 -10  -1  -5    0.52    1.13   0
  10  -1   5    1.15    1.16   0
  11   1   5    3.09    1.24   0
 -11   1  -5    4.15    1.32   0
 -11  -1  -5    3.22    1.16   0
  11  -1   5    1.83    1.24   0
 -12   1  -5    1.69    1.23   0
 -12  -1  -5    0.75    1.31   0
  12  -1   5    1.49    1.30   0
  12   1   5    1.30    1.31   0
 -13   1  -5    0.57    1.46   0
 -13  -1  -5    2.56    1.39   0
  13  -1   5    1.31    1.74   0
  13   1   5    1.61    1.44   0
  15  -2  -5    0.66    1.33   0
 -15   2   5    0.59    1.32   0
  15   2  -5    0.20    1.32   0
 -15  -2   5    2.06    1.31   0
 -14  -2   5    0.73    1.21   0
  14   2  -5    1.68    1.22   0
 -14   2   5    0.60    1.21   0
  14  -2  -5    0.80    1.24   0
 -13   2   5    1.08    1.10   0
 -13  -2   5    0.68    0.79   0
  13   2  -5    0.65    1.17   0
  13  -2  -5    0.67    1.22   0
 -12  -2   5  109.39    1.73   0
  12   2  -5   96.94    1.72   0
 -12   2   5  122.89    1.65   0
  12  -2  -5   97.98    1.68   0
  11   2  -5    1.07    1.07   0
  11  -2  -5    0.44    1.14   0
 -11  -2   5    1.95    1.06   0
 -11   2   5    1.19    1.10   0
 -10  -2   5   16.37    0.86   0
  10  -2  -5   13.42    1.15   0
  10   2  -5   14.44    0.88   0
 -10   2   5   14.00    1.12   0
   9  -2  -5    0.55    1.07   0
   9   2  -5    1.05    0.99   0
  -9   2   5   -0.35    1.07   0
  -9  -2   5    0.31    0.97   0
   8  -2  -5   92.55    1.48   0
   8   2  -5   89.98    1.42   0
  -8   2   5   96.74    1.48   0
  -8  -2   5   95.92    1.41   0
   7  -2  -5    3.56    0.96   0
  -7   2   5    3.24    0.97   0
  -7  -2   5    4.40    0.97   0
   7   2  -5    3.83    1.01   0
   6  -2  -5  251.45    2.13   0
   6   2  -5  260.78    2.00   0
  -6   2   5  256.43    2.12   0
  -6  -2   5  254.48    2.02   0
  -5  -2   5   42.47    1.23   0
   5  -2  -5   42.56    1.25   0
   5   2  -5   41.45    1.24   0
  -5   2   5   40.55    1.23   0
   4  -2  -5   26.17    1.18   0
   4   2  -5   24.95    1.18   0
  -4  -2   5   24.47    1.17   0
  -4   2   5   25.24    1.20   0
   3   2  -5  323.40    2.53   0
  -3  -2   5  337.79    2.59   0
  -3   2   5  316.80    2.34   0
   3  -2  -5  331.47    2.47   0
   2   2  -5 1176.64    4.79   0
  -2   2   5 1139.88    4.48   0
  -2  -2   5 1131.10    4.92   0
   2  -2  -5 1145.51    4.46   0
   1   2  -5   91.38    1.72   0
   1  -2  -5   93.93    1.63   0
  -1  -2   5   91.05    1.78   0
  -1   2   5   88.97    1.62   0
   0  -2   5  327.99    3.14   0
   0   2   5  343.60    2.63   0
   0   2   5  329.31    2.62   0
   0   2  -5  332.97    3.02   0
   1  -2   5  112.01    1.93   0
  -1  -2  -5  110.86    1.55   0
   1  -2   5  107.86    2.03   0
   1   2   5  114.63    1.74   0
   2  -2   5   18.61    1.20   0
  -2  -2  -5   17.32    1.16   0
   2   2   5   17.28    1.17   0
  -3   2  -5   -0.44    1.35   0
  -3  -2  -5    0.55    1.02   0
   3  -2   5    1.97    1.07   0
   3   2   5    0.81    1.04   0
  -4  -2  -5  366.76    2.59   0
  -4   2  -5  377.22    3.05   0
   4  -2   5  377.10    2.90   0
   4   2   5  371.49    2.56   0
   5   2   5    3.60    1.05   0
  -5  -2  -5    5.25    1.03   0
   5  -2   5    3.93    1.03   0
  -5   2  -5    4.94    1.09   0
   6  -2   5   11.98    1.15   0
  -6  -2  -5    7.88    1.11   0
   6   2   5    8.80    1.15   0
  -6   2  -5    8.81    1.18   0
   7  -2   5   30.49    1.49   0
  -7  -2  -5   34.22    1.33   0
   7   2   5   32.45    1.32   0
  -7   2  -5   34.35    1.28   0
  -8   2  -5   33.71    1.30   0
  -8  -2  -5   32.88    1.30   0
   8   2   5   32.07    1.32   0
   8  -2   5   33.03    1.36   0
  -9  -2  -5    7.36    1.15   0
  -9   2  -5    7.25    1.14   0
   9  -2   5    6.90    1.21   0
   9   2   5    6.95    1.14   0
 -10   2  -5    1.60    1.17   0
  10  -2   5    2.52    1.21   0
  10   2   5    2.76    1.12   0
 -10  -2  -5    2.64    1.16   0
 -11  -2  -5   -0.85    1.23   0
 -11   2  -5    1.70    1.55   0
  11  -2   5    2.17    1.24   0
  11   2   5    5.45    1.22   0
 -12   2  -5    1.86    1.30   0
 -12  -2  -5    1.85    1.30   0
  12  -2   5    2.30    1.60   0
  12   2   5    1.11    1.32   0
  13  -2   5    0.61    1.45   0
 -13  -2  -5    2.68    1.38   0
 -13   2  -5    3.17    1.74   0
  13   2   5    1.48    1.47   0
 -15  -3   5    1.78    1.33   0
  15   3  -5    2.42    1.36   0
  15  -3  -5    1.08    1.39   0
 -15   3   5   -0.32    1.33   0
 -14   3   5    4.19    1.26   0
  14  -3  -5    0.42    1.29   0
  14   3  -5    1.61    1.27   0
 -14  -3   5    2.40    1.21   0
 -13  -3   5    0.95    1.16   0
  13   3  -5    3.16    1.20   0
  13  -3  -5    3.90    1.22   0
 -13   3   5    1.50    1.14   0
  12  -3  -5    2.09    1.15   0
  12   3  -5    0.57    1.14   0
 -12   3   5    0.98    1.12   0
 -12  -3   5    2.90    1.12   0
  11   3  -5    5.41    1.08   0
  11  -3  -5    6.30    1.17   0
 -11   3   5    4.01    1.14   0
 -11  -3   5    5.10    1.06   0
 -10  -3   5   98.23    1.43   0
  10  -3  -5   87.55    1.50   0
  10   3  -5   80.85    1.44   0
 -10   3   5   88.76    1.46   0
   9   3  -5    1.61    0.97   0
   9  -3  -5    1.33    1.03   0
  -9   3   5   -0.90    1.06   0
  -9  -3   5    0.01    0.98   0
   8  -3  -5   42.65    1.24   0
   8   3  -5   44.48    1.24   0
  -8   3   5   43.32    1.23   0
  -8  -3   5   45.78    1.25   0
   7  -3  -5   45.33    1.26   0
   7   3  -5   45.49    1.26   0
  -7   3   5   49.90    1.26   0
  -7  -3   5   52.32    1.26   0
   6  -3  -5   -0.36    1.02   0
   6   3  -5    0.96    0.99   0
  -6   3   5    0.09    1.00   0
  -6  -3   5    0.47    1.00   0
   5  -3  -5    3.82    1.04   0
  -5   3   5    5.22    1.07   0
   5   3  -5    2.09    0.97   0
  -5  -3   5    3.89    1.02   0
  -4   3   5  439.06    2.72   0
   4   3  -5  450.69    2.77   0
  -4  -3   5  450.74    2.85   0
   4  -3  -5  448.63    2.73   0
  -3   3   5   62.15    1.42   0
   3   3  -5   64.77    1.46   0
  -3  -3   5   63.52    1.50   0
   3  -3  -5   63.34    1.42   0
   2   3  -5   16.35    1.16   0
  -2  -3   5   18.12    1.16   0
   2  -3  -5   18.60    0.89   0
  -2   3   5   16.74    1.12   0
  -1  -3   5    5.31    1.28   0
  -1   3   5    3.85    1.03   0
   1   3  -5    4.75    1.23   0
   0  -3   5  114.63    2.22   0
   0   3   5  117.86    1.73   0
   0   3   5  121.12    1.73   0
   0   3  -5  119.09    2.05   0
  -1  -3  -5   12.10    1.10   0
   1  -3   5   10.04    1.35   0
   1  -3   5    9.84    1.38   0
   1   3   5   10.42    1.09   0
  -2  -3  -5  716.33    3.52   0
   2  -3   5  707.15    4.66   0
   2   3   5  729.75    3.48   0
   2  -3   5  692.00    4.70   0
  -3  -3  -5  112.53    1.65   0
   3  -3   5  108.00    1.94   0
  -3   3  -5  110.11    2.13   0
   3   3   5  110.40    1.66   0
   4  -3   5   88.20    1.92   0
   4   3   5   85.00    1.49   0
  -4  -3  -5   89.73    1.50   0
  -4   3  -5   87.55    1.76   0
   5  -3   5    0.36    1.33   0
   5   3   5    0.62    1.06   0
  -5  -3  -5    0.62    1.03   0
  -5   3  -5    0.58    1.09   0
   6   3   5  117.40    1.70   0
  -6  -3  -5  119.24    1.69   0
  -6   3  -5  116.28    1.91   0
   6  -3   5  116.92    1.92   0
   7   3   5   18.61    1.20   0
  -7  -3  -5   21.79    1.19   0
  -7   3  -5   18.92    1.21   0
   7  -3   5   18.96    1.44   0
   8   3   5   29.77    1.32   0
   8  -3   5   26.79    1.38   0
  -8   3  -5   32.95    1.38   0
  -8  -3  -5   30.87    1.29   0
  -9  -3  -5    0.15    1.10   0
  -9   3  -5    1.34    1.40   0
   9  -3   5    1.31    1.40   0
   9   3   5    1.37    1.12   0
 -10  -3  -5    0.62    1.20   0
 -10   3  -5   -0.42    1.47   0
  10  -3   5   -1.26    1.46   0
  10   3   5    0.31    1.17   0
 -11   3  -5    0.48    1.26   0
 -11  -3  -5   -0.40    1.19   0
  11  -3   5    0.62    1.27   0
  11   3   5    1.96    1.18   0
  12  -3   5    4.75    1.43   0
 -12   3  -5    4.58    1.45   0
 -12  -3  -5    2.23    1.37   0
  12   3   5    5.04    1.33   0
 -13  -3  -5    1.80    1.38   0
  13  -3   5    0.16    1.40   0
 -13   3  -5    0.07    1.44   0
  13   3   5   -0.06    1.38   0
  15  -4  -5   -0.24    1.40   0
 -15   4   5    0.65    1.31   0
  15   4  -5    0.94    1.36   0
 -15  -4   5    0.19    1.35   0
 -14   4   5   -0.54    1.19   0
  14  -4  -5    0.45    1.29   0
 -14  -4   5    0.84    1.22   0
  14   4  -5   -0.31    1.25   0
 -13   4   5    0.84    1.16   0
 -13  -4   5    0.92    1.11   0
  13  -4  -5    3.25    1.23   0
  13   4  -5    1.25    1.19   0
  12  -4  -5    8.38    1.16   0
 -12  -4   5    7.98    1.18   0
  12   4  -5    7.67    1.16   0
 -12   4   5    8.53    1.17   0
  11  -4  -5   16.82    1.17   0
 -11  -4   5   16.48    1.11   0
  11   4  -5   13.93    1.10   0
 -11   4   5   15.08    1.18   0
  10  -4  -5   15.15    1.14   0
 -10   4   5   15.62    1.10   0
  10   4  -5   14.23    1.12   0
 -10  -4   5   14.43    1.14   0
  -9  -4   5    1.95    0.96   0
   9   4  -5    2.43    0.99   0
  -9   4   5    2.00    0.95   0
   9  -4  -5    0.86    0.97   0
   8   4  -5   82.32    1.42   0
  -8  -4   5   82.34    1.19   0
  -8   4   5   79.64    1.44   0
   8  -4  -5   77.70    1.41   0
  -7  -4   5   10.04    1.08   0
   7  -4  -5    9.29    1.22   0
   7   4  -5    8.54    1.06   0
  -7   4   5    8.96    1.01   0
  -6   4   5  336.65    2.35   0
   6   4  -5  321.93    2.26   0
   6  -4  -5  331.21    2.35   0
  -6  -4   5  337.40    2.29   0
  -5   4   5   16.46    1.15   0
   5   4  -5   18.51    1.10   0
  -5  -4   5   16.92    1.14   0
   5  -4  -5   16.82    1.14   0
  -4   4   5    3.90    1.04   0
  -4  -4   5    4.21    1.06   0
   4  -4  -5    4.10    1.04   0
   4   4  -5    3.70    1.03   0
  -3   4   5  223.80    2.08   0
   3  -4  -5  227.34    2.09   0
  -3  -4   5  229.44    2.28   0
   3   4  -5  222.48    2.23   0
  -2  -4   5 1005.85    4.79   0
   2  -4  -5  989.43    4.03   0
  -2   4   5  987.82    4.06   0
   2   4  -5 1033.53    4.66   0
  -1  -4   5   20.63    1.28   0
  -1   4   5   19.93    1.18   0
  -1   4   5   20.73    1.18   0
   1   4  -5   20.21    1.22   0
   0  -4   5  337.37    3.50   0
   0   4  -5  344.44    3.48   0
   0   4   5  341.53    2.52   0
   0   4   5  347.34    2.49   0
   1  -4   5   44.25    1.83   0
  -1  -4  -5   44.84    1.28   0
   1  -4   5   46.92    1.70   0
   1   4   5   47.21    1.32   0
   2   4   5  217.72    2.08   0
  -2  -4  -5  216.57    2.10   0
   2  -4   5  205.80    2.94   0
   2  -4   5  212.05    2.97   0
  -3  -4  -5   71.87    1.43   0
   3  -4   5   74.77    1.98   0
   3   4   5   76.29    1.41   0
  -4  -4  -5  251.19    2.12   0
   4  -4   5  250.30    2.92   0
  -4   4  -5  250.98    2.90   0
   4   4   5  244.62    2.11   0
  -5   4  -5   29.93    1.52   0
   5   4   5   29.66    1.25   0
   5  -4   5   30.53    1.49   0
  -5  -4  -5   29.52    1.24   0
   6  -4   5    5.99    1.34   0
  -6  -4  -5    7.09    1.07   0
   6   4   5    6.01    1.05   0
  -6   4  -5    6.21    1.32   0
  -7  -4  -5    9.38    1.12   0
  -7   4  -5    9.91    1.19   0
   7  -4   5   10.03    1.39   0
   7   4   5    8.91    1.11   0
  -8  -4  -5   22.16    1.27   0
   8  -4   5   23.30    1.50   0
  -8   4  -5   23.95    1.50   0
   8   4   5   22.46    1.26   0
  -9  -4  -5    4.95    1.17   0
  -9   4  -5    8.03    1.20   0
   9  -4   5    6.74    1.24   0
   9   4   5    6.33    1.19   0
  10   4   5    0.74    1.18   0
 -10  -4  -5    0.25    1.18   0
 -10   4  -5    0.31    1.18   0
  10  -4   5    0.33    1.47   0
 -11  -4  -5    2.00    0.89   0
  11  -4   5    4.32    1.32   0
  11   4   5    4.17    1.28   0
 -11   4  -5    2.14    1.56   0
  12  -4   5    1.87    1.69   0
 -12  -4  -5    0.66    1.31   0
 -12   4  -5    0.28    1.34   0
  12   4   5    0.66    1.29   0
 -15   5   5    1.59    1.33   0
 -15  -5   5    1.14    1.36   0
  14  -5  -5   -0.13    1.28   0
 -14  -5   5    0.82    1.27   0
  14   5  -5    1.64    1.26   0
 -14   5   5    0.52    1.24   0
  13  -5  -5    3.75    1.59   0
 -13  -5   5    3.24    1.20   0
  13   5  -5    3.03    1.17   0
 -13   5   5    2.01    1.18   0
  12  -5  -5    1.11    1.46   0
  12   5  -5    1.64    1.09   0
 -12  -5   5    0.49    1.09   0
 -12   5   5    1.15    1.13   0
  11   5  -5   65.15    1.42   0
  11  -5  -5   75.01    1.49   0
 -11  -5   5   82.11    1.43   0
 -11   5   5   72.76    1.50   0
 -10  -5   5    0.67    1.10   0
  10   5  -5    0.90    1.06   0
 -10   5   5    1.48    1.02   0
  10  -5  -5    1.08    1.07   0
  -9  -5   5    4.06    1.04   0
   9  -5  -5    3.51    1.08   0
  -9   5   5    4.47    1.00   0
   9   5  -5    3.55    1.03   0
  -8  -5   5   61.60    1.38   0
   8  -5  -5   55.94    1.32   0
   8   5  -5   54.31    1.29   0
  -8   5   5   59.36    1.28   0
  -7   5   5   63.92    1.33   0
   7  -5  -5   59.45    1.34   0
   7   5  -5   57.91    1.34   0
  -7  -5   5   64.70    1.32   0
  -6  -5   5    0.46    1.01   0
   6   5  -5   -0.66    0.97   0
  -6   5   5    0.93    1.02   0
   6  -5  -5    0.62    1.05   0
  -5   5   5  403.86    2.58   0
   5   5  -5  378.99    2.54   0
  -5  -5   5  407.02    2.60   0
   5  -5  -5  402.38    2.61   0
  -4   5   5   13.42    1.11   0
   4   5  -5   13.95    1.08   0
   4  -5  -5   13.21    1.13   0
  -4  -5   5   14.12    1.12   0
  -3   5   5  742.56    3.46   0
   3   5  -5  778.56    3.82   0
   3  -5  -5  747.26    3.44   0
  -3  -5   5  780.14    3.90   0
   2   5  -5  180.45    2.34   0
  -2  -5   5  180.73    2.42   0
  -2   5   5  176.39    1.98   0
  -1   5   5  765.17    3.52   0
  -1  -5   5  735.44    4.74   0
  -1   5   5  744.21    3.50   0
   1   5  -5  740.98    4.62   0
   0  -5   5  410.32    4.14   0
   0   5   5  414.20    2.67   0
   0   5  -5  422.26    4.04   0
   0   5   5  428.19    2.68   0
  -1  -5  -5   52.40    1.32   0
   1  -5   5   51.75    2.21   0
   1   5   5   53.06    1.31   0
   1  -5   5   59.30    2.39   0
   2  -5   5   48.65    2.15   0
  -2  -5  -5   54.40    1.32   0
   2  -5   5   52.95    2.19   0
   2   5   5   49.17    1.08   0
   3  -5   5  148.63    2.93   0
  -3  -5  -5  139.72    1.49   0
   3   5   5  138.05    1.66   0
   3  -5   5  140.32    2.90   0
   4  -5   5    3.67    1.57   0
  -4  -5  -5    2.66    1.04   0
  -4   5  -5    2.74    1.56   0
   4   5   5    2.16    1.01   0
   5   5   5   20.48    1.15   0
   5  -5   5   18.67    1.68   0
  -5   5  -5   18.98    1.49   0
  -5  -5  -5   17.65    1.14   0
   6   5   5    4.74    1.00   0
  -6  -5  -5    5.56    1.02   0
   6  -5   5    5.96    1.31   0
  -6   5  -5    4.32    1.30   0
   7   5   5   20.00    1.21   0
  -7  -5  -5   22.16    1.17   0
   7  -5   5   19.18    1.55   0
  -7   5  -5   20.31    1.55   0
   8   5   5    6.14    1.14   0
  -8  -5  -5    5.69    1.15   0
   8  -5   5    6.98    1.45   0
  -8   5  -5    5.23    1.43   0
  -9  -5  -5    7.75    1.20   0
   9  -5   5    9.12    1.23   0
  -9   5  -5    8.97    1.45   0
   9   5   5    7.30    1.22   0
  10  -5   5    1.95    1.48   0
 -10  -5  -5    2.30    1.19   0
 -10   5  -5    1.02    1.54   0
  10   5   5   -0.51    1.21   0
  11  -5   5   -0.05    1.56   0
 -11  -5  -5    1.34    1.24   0
 -11   5  -5    0.22    1.32   0
  11   5   5    1.73    1.25   0
  12  -5   5    1.65    1.40   0
 -12   5  -5    1.08    1.40   0
 -12  -5  -5    1.06    1.35   0
  12   5   5    0.28    1.40   0
  14  -6  -5    2.66    1.71   0
 -14   6   5    3.04    1.34   0
  14   6  -5    2.96    1.26   0
 -14  -6   5    1.86    1.29   0
 -13   6   5    3.13    1.28   0
  13  -6  -5    3.63    1.26   0
 -13  -6   5    3.54    1.21   0
  13   6  -5    3.50    1.20   0
  12  -6  -5    5.39    1.46   0
 -12  -6   5    9.75    1.18   0
  12   6  -5    5.96    1.18   0
 -12   6   5    6.39    1.17   0
 -11   6   5    3.77    1.11   0
  11   6  -5    2.32    1.21   0
  11  -6  -5    2.54    1.13   0
 -11  -6   5    2.89    1.12   0
  10  -6  -5    5.75    1.37   0
 -10  -6   5    4.06    1.11   0
  10   6  -5    5.37    1.11   0
 -10   6   5    6.71    1.12   0
   9  -6  -5   16.73    1.46   0
  -9  -6   5   19.17    1.18   0
  -9   6   5   18.48    1.14   0
   9   6  -5   19.67    1.16   0
   8   6  -5   25.84    1.20   0
  -8   6   5   25.87    1.14   0
  -8  -6   5   25.35    0.95   0
   8  -6  -5   24.95    1.19   0
  -7   6   5   35.28    1.18   0
   7   6  -5   33.56    1.26   0
   7  -6  -5   35.09    1.25   0
  -7  -6   5   37.93    1.29   0
  -6  -6   5    2.23    0.99   0
  -6   6   5    3.06    0.95   0
   6   6  -5    0.74    0.95   0
   6  -6  -5    1.97    1.03   0
  -5   6   5   17.97    1.10   0
   5   6  -5   17.40    1.07   0
   5  -6  -5   16.92    1.32   0
  -5  -6   5   18.78    1.11   0
   4   6  -5    1.37    1.04   0
  -4   6   5    0.77    0.99   0
  -4  -6   5    0.85    1.03   0
   4  -6  -5    4.30    1.22   0
  -3   6   5  174.56    1.88   0
   3   6  -5  173.85    2.10   0
   3  -6  -5  175.07    2.05   0
  -3  -6   5  182.24    2.03   0
  -2   6   5    1.98    1.00   0
   2   6  -5    2.23    0.96   0
  -2   6   5    1.71    1.03   0
  -2  -6   5    1.41    0.99   0
  -1   6   5    0.86    1.01   0
  -1   6   5    1.54    1.04   0
  -1  -6   5    1.66    1.21   0
   1   6  -5    0.74    1.39   0
   0   6   5   86.31    1.55   0
   0  -6   5   84.36    2.47   0
   0   6   5   87.16    1.54   0
   0   6  -5   88.26    2.42   0
  -1  -6  -5  126.58    1.67   0
   1   6   5  115.53    1.67   0
   1  -6   5  125.08    3.68   0
   1  -6   5  112.08    3.48   0
   2   6   5    2.71    1.01   0
   2  -6   5    2.16    2.28   0
   2  -6   5    2.34    2.22   0
  -2  -6  -5    2.44    0.72   0
  -3  -6  -5  219.90    1.99   0
   3   6   5  215.00    1.99   0
   3  -6   5  205.89    4.22   0
   3  -6   5  221.43    4.28   0
  -4  -6  -5   32.45    1.26   0
   4  -6   5   29.78    1.93   0
   4  -6   5   31.30    2.05   0
   4   6   5   30.38    1.20   0
  -5   6  -5    0.77    1.51   0
   5   6   5    4.44    1.04   0
   5  -6   5    1.14    1.45   0
  -5  -6  -5    2.04    1.01   0
  -6  -6  -5    3.92    1.01   0
  -6   6  -5    3.24    1.37   0
   6  -6   5    2.81    1.41   0
   6   6   5    3.69    1.05   0
  -7   6  -5   38.32    1.54   0
   7   6   5   38.31    1.34   0
   7  -6   5   39.68    1.78   0
  -7  -6  -5   40.38    1.05   0
  -8   6  -5    0.79    1.42   0
   8   6   5    0.73    1.06   0
   8  -6   5    0.42    1.44   0
  -8  -6  -5   -1.09    1.09   0
   9   6   5   11.53    1.25   0
   9  -6   5    6.57    1.63   0
  -9  -6  -5    9.18    1.17   0
  -9   6  -5    8.40    1.59   0
  10   6   5   -0.09    1.20   0
  10  -6   5   -0.30    1.58   0
 -10  -6  -5   -0.67    1.20   0
 -10   6  -5   -0.92    1.25   0
  11   6   5    2.75    1.30   0
  11  -6   5    3.70    1.73   0
 -11  -6  -5    3.30    1.32   0
 -11   6  -5    3.89    1.63   0
  12  -6   5    2.02    1.85   0
  12   6   5    3.75    1.35   0
 -12  -6  -5   -0.76    1.36   0
 -12   6  -5    1.47    1.45   0
  14   7  -5    0.82    1.34   0
 -14   7   5    1.31    1.30   0
 -14  -7   5    0.99    1.32   0
  14  -7  -5    1.37    1.73   0
 -13   7   5   -0.38    1.24   0
  13  -7  -5    2.55    1.60   0
  13   7  -5    2.79    1.23   0
 -13  -7   5    1.75    1.25   0
  12  -7  -5    3.26    1.24   0
 -12  -7   5    1.16    0.86   0
  12   7  -5    2.81    1.18   0
 -12   7   5    2.63    1.21   0
  11  -7  -5   43.63    1.51   0
 -11   7   5   50.38    1.48   0
  11   7  -5   45.53    1.45   0
 -11  -7   5   46.53    1.43   0
  10  -7  -5   11.08    1.23   0
 -10  -7   5   10.93    1.19   0
  10   7  -5   11.02    1.13   0
 -10   7   5   11.06    1.15   0
  -9  -7   5    1.76    1.10   0
   9   7  -5    2.39    1.07   0
  -9   7   5    2.04    1.06   0
   9  -7  -5    2.81    1.43   0
  -8  -7   5    3.18    1.02   0
  -8   7   5    2.70    1.27   0
   8   7  -5    1.42    1.09   0
   8  -7  -5    1.95    1.30   0
  -7   7   5  151.52    1.73   0
   7   7  -5  147.96    1.72   0
   7  -7  -5  145.54    2.04   0
  -7  -7   5  156.38    1.77   0
  -6  -7   5    0.46    1.02   0
  -6   7   5    0.92    0.95   0
   6  -7  -5    0.68    0.98   0
   6   7  -5   -0.90    0.97   0
  -5  -7   5   21.94    1.17   0
  -5   7   5   20.09    1.13   0
   5  -7  -5   21.37    1.14   0
   5   7  -5   20.87    1.29   0
  -4   7   5  161.71    1.78   0
   4  -7  -5  155.60    1.81   0
   4   7  -5  153.82    1.97   0
  -4  -7   5  164.42    1.95   0
  -3  -7   5   14.24    1.08   0
   3   7  -5   13.53    1.28   0
  -3   7   5   14.70    1.09   0
  -2  -7   5    3.10    1.25   0
   2   7  -5    4.05    1.23   0
  -2   7   5    3.28    1.03   0
  -2   7   5    4.25    1.02   0
   1   7  -5  384.19    3.74   0
  -1   7   5  378.33    2.49   0
  -1  -7   5  369.63    3.83   0
  -1   7   5  365.10    2.55   0
   0   7  -5   18.84    1.92   0
   0   7   5   16.67    1.14   0
   0   7   5   16.51    1.14   0
   0  -7   5   18.65    2.02   0
  -1  -7  -5    8.10    1.02   0
   1   7   5    7.63    1.03   0
   2   7   5   57.64    1.36   0
  -2  -7  -5   58.55    1.35   0
  -3  -7  -5   46.60    1.32   0
   3   7   5   44.42    1.31   0
  -4  -7  -5   40.97    1.27   0
   4   7   5   70.21    1.40   0
   5   7   5   36.03    1.25   0
   5  -7   5   37.83    2.47   0
   5  -7   5   34.73    2.50   0
  -5  -7  -5   38.29    1.21   0
  -6   7  -5    1.06    1.59   0
   6  -7   5    1.38    1.61   0
   6   7   5    0.94    1.07   0
  -6  -7  -5    0.72    1.04   0
  -7   7  -5    0.63    1.37   0
   7  -7   5    0.80    1.60   0
   7   7   5    0.67    0.77   0
  -7  -7  -5    2.34    1.06   0
   8   7   5    4.09    1.17   0
   8  -7   5    4.14    1.49   0
  -8   7  -5    3.96    1.52   0
  -8  -7  -5    2.82    1.15   0
   9   7   5   15.84    1.25   0
  -9   7  -5   14.62    1.38   0
   9  -7   5   16.09    1.75   0
  -9  -7  -5   15.57    1.27   0
 -10   7  -5    0.50    1.63   0
  10  -7   5    0.48    1.66   0
 -10  -7  -5    0.40    1.20   0
  10   7   5   -0.32    1.20   0
 -11   7  -5    0.09    1.68   0
  11   7   5    0.88    1.31   0
 -11  -7  -5    0.14    0.91   0
  11  -7   5   -0.18    1.75   0
 -12   7  -5    1.36    1.83   0
 -12  -7  -5    1.32    1.42   0
  12  -7   5    1.59    2.02   0
  12   7   5    0.53    1.42   0
  14  -8  -5   -0.92    1.47   0
 -14   8   5    0.01    1.37   0
  14   8  -5   -0.03    1.36   0
 -14  -8   5    2.65    1.35   0
 -13   8   5    1.08    1.22   0
  13  -8  -5    0.54    1.38   0
  13   8  -5   -0.52    0.92   0
 -13  -8   5    0.37    1.31   0
  12  -8  -5    6.00    1.59   0
  12   8  -5    4.53    1.31   0
 -12  -8   5    2.47    1.27   0
 -12   8   5    5.59    1.24   0
 -11  -8   5    5.02    1.26   0
  11   8  -5    3.78    1.22   0
 -11   8   5    4.31    1.16   0
  11  -8  -5    4.47    1.46   0
 -10  -8   5   35.31    1.35   0
 -10   8   5   41.25    1.36   0
  10   8  -5   37.36    1.37   0
  10  -8  -5   34.56    1.66   0
  -9  -8   5  104.02    1.59   0
  -9   8   5   96.27    1.59   0
   9   8  -5   86.40    1.59   0
   9  -8  -5   96.39    1.72   0
   8  -8  -5   25.93    1.33   0
  -8   8   5   27.94    1.26   0
   8   8  -5   26.42    1.23   0
  -8  -8   5   29.54    1.29   0
  -7   8   5   56.76    1.39   0
  -7  -8   5   59.81    1.56   0
   7   8  -5   54.35    1.30   0
   7  -8  -5   52.59    1.42   0
  -6  -8   5  575.97    2.92   0
  -6   8   5  560.39    3.09   0
   6   8  -5  551.88    2.79   0
   6  -8  -5  535.17    3.10   0
  -5  -8   5    0.49    1.05   0
   5  -8  -5    2.40    1.03   0
   5   8  -5    1.94    1.22   0
  -5   8   5    2.70    0.98   0
  -4   8   5   28.05    1.18   0
  -4  -8   5   28.95    1.25   0
   4   8  -5   28.22    1.23   0
  -3  -8   5   12.18    1.15   0
  -3   8   5   11.86    1.08   0
   3   8  -5   11.75    1.07   0
  -3   8   5   11.65    1.06   0
  -2  -8   5  379.83    3.38   0
   2   8  -5  376.42    3.20   0
  -2   8   5  370.49    2.53   0
  -2   8   5  361.85    2.50   0
  -1  -8   5   79.53    2.32   0
   1   8  -5   77.55    2.18   0
  -1   8   5   77.11    1.44   0
  -1   8   5   75.73    1.44   0
   0   8  -5   74.58    3.07   0
   0   8   5   73.37    1.43   0
   0   8   5   70.04    1.40   0
   0  -8   5   69.19    3.46   0
   1   8   5   43.77    1.27   0
  -2  -8  -5   80.38    1.47   0
   2   8   5   76.41    1.46   0
  -3  -8  -5   10.53    1.15   0
   3   8   5   12.11    1.17   0
  -4  -8  -5   97.37    1.56   0
   4   8   5   91.53    1.53   0
  -5  -8  -5    1.25    1.04   0
   5   8   5    1.42    1.07   0
  -6  -8  -5   11.14    1.17   0
   6  -8   5   11.07    2.64   0
   6   8   5   11.83    1.17   0
   6  -8   5    9.92    2.63   0
  -7  -8  -5   29.32    1.23   0
   7   8   5   29.25    1.24   0
   7  -8   5   30.64    2.56   0
  -8   8  -5    3.32    1.70   0
   8   8   5    3.46    1.16   0
  -8  -8  -5    2.24    1.16   0
   8  -8   5    3.57    1.81   0
   9   8   5    0.46    1.20   0
   9  -8   5   -0.17    1.90   0
  -9  -8  -5   -0.28    1.15   0
  -9   8  -5    0.54    1.53   0
  10  -8   5    0.16    2.02   0
 -10   8  -5    0.94    1.86   0
 -10  -8  -5    0.87    1.23   0
  10   8   5    1.25    1.22   0
  11   8   5    0.55    1.34   0
  11  -8   5    0.62    1.86   0
 -11   8  -5    0.09    1.72   0
 -11  -8  -5    1.46    1.34   0
 -13   9   5    2.40    1.66   0
  13   9  -5   -1.14    1.33   0
 -13  -9   5    1.11    1.33   0
  13  -9  -5    0.31    1.44   0
 -12   9   5    0.03    1.27   0
  12   9  -5    2.00    1.22   0
 -12  -9   5   -0.32    1.28   0
  12  -9  -5    0.35    1.65   0
  11   9  -5    2.16    1.21   0
 -11  -9   5    0.15    1.17   0
 -11   9   5    1.21    1.20   0
  11  -9  -5    0.95    1.29   0
  10  -9  -5    1.02    1.25   0
 -10   9   5    1.38    1.18   0
  10   9  -5    2.74    1.08   0
 -10  -9   5    1.72    1.46   0
   9  -9  -5   33.66    1.61   0
  -9  -9   5   40.13    1.33   0
   9   9  -5   31.97    1.28   0
  -9   9   5   33.67    1.56   0
   8  -9  -5   32.11    1.30   0
  -8  -9   5   33.37    1.24   0
   8   9  -5   26.89    1.18   0
  -8   9   5   31.50    1.22   0
  -7  -9   5    3.65    1.09   0
   7   9  -5    2.47    1.02   0
   7  -9  -5    3.65    1.15   0
  -7   9   5    2.90    1.29   0
  -6   9   5    0.13    1.05   0
  -6  -9   5    2.47    1.02   0
   6  -9  -5    0.41    1.06   0
   6   9  -5    1.07    1.27   0
  -5   9   5    2.64    0.96   0
  -5  -9   5    2.60    1.12   0
   5   9  -5    2.88    1.00   0
   5  -9  -5    2.74    1.11   0
   4   9  -5   71.59    1.72   0
  -4  -9   5   84.26    1.84   0
  -4   9   5   83.83    1.57   0
  -4   9   5   79.73    1.68   0
  -3   9   5   41.28    1.26   0
  -3   9   5   40.51    1.32   0
   3   9  -5   39.60    1.33   0
  -3  -9   5   42.58    1.65   0
  -2   9   5  127.41    1.71   0
   2   9  -5  129.41    2.17   0
  -2  -9   5  137.03    2.34   0
  -2   9   5  127.60    1.65   0
   1   9  -5   21.80    1.65   0
  -1  -9   5   19.97    1.78   0
  -1   9   5   20.31    1.35   0
  -1   9   5   24.85    1.11   0
   0   9   5   85.61    1.48   0
   0   9   5   81.52    1.47   0
   1   9   5   72.02    1.51   0
  -2  -9  -5   39.87    1.25   0
   2   9   5   40.26    1.35   0
  -3  -9  -5    8.80    1.11   0
   3   9   5    8.52    1.17   0
   4   9   5    3.57    1.13   0
  -4  -9  -5    4.38    1.06   0
  -5  -9  -5    0.51    0.78   0
   5   9   5    1.72    1.09   0
  -6  -9  -5    6.05    1.16   0
   6   9   5    6.79    1.19   0
  -7  -9  -5    3.47    1.16   0
   7   9   5    3.79    1.18   0
  -8  -9  -5   17.87    1.28   0
   8  -9   5   19.59    3.34   0
   8   9   5   18.27    0.98   0
   8  -9   5   18.31    3.19   0
   9   9   5   -0.67    1.18   0
   9  -9   5    0.79    2.43   0
  -9  -9  -5    0.95    1.21   0
  10  -9   5    0.31    2.34   0
 -10   9  -5    0.05    2.14   0
  10   9   5    0.56    1.27   0
 -10  -9  -5   -0.20    1.26   0
  11  -9   5    1.13    2.33   0
  11   9   5   -0.66    0.96   0
 -11   9  -5   -0.44    2.06   0
 -11  -9  -5    2.28    1.39   0
 -13  10   5    1.63    1.39   0
  13  10  -5   -0.56    1.37   0
 -13 -10   5    0.44    1.40   0
  13 -10  -5    1.28    1.56   0
 -12  10   5    5.72    1.36   0
  12  10  -5    6.02    1.40   0
  12 -10  -5    7.99    1.47   0
 -12 -10   5    9.18    1.34   0
 -11  10   5    1.17    1.22   0
  11  10  -5    1.76    1.23   0
 -11 -10   5    0.26    1.26   0
  11 -10  -5    0.24    1.62   0
  10 -10  -5   18.83    1.65   0
 -10 -10   5   -1.50    1.26   0
  10  10  -5   13.64    1.27   0
 -10  10   5   18.95    1.29   0
   9  10  -5    1.20    1.09   0
  -9 -10   5   -1.40    1.18   0
  -9  10   5   -0.16    1.37   0
   9 -10  -5    1.16    1.19   0
   8  10  -5   34.99    1.29   0
  -8 -10   5   38.61    1.34   0
  -8  10   5   33.56    1.32   0
   8 -10  -5   36.68    1.45   0
  -7  10   5    2.55    1.31   0
  -7 -10   5    0.82    1.06   0
   7  10  -5    1.80    1.07   0
   7 -10  -5    1.51    1.15   0
   6 -10  -5   48.75    1.42   0
  -6  10   5   53.13    1.38   0
  -6 -10   5   58.69    1.42   0
   6  10  -5   49.23    1.56   0
  -5  10   5    0.17    1.03   0
   5  10  -5    0.95    1.02   0
  -5 -10   5    0.25    1.35   0
  -5  10   5    0.43    1.06   0
   4  10  -5   -0.59    1.25   0
  -4  10   5    0.66    1.28   0
  -4 -10   5   -0.31    1.07   0
  -4  10   5    0.44    1.24   0
  -3  10   5    0.87    1.03   0
   3  10  -5    1.09    1.23   0
  -3  10   5    1.03    1.02   0
  -3 -10   5    0.51    1.07   0
   2  10  -5   39.95    1.60   0
  -2 -10   5   42.19    1.83   0
  -2  10   5   40.90    1.46   0
  -2  10   5   40.43    1.29   0
   1  10  -5   -0.11    1.53   0
  -1  10   5    2.72    1.02   0
  -1 -10   5    0.06    1.79   0
  -1  10   5    0.99    1.01   0
   0  10   5   24.84    1.10   0
   0  10   5   27.32    1.19   0
   1  10   5    0.17    1.02   0
   1  10   5    1.85    1.08   0
   2  10   5   31.05    1.23   0
  -2 -10  -5   33.84    1.28   0
  -3 -10  -5   39.42    1.26   0
   3  10   5   37.89    1.29   0
   4  10   5    4.83    1.19   0
  -4 -10  -5    4.55    1.15   0
   5  10   5   -0.95    1.13   0
  -5 -10  -5    1.08    1.11   0
  -6 -10  -5   14.49    1.20   0
   6  10   5   15.48    1.22   0
  -7 -10  -5   10.26    1.27   0
   7  10   5    6.81    1.25   0
   8  10   5   10.03    1.30   0
  -8 -10  -5   10.51    1.28   0
  -9 -10  -5    1.05    1.26   0
   9  10   5    0.88    1.19   0
 -10 -10  -5    1.52    1.35   0
  10  10   5    0.04    1.34   0
 -11 -10  -5    0.84    1.37   0
  12  11  -5   -0.62    1.31   0
 -12 -11   5    0.68    1.29   0
  12 -11  -5    0.62    1.84   0
 -12  11   5   -0.31    1.61   0
 -11  11   5    7.58    1.39   0
  11 -11  -5    8.09    1.55   0
  11  11  -5    6.15    1.30   0
 -11 -11   5    5.01    1.30   0
  10  11  -5    4.05    1.18   0
 -10  11   5    5.84    1.50   0
 -10 -11   5    5.90    1.22   0
  10 -11  -5    4.24    1.69   0
   9 -11  -5    1.81    1.57   0
   9  11  -5    1.72    1.14   0
  -9 -11   5    1.16    1.16   0
  -9  11   5    0.87    1.13   0
   8 -11  -5   25.49    1.40   0
   8  11  -5   22.81    1.26   0
  -8  11   5   23.19    1.47   0
  -8 -11   5   19.42    1.37   0
  -7  11   5   60.80    1.78   0
   7  11  -5   62.62    1.42   0
  -7 -11   5  114.09    1.74   0
  -6  11   5    8.98    1.13   0
   6  11  -5    9.70    1.11   0
  -6 -11   5   17.92    1.21   0
  -6  11   5    9.72    1.16   0
  -5  11   5   40.02    1.36   0
   5  11  -5   38.87    1.34   0
  -5  11   5   41.72    1.35   0
  -5 -11   5   40.54    1.64   0
  -4  11   5    1.38    1.00   0
   4  11  -5    0.02    1.23   0
  -4  11   5   -0.31    1.28   0
  -4 -11   5    0.79    1.35   0
  -3  11   5    0.13    1.03   0
  -3  11   5    0.73    1.34   0
  -3 -11   5    1.69    1.32   0
   3  11  -5    0.61    1.05   0
  -2 -11   5   35.84    2.02   0
   2  11  -5   36.44    1.65   0
  -2  11   5   36.11    1.31   0
  -2  11   5   34.69    1.26   0
   1  11  -5  136.11    2.99   0
  -1  11   5  130.27    1.78   0
  -1  11   5  128.70    1.75   0
  -1 -11   5  130.63    3.29   0
   0  11   5    1.20    1.01   0
   0  11   5    1.55    1.11   0
   1  11   5    8.71    1.13   0
   1  11   5    8.88    1.37   0
   2  11   5   10.29    1.18   0
  -2 -11  -5    2.76    0.76   0
   3  11   5  153.79    1.81   0
  -3 -11  -5  155.39    1.85   0
  -4 -11  -5    3.49    1.15   0
   4  11   5    2.92    1.20   0
   5  11   5    8.51    1.18   0
  -5 -11  -5    6.91    1.17   0
   6  11   5    6.16    1.21   0
  -6 -11  -5    5.91    1.27   0
   7  11   5    9.03    1.29   0
  -7 -11  -5    8.23    1.27   0
   8  11   5    0.60    1.26   0
  -8 -11  -5    1.75    1.29   0
  -9 -11  -5    1.80    1.28   0
   9  11   5    1.03    0.95   0
 -10 -11  -5    1.18    1.39   0
  10  11   5    1.10    1.38   0
 -12  12   5    1.53    1.55   0
 -12 -12   5    0.53    1.40   0
  12  12  -5   -0.42    1.39   0
  11  12  -5    0.12    1.30   0
 -11 -12   5    1.74    1.39   0
  11 -12  -5    0.79    1.84   0
 -11  12   5    1.42    1.33   0
  10 -12  -5    2.60    1.45   0
  10  12  -5    2.73    1.24   0
 -10 -12   5    2.24    1.33   0
 -10  12   5    1.89    1.55   0
   9  12  -5    3.29    1.21   0
  -9  12   5    7.45    1.49   0
  -9 -12   5    5.91    1.34   0
   9 -12  -5    6.43    1.63   0
   8  12  -5    0.36    1.12   0
  -8  12   5    0.57    1.14   0
  -8 -12   5   -1.00    1.19   0
  -7  12   5    2.09    1.49   0
  -7  12   5    0.97    1.18   0
   7  12  -5    1.52    1.33   0
  -7 -12   5    2.33    1.18   0
  -6  12   5    5.65    1.19   0
  -6  12   5    5.44    1.33   0
   6  12  -5    5.70    1.19   0
  -6 -12   5    4.81    1.27   0
   5  12  -5    5.30    1.34   0
  -5  12   5    6.19    1.32   0
  -5  12   5    4.65    1.44   0
  -5 -12   5    5.07    1.18   0
  -4 -12   5    1.40    1.16   0
  -4  12   5    2.34    1.29   0
   4  12  -5    1.77    1.32   0
  -4  12   5    1.92    1.12   0
  -3 -12   5   56.66    2.06   0
  -3  12   5   54.77    1.40   0
  -3  12   5   54.33    1.48   0
   3  12  -5   57.80    1.79   0
   2  12  -5   29.09    1.77   0
  -2  12   5   27.58    1.52   0
  -2 -12   5   31.66    1.89   0
  -2  12   5   28.88    1.45   0
  -1  12   5   25.91    1.18   0
   1  12  -5   27.06    2.23   0
  -1  12   5   25.43    1.28   0
  -1 -12   5   27.17    2.46   0
   0  12   5   10.86    1.14   0
   0  12   5   11.18    1.52   0
   1  12   5   82.78    1.62   0
   1  12   5   85.62    1.58   0
   2  12   5    2.62    1.12   0
   3  12   5   11.83    1.21   0
  -3 -12  -5   10.38    1.14   0
   4  12   5   -0.77    1.17   0
  -4 -12  -5   -0.78    1.12   0
  -5 -12  -5    4.02    1.21   0
   5  12   5    2.64    1.20   0
   6  12   5    1.97    1.23   0
  -6 -12  -5    1.62    1.23   0
  -7 -12  -5   18.95    1.35   0
   7  12   5   17.24    1.04   0
   8  12   5    4.34    1.30   0
  -8 -12  -5    2.10    1.26   0
  -9 -12  -5    2.03    1.35   0
   9  12   5    1.02    1.37   0
  11  13  -5    2.50    1.39   0
 -11  13   5    1.97    1.74   0
 -11 -13   5    1.12    1.41   0
 -10  13   5    0.90    1.30   0
  10  13  -5    0.83    1.28   0
 -10 -13   5    1.41    1.43   0
   9  13  -5    5.09    1.25   0
  -9  13   5    3.43    1.23   0
  -9 -13   5    5.61    1.35   0
  -9  13   5    2.66    1.32   0
  -8  13   5    0.96    1.62   0
   8  13  -5    0.13    1.17   0
  -8  13   5   -0.15    1.49   0
  -8 -13   5   -1.23    1.31   0
  -7  13   5   25.29    1.73   0
  -7  13   5   21.97    1.41   0
   7  13  -5   20.29    1.30   0
  -7 -13   5   26.77    1.42   0
  -6  13   5    1.27    1.41   0
   6  13  -5    1.57    1.10   0
  -6  13   5    0.82    1.50   0
  -6 -13   5    0.41    1.25   0
   5  13  -5    6.76    1.39   0
  -5 -13   5   10.56    1.57   0
  -5  13   5   10.62    1.42   0
  -5  13   5    9.15    1.48   0
  -4  13   5    0.32    1.36   0
  -4 -13   5    0.49    1.51   0
   4  13  -5    0.65    1.31   0
  -4  13   5   -0.81    1.19   0
  -3  13   5    1.49    1.10   0
   3  13  -5    1.52    1.38   0
  -3  13   5    1.76    1.19   0
  -3 -13   5    2.14    1.50   0
  -2  13   5    3.22    1.19   0
   2  13  -5    3.26    1.63   0
  -2 -13   5    3.62    1.70   0
  -2  13   5    4.00    1.08   0
   1  13  -5   87.10    3.68   0
  -1  13   5   77.50    1.80   0
  -1  13   5   75.58    1.66   0
   0  13   5   -0.05    1.17   0
   0  13   5    1.13    1.09   0
   1  13   5    9.51    1.20   0
   1  13   5    9.45    1.16   0
   2  13   5    1.30    1.21   0
   2  13   5    1.74    1.20   0
   3  13   5    8.57    1.21   0
  -3 -13  -5    5.60    1.16   0
  -4 -13  -5   13.54    1.26   0
   4  13   5   10.18    1.28   0
   5  13   5   12.23    1.30   0
  -5 -13  -5   12.87    1.29   0
  -6 -13  -5    0.42    1.22   0
   6  13   5    0.66    1.32   0
   7  13   5    3.41    1.37   0
  -7 -13  -5    1.00    0.93   0
   8  13   5    4.00    1.41   0
  -8 -13  -5    3.88    1.36   0
  -9 -13  -5    3.35    1.41   0
 -10 -14   5    2.68    1.50   0
  10  14  -5    1.46    1.38   0
 -10  14   5    2.04    1.59   0
 -10  14   5    4.11    1.75   0
  -9  14   5    2.01    1.82   0
   9  14  -5    2.55    1.30   0
  -9  14   5    1.26    1.67   0
  -9 -14   5    2.72    1.45   0
   8  14  -5   10.18    1.30   0
  -8  14   5   10.42    1.65   0
  -8  14   5    5.65    1.50   0
  -8 -14   5    8.81    1.45   0
  -7 -14   5    5.47    1.67   0
  -7  14   5    5.57    1.70   0
   7  14  -5    5.03    1.53   0
  -7  14   5    5.19    1.57   0
  -6 -14   5   10.22    1.43   0
  -6  14   5    9.52    1.67   0
  -6  14   5   11.10    1.54   0
   6  14  -5    8.70    1.24   0
  -5 -14   5    4.28    1.37   0
  -5  14   5    3.80    1.23   0
   5  14  -5    5.07    1.16   0
  -5  14   5    3.02    1.34   0
  -4  14   5    5.67    1.20   0
   4  14  -5    6.43    1.20   0
  -4  14   5    4.49    1.61   0
  -4 -14   5    5.59    1.63   0
  -3  14   5   31.42    1.59   0
  -3  14   5   28.80    1.71   0
   3  14  -5   34.84    1.93   0
  -3 -14   5   35.02    1.81   0
  -2  14   5   30.61    1.39   0
   2  14  -5   30.16    2.14   0
  -2  14   5   30.65    1.56   0
  -2 -14   5   33.74    2.24   0
  -1  14   5    3.89    1.22   0
  -1  14   5    3.48    1.14   0
   0  14   5   18.02    1.36   0
   0  14   5   20.03    1.25   0
   1  14   5   21.68    1.29   0
   1  14   5   29.48    1.40   0
   2  14   5   14.53    1.31   0
   2  14   5   13.49    1.27   0
   3  14   5    4.74    1.23   0
   4  14   5    4.26    1.33   0
  -4 -14  -5    3.59    1.26   0
   5  14   5    1.08    1.21   0
  -5 -14  -5    0.71    1.26   0
   6  14   5    2.13    1.29   0
  -6 -14  -5   -0.39    1.32   0
   7  14   5    2.18    1.29   0
  -7 -14  -5   -0.02    1.37   0
   8  14   5    1.02    1.44   0
  -8 -14  -5    2.33    1.42   0
  -9  15   5    0.01    2.34   0
  -9  15   5    0.72    1.69   0
  -9 -15   5    0.79    1.58   0
   9  15  -5    1.42    1.37   0
  -8 -15   5    2.16    1.84   0
  -8  15   5    4.41    2.22   0
   8  15  -5    2.16    1.40   0
  -8  15   5    4.07    1.96   0
  -7 -15   5    1.21    1.42   0
   7  15  -5   -0.24    1.26   0
  -7  15   5    0.33    1.57   0
  -7  15   5    0.20    1.85   0
  -6  15   5    9.59    1.62   0
  -6 -15   5    4.74    1.82   0
   6  15  -5    7.53    1.36   0
  -6  15   5    7.97    1.47   0
  -5  15   5    2.12    1.46   0
  -5  15   5    1.15    1.70   0
   5  15  -5    2.55    1.49   0
  -5 -15   5    1.61    1.39   0
  -4  15   5    3.27    1.15   0
   4  15  -5    2.72    1.73   0
  -4 -15   5    1.15    1.71   0
  -4  15   5    3.16    1.62   0
  -3  15   5    1.86    1.39   0
   3  15  -5   -0.07    1.49   0
  -3  15   5   -0.22    1.62   0
  -3 -15   5    0.14    1.60   0
   2  15  -5    5.57    1.95   0
  -2  15   5    4.00    1.31   0
  -2  15   5    5.94    1.43   0
  -1  15   5    2.02    1.26   0
  -1  15   5    3.15    1.44   0
   0  15   5    4.04    1.58   0
   0  15   5    1.08    1.13   0
   1  15   5    0.88    1.26   0
   1  15   5    1.26    1.13   0
   2  15   5   14.62    1.55   0
   2  15   5   17.31    1.41   0
   3  15   5    0.79    1.31   0
   3  15   5    1.07    1.56   0
   4  15   5    2.74    1.65   0
   5  15   5    1.55    1.36   0
  -5 -15  -5   -0.57    1.32   0
  -6 -15  -5    5.01    1.43   0
   6  15   5    3.70    1.42   0
   7  15   5    2.14    1.51   0
  -7 -15  -5    1.00    1.45   0
  -8 -16   5    1.87    1.59   0
   8  16  -5    1.67    1.45   0
  -8  16   5    0.91    1.99   0
  -8  16   5    1.68    2.04   0
   7  16  -5    0.73    1.65   0
  -7 -16   5    2.36    1.57   0
  -7  16   5    1.49    1.94   0
  -7  16   5    0.32    1.90   0
  -6  16   5    3.43    1.89   0
  -6  16   5    2.60    1.71   0
   6  16  -5    2.56    1.61   0
  -6 -16   5    3.39    1.83   0
  -5 -16   5    0.79    1.72   0
  -5  16   5    0.46    1.57   0
   5  16  -5    0.61    1.54   0
  -5  16   5    1.03    1.74   0
  -4  16   5    0.98    1.19   0
   4  16  -5    0.92    1.60   0
  -4 -16   5    1.10    1.68   0
  -4  16   5   -0.63    1.44   0
  -3  16   5    0.64    1.46   0
   3  16  -5    0.73    1.74   0
  -3 -16   5    0.40    1.58   0
  -3  16   5    0.28    1.64   0
  -2  16   5   10.01    1.38   0
   2  16  -5    9.47    2.67   0
  -2  16   5    8.54    1.76   0
   2  16  -5    9.59    2.70   0
  -1  16   5    8.31    1.36   0
  -1  16   5    3.68    1.51   0
   0  16   5   15.09    1.70   0
   0  16   5   12.22    1.67   0
   1  16   5    2.05    1.63   0
   1  16   5    0.61    1.24   0
   2  16   5    2.40    1.33   0
   2  16   5    1.16    1.29   0
   3  16   5    1.41    1.38   0
   3  16   5   -1.30    1.30   0
   4  16   5    7.46    1.42   0
   5  16   5    0.70    1.41   0
  -6 -17   5    0.13    1.57   0
   6  17  -5    0.67    1.37   0
  -6  17   5    1.20    1.99   0
  -6  17   5   -0.29    1.90   0
  -5  17   5    0.31    1.69   0
   5  17  -5    1.00    1.64   0
  -5 -17   5    1.30    1.88   0
  -5  17   5    1.18    1.86   0
  -4  17   5    8.70    1.66   0
   4  17  -5    6.79    1.74   0
  -4  17   5    5.85    1.80   0
  -4 -17   5    6.34    2.14   0
   3  17  -5    3.84    2.16   0
  -3  17   5    2.50    1.76   0
  -3  17   5    3.86    1.62   0
  -2  17   5   -0.48    1.64   0
  -2  17   5   -0.00    1.56   0
  -1  17   5    4.68    1.76   0
  -1  17   5    4.32    1.64   0
   0  17   5    4.60    1.42   0
   0  17   5    5.12    1.36   0
   1  17   5    0.42    1.42   0
   1  17   5    1.70    1.59   0
   2  17   5    7.31    1.48   0
   2  17   5    6.84    1.42   0
   3  17   5    1.89    1.80   0
   3  17   5    0.23    1.69   0
   4  17   5    1.40    1.41   0
   4  17   5   -0.75    1.43   0
  -4  18   5    0.67    1.82   0
   3  18  -5    4.81    2.58   0
  -3  18   5    5.06    1.79   0
   3  18  -5    4.58    2.60   0
  -3  18   5    4.18    2.22   0
  -2  18   5    0.06    1.79   0
  -2  18   5    0.74    1.90   0
  -1  18   5    0.97    1.39   0
  -1  18   5    0.74    1.81   0
   0  18   5    0.81    1.48   0
   0  18   5    0.56    1.38   0
   1  18   5    5.05    1.83   0
   1  18   5    3.24    1.45   0
 -14   0   6    2.61    1.19   0
  14   0  -6    1.65    1.22   0
  12   0  -6   23.72    1.33   0
 -12   0   6   27.65    1.33   0
  10   0  -6   56.96    1.33   0
 -10   0   6   64.72    1.33   0
   8   0  -6   32.72    1.19   0
  -8   0   6   33.50    0.94   0
  -6   0   6    1.89    0.92   0
   6   0  -6    1.98    0.93   0
  -4   0   6  392.96    2.55   0
   4   0  -6  423.60    2.58   0
   2   0  -6   52.60    1.35   0
  -2   0   6   51.21    1.39   0
   0   0   6  105.09    1.66   0
   0   0   6   95.55    1.67   0
   2   0   6  906.99    4.28   0
  -2   0  -6  926.20    4.28   0
  -4   0  -6  139.77    1.84   0
   4   0   6  131.63    1.80   0
   6   0   6  182.54    1.93   0
  -6   0  -6  185.60    1.93   0
   8   0   6   12.78    1.19   0
  -8   0  -6   13.10    1.19   0
 -10   0  -6    6.03    1.23   0
  10   0   6    5.46    1.24   0
 -12   0  -6    6.89    1.35   0
  12   0   6    8.20    1.45   0
 -15   1   6    1.10    1.32   0
  15  -1  -6    0.23    1.34   0
 -15  -1   6    1.60    1.29   0
  15   1  -6    1.48    1.33   0
 -14   1   6    1.16    1.23   0
  14  -1  -6    4.67    1.25   0
  14   1  -6    0.98    1.28   0
 -14  -1   6    2.80    1.22   0
 -13  -1   6    0.26    1.13   0
  13   1  -6   -1.18    1.14   0
  13  -1  -6    1.03    1.14   0
 -13   1   6    1.42    1.17   0
  12  -1  -6   30.75    1.30   0
  12   1  -6   26.13    1.31   0
 -12  -1   6   31.35    1.28   0
 -12   1   6   28.65    0.98   0
  11  -1  -6    1.39    1.12   0
  11   1  -6    3.09    1.08   0
 -11   1   6    2.19    1.08   0
 -11  -1   6    2.79    1.06   0
  10  -1  -6   45.93    1.27   0
 -10   1   6   53.97    1.29   0
  10   1  -6   48.40    1.28   0
 -10  -1   6   52.99    1.28   0
   9   1  -6    0.22    0.98   0
  -9  -1   6    1.01    0.97   0
   9  -1  -6    0.57    1.01   0
  -9   1   6    1.30    1.02   0
   8   1  -6   97.73    1.46   0
  -8   1   6  102.63    1.48   0
   8  -1  -6   97.10    1.49   0
  -8  -1   6   98.63    1.44   0
   7  -1  -6   15.73    1.11   0
   7   1  -6   15.03    1.03   0
  -7   1   6   14.70    1.09   0
  -7  -1   6   13.74    1.05   0
   6  -1  -6  235.72    1.94   0
   6   1  -6  228.20    1.91   0
  -6   1   6  233.13    1.93   0
  -6  -1   6  233.29    1.91   0
   5   1  -6  339.97    2.31   0
  -5   1   6  330.76    2.30   0
  -5  -1   6  345.92    2.31   0
   5  -1  -6  340.47    2.33   0
   4  -1  -6    1.83    1.02   0
   4   1  -6    2.29    0.99   0
  -4   1   6    1.85    1.04   0
  -4  -1   6    1.45    1.00   0
   3   1  -6  307.45    2.40   0
  -3  -1   6  298.89    2.27   0
  -3   1   6  292.05    2.35   0
   3  -1  -6  301.96    2.33   0
  -2   1   6 1023.24    4.12   0
  -2  -1   6 1047.00    4.35   0
   2  -1  -6 1038.15    4.12   0
   2   1  -6 1072.45    4.26   0
  -1  -1   6   20.89    1.19   0
   1  -1  -6   19.71    1.20   0
  -1   1   6   17.82    1.18   0
   1   1  -6   20.44    1.17   0
   0  -1   6   49.74    1.37   0
   0   1   6   49.40    1.31   0
   0   1   6   47.10    1.37   0
   0  -1   6   45.57    1.42   0
   1  -1   6    0.67    1.01   0
   1   1   6    0.49    0.97   0
   1   1   6    1.40    1.03   0
   1  -1   6    0.35    1.05   0
   2   1   6    0.33    1.09   0
   2  -1   6    0.78    1.05   0
  -2  -1  -6    2.17    1.08   0
  -3  -1  -6   46.10    1.38   0
   3  -1   6   46.23    1.39   0
  -3   1  -6   47.68    1.43   0
   3   1   6   47.15    1.36   0
  -4   1  -6   68.60    1.69   0
  -4  -1  -6   70.19    1.42   0
   4  -1   6   67.76    1.46   0
   4   1   6   68.90    1.41   0
  -5  -1  -6    7.13    1.04   0
  -5   1  -6    6.75    1.07   0
   5  -1   6    7.03    1.10   0
   5   1   6    6.88    1.07   0
   6  -1   6   20.72    1.14   0
   6   1   6   20.06    1.26   0
  -6   1  -6   18.98    1.18   0
  -6  -1  -6   19.24    1.24   0
   7  -1   6   21.02    1.26   0
  -7  -1  -6   21.65    1.24   0
   7   1   6   19.76    1.18   0
  -7   1  -6   20.68    1.28   0
  -8   1  -6   24.03    1.29   0
   8   1   6   25.59    1.56   0
  -8  -1  -6   24.12    1.35   0
   8  -1   6   24.50    1.25   0
  -9  -1  -6    2.53    1.15   0
  -9   1  -6    1.73    1.13   0
   9  -1   6    2.74    1.40   0
   9   1   6    1.87    1.17   0
  10  -1   6    1.78    1.20   0
 -10  -1  -6    3.08    1.12   0
 -10   1  -6    3.84    1.22   0
  10   1   6    1.83    1.18   0
 -11  -1  -6    1.81    1.23   0
 -11   1  -6    1.05    1.27   0
  11   1   6    1.58    1.25   0
  11  -1   6    1.79    1.23   0
 -12  -1  -6   -0.65    1.31   0
  12  -1   6    0.67    1.36   0
 -12   1  -6    0.62    1.30   0
  12   1   6   -0.18    1.35   0
  15   2  -6    1.19    1.36   0
  15  -2  -6    2.84    1.36   0
 -15  -2   6    0.97    1.31   0
 -15   2   6    1.01    1.26   0
 -14  -2   6    1.53    1.24   0
  14  -2  -6    0.52    1.56   0
  14   2  -6    0.63    1.26   0
 -14   2   6    0.90    1.24   0
 -13   2   6    0.72    1.13   0
 -13  -2   6    1.63    1.20   0
  13  -2  -6    1.62    1.19   0
  13   2  -6    1.62    1.18   0
 -12  -2   6   23.34    1.24   0
 -12   2   6   20.05    1.18   0
  12  -2  -6   17.54    1.34   0
  12   2  -6   18.14    1.24   0
  11  -2  -6   59.06    1.42   0
  11   2  -6   57.37    1.35   0
 -11   2   6   58.93    1.37   0
 -11  -2   6   58.92    1.34   0
  10  -2  -6    1.72    1.08   0
 -10  -2   6    2.03    1.02   0
  10   2  -6    1.54    1.03   0
 -10   2   6    2.07    1.04   0
   9   2  -6  111.46    1.50   0
   9  -2  -6  107.09    1.59   0
  -9   2   6  120.26    1.56   0
  -9  -2   6  123.82    1.48   0
   8   2  -6   14.74    1.10   0
   8  -2  -6   16.54    1.12   0
  -8   2   6   19.12    1.15   0
  -8  -2   6   16.74    0.85   0
   7  -2  -6   38.28    1.22   0
   7   2  -6   39.82    1.19   0
  -7   2   6   40.65    1.21   0
  -7  -2   6   38.96    1.17   0
   6  -2  -6   20.64    1.11   0
   6   2  -6   22.65    1.10   0
  -6   2   6   21.87    1.09   0
  -6  -2   6   20.47    1.13   0
   5  -2  -6  261.60    2.07   0
   5   2  -6  252.41    1.93   0
  -5   2   6  256.56    2.05   0
  -5  -2   6  263.00    2.12   0
  -4   2   6   34.58    0.95   0
  -4  -2   6   35.37    1.26   0
   4   2  -6   36.29    1.21   0
   4  -2  -6   34.94    1.21   0
  -3   2   6    1.95    1.02   0
  -3  -2   6    2.15    1.27   0
   3  -2  -6    3.23    1.04   0
   3   2  -6    1.46    1.02   0
  -2  -2   6   81.67    1.59   0
   2  -2  -6   82.31    1.50   0
   2   2  -6   80.41    1.54   0
  -2   2   6   75.92    1.28   0
  -1  -2   6  206.35    2.42   0
   1   2  -6  210.08    2.19   0
  -1   2   6  209.49    2.07   0
   0   2   6   68.68    1.42   0
   0   2   6   65.02    1.43   0
   0  -2   6   61.77    1.52   0
   1  -2   6   15.36    1.14   0
   1   2   6   17.40    1.10   0
   1   2   6   14.70    0.87   0
   1  -2   6   16.01    1.19   0
  -2  -2  -6   25.25    1.19   0
   2  -2   6   23.98    1.23   0
   2   2   6   23.73    1.17   0
   2  -2   6   24.55    1.50   0
  -3   2  -6  125.15    2.02   0
   3  -2   6  123.61    2.00   0
  -3  -2  -6  125.24    1.55   0
   3   2   6  131.58    1.72   0
  -4  -2  -6   17.31    1.09   0
  -4   2  -6   14.26    1.37   0
   4  -2   6   13.92    1.14   0
   4   2   6   14.81    1.11   0
   5  -2   6   48.57    1.45   0
  -5   2  -6   47.00    1.43   0
   5   2   6   52.73    1.35   0
  -5  -2  -6   47.18    1.36   0
   6  -2   6    4.39    1.14   0
  -6  -2  -6    3.93    1.14   0
   6   2   6    5.48    1.39   0
  -6   2  -6    4.67    1.31   0
   7  -2   6   37.13    1.37   0
   7   2   6   39.33    1.32   0
  -7  -2  -6   42.01    1.34   0
  -7   2  -6   36.68    1.42   0
   8  -2   6   21.24    1.47   0
   8   2   6   19.17    1.22   0
  -8  -2  -6   22.50    1.17   0
  -8   2  -6   19.47    1.28   0
  -9  -2  -6    7.78    1.15   0
   9  -2   6    7.44    1.13   0
  -9   2  -6    7.13    1.42   0
   9   2   6    8.31    1.17   0
 -10   2  -6    0.93    1.21   0
  10  -2   6   -0.40    1.24   0
 -10  -2  -6   -0.92    1.20   0
  10   2   6    1.74    1.19   0
 -11   2  -6    1.37    1.26   0
  11  -2   6    1.11    1.32   0
  11   2   6    2.83    1.24   0
 -11  -2  -6    1.33    1.22   0
 -12  -2  -6    0.57    1.28   0
 -12   2  -6    1.89    1.37   0
  12  -2   6    0.84    1.42   0
  12   2   6    2.12    1.42   0
 -15  -3   6   -1.48    1.36   0
 -15   3   6    0.49    1.32   0
  15   3  -6    0.42    1.33   0
  15  -3  -6   -1.30    1.32   0
  14  -3  -6    2.24    1.25   0
  14   3  -6    0.20    0.86   0
 -14   3   6   -0.59    1.22   0
 -14  -3   6    1.24    1.21   0
  13  -3  -6    3.84    1.23   0
 -13  -3   6    4.59    1.18   0
  13   3  -6    3.41    1.18   0
 -13   3   6    7.08    1.20   0
 -12  -3   6   -0.10    1.06   0
  12  -3  -6    0.30    1.08   0
  12   3  -6    1.42    1.05   0
 -12   3   6   -0.14    1.07   0
 -11  -3   6    0.24    1.03   0
  11  -3  -6    1.91    1.08   0
  11   3  -6    0.17    1.02   0
 -11   3   6    0.56    1.05   0
  10   3  -6    3.02    1.06   0
  10  -3  -6    3.12    1.09   0
 -10   3   6    3.54    1.05   0
 -10  -3   6    3.66    1.04   0
   9  -3  -6   13.78    1.12   0
   9   3  -6   13.45    1.06   0
  -9   3   6   15.38    1.08   0
  -9  -3   6   14.89    1.03   0
   8  -3  -6    2.68    1.00   0
   8   3  -6    2.47    1.03   0
  -8  -3   6    3.17    1.04   0
  -8   3   6    2.58    1.09   0
  -7  -3   6   25.67    1.16   0
  -7   3   6   25.70    1.12   0
   7   3  -6   25.65    1.13   0
   7  -3  -6   27.13    1.16   0
   6   3  -6    3.64    0.97   0
  -6   3   6    2.90    0.99   0
  -6  -3   6    3.83    1.00   0
   6  -3  -6    4.64    1.01   0
   5   3  -6   16.37    1.12   0
  -5   3   6   16.11    1.12   0
  -5  -3   6   18.13    1.15   0
   5  -3  -6   18.19    1.09   0
   4   3  -6   52.87    1.34   0
  -4   3   6   56.49    1.29   0
  -4  -3   6   55.80    1.39   0
   4  -3  -6   54.87    1.08   0
   3  -3  -6  268.07    2.13   0
  -3   3   6  265.38    2.18   0
   3   3  -6  273.35    2.30   0
  -3  -3   6  276.61    2.36   0
  -2   3   6   28.80    1.22   0
  -2  -3   6   28.53    1.28   0
   2   3  -6   28.72    1.41   0
   2  -3  -6   27.48    0.94   0
  -1   3   6    3.24    0.97   0
  -1  -3   6    4.54    1.23   0
   1   3  -6    3.24    0.96   0
  -1   3   6    2.24    1.06   0
   0  -3   6   14.45    1.14   0
   0   3   6   16.39    1.11   0
   0   3   6   15.08    1.16   0
   1  -3   6  162.03    2.24   0
   1  -3   6  152.28    2.19   0
   1   3   6  164.18    1.84   0
  -2  -3  -6    5.23    1.05   0
   2  -3   6    5.62    1.27   0
   2   3   6    8.91    1.06   0
   2  -3   6    6.31    1.11   0
   3  -3   6  547.30    3.76   0
  -3  -3  -6  569.50    2.96   0
   3   3   6  559.96    2.98   0
  -4  -3  -6    6.55    1.08   0
   4  -3   6    7.47    1.36   0
  -4   3  -6    6.90    1.37   0
   4   3   6    6.03    1.08   0
  -5  -3  -6   55.48    1.40   0
   5  -3   6   51.43    1.51   0
   5   3   6   53.91    1.43   0
  -5   3  -6   54.51    1.50   0
   6  -3   6   17.82    1.25   0
   6   3   6   17.51    1.17   0
  -6   3  -6   18.37    1.29   0
  -6  -3  -6   18.68    1.19   0
  -7   3  -6   97.05    1.83   0
   7   3   6   98.99    1.63   0
  -7  -3  -6   97.80    1.60   0
   7  -3   6   96.87    1.77   0
   8  -3   6    0.37    1.10   0
   8   3   6    0.38    1.13   0
  -8  -3  -6    1.62    1.13   0
  -8   3  -6   -0.09    1.12   0
   9   3   6    2.60    1.17   0
  -9  -3  -6    2.64    1.14   0
   9  -3   6    2.20    1.17   0
  -9   3  -6    2.79    1.47   0
  10   3   6    2.76    1.23   0
 -10  -3  -6    4.44    1.19   0
  10  -3   6    4.41    1.23   0
 -10   3  -6    3.58    1.22   0
 -11  -3  -6    4.65    1.33   0
  11  -3   6    5.60    1.34   0
  11   3   6    5.11    1.32   0
 -11   3  -6    5.73    1.36   0
 -12   3  -6   -0.05    1.35   0
  12  -3   6    0.54    1.43   0
  12   3   6    0.04    1.34   0
 -12  -3  -6    0.96    1.27   0
  15  -4  -6    0.09    1.44   0
  15   4  -6    0.09    0.91   0
 -15  -4   6    0.70    1.31   0
 -15   4   6    0.89    1.63   0
 -14   4   6    1.75    1.25   0
  14  -4  -6    1.97    1.32   0
 -14  -4   6    2.73    1.26   0
  14   4  -6    0.99    1.23   0
  13  -4  -6    5.41    1.20   0
 -13  -4   6    4.49    1.17   0
  13   4  -6    6.06    1.19   0
 -13   4   6    3.72    1.19   0
  12   4  -6    3.47    1.16   0
 -12  -4   6    3.16    1.14   0
  12  -4  -6    4.02    1.16   0
 -12   4   6    3.81    1.11   0
  11  -4  -6   40.97    1.34   0
 -11   4   6   48.10    1.31   0
 -11  -4   6   48.77    1.32   0
  11   4  -6   43.21    1.29   0
  10  -4  -6   24.25    1.21   0
  10   4  -6   23.45    1.24   0
 -10   4   6   23.00    1.11   0
 -10  -4   6   25.21    1.19   0
   9  -4  -6   22.99    1.16   0
   9   4  -6   23.66    1.14   0
  -9   4   6   23.05    1.15   0
  -9  -4   6   25.34    1.14   0
   8   4  -6    1.63    1.04   0
   8  -4  -6    1.29    1.07   0
  -8   4   6    1.21    1.00   0
  -8  -4   6    1.21    1.01   0
  -7   4   6   77.62    1.40   0
   7   4  -6   77.06    1.42   0
   7  -4  -6   82.13    1.38   0
  -7  -4   6   81.83    1.22   0
   6  -4  -6   74.44    1.42   0
   6   4  -6   74.15    1.37   0
  -6  -4   6   78.92    1.42   0
  -6   4   6   81.92    1.44   0
  -5   4   6  153.42    1.73   0
   5   4  -6  151.59    1.76   0
  -5  -4   6  163.82    1.81   0
   5  -4  -6  149.98    1.72   0
  -4   4   6  133.11    1.71   0
   4   4  -6  127.65    1.71   0
  -4  -4   6  130.77    1.76   0
   4  -4  -6  126.04    1.68   0
  -3   4   6   76.32    1.40   0
   3   4  -6   75.33    1.50   0
  -3  -4   6   71.97    1.53   0
   3  -4  -6   77.07    1.41   0
   2   4  -6  150.02    1.96   0
  -2  -4   6  150.77    2.05   0
   2  -4  -6  148.91    1.74   0
  -2   4   6  147.48    1.74   0
  -1   4   6  189.10    1.74   0
  -1  -4   6  188.09    2.34   0
  -1   4   6  190.25    1.89   0
   1   4  -6  186.45    2.25   0
   0   4   6   53.14    1.08   0
   0  -4   6   51.37    1.71   0
   0   4  -6   53.39    1.53   0
   0   4   6   52.29    1.33   0
   1  -4   6   15.84    1.39   0
   1  -4   6   15.08    1.39   0
   1   4   6   15.46    1.12   0
   2  -4   6   73.80    1.90   0
   2   4   6   71.26    1.37   0
  -2  -4  -6   73.07    1.20   0
   2  -4   6   69.81    1.87   0
   3  -4   6   96.64    2.08   0
   3   4   6   95.81    1.54   0
   3  -4   6   94.54    2.03   0
  -3  -4  -6   96.67    1.50   0
   4  -4   6   33.50    1.59   0
  -4  -4  -6   31.99    1.21   0
   4   4   6   30.02    1.22   0
  -4   4  -6   33.63    1.59   0
  -5  -4  -6   12.83    0.84   0
   5  -4   6   14.06    1.46   0
  -5   4  -6   18.22    1.50   0
   5   4   6   15.61    1.15   0
   6   4   6   13.97    1.13   0
  -6   4  -6   14.90    1.18   0
   6  -4   6   15.29    1.40   0
  -6  -4  -6   14.46    1.07   0
  -7   4  -6    2.03    1.13   0
   7  -4   6    1.29    1.36   0
   7   4   6    3.23    1.13   0
  -7  -4  -6    1.56    1.15   0
   8   4   6    4.46    1.17   0
  -8   4  -6    4.24    1.18   0
   8  -4   6    4.00    1.48   0
  -8  -4  -6    5.09    1.14   0
   9   4   6    1.33    1.20   0
  -9   4  -6    1.47    1.20   0
   9  -4   6    1.38    1.23   0
  -9  -4  -6    0.72    1.20   0
  10  -4   6    1.39    1.25   0
 -10  -4  -6    0.81    1.18   0
 -10   4  -6   -0.68    1.23   0
  10   4   6    0.21    1.15   0
 -11   4  -6    0.52    1.33   0
 -11  -4  -6    0.98    0.91   0
  11  -4   6    3.40    1.34   0
  11   4   6    0.88    1.25   0
 -12   4  -6    2.25    1.71   0
  12  -4   6    1.16    1.48   0
 -12  -4  -6   -1.03    1.36   0
  12   4   6    2.35    1.34   0
 -15   5   6    0.54    1.35   0
 -15  -5   6    1.97    1.33   0
 -14   5   6    2.79    1.23   0
  14  -5  -6   -0.06    1.33   0
 -14  -5   6    0.04    1.25   0
  14   5  -6   -0.22    1.25   0
  13  -5  -6    0.54    1.19   0
  13   5  -6    0.50    1.18   0
 -13   5   6    0.24    1.42   0
 -13  -5   6    1.06    1.15   0
 -12  -5   6   18.82    1.23   0
  12   5  -6   18.38    1.23   0
  12  -5  -6   16.62    1.30   0
 -12   5   6   20.84    1.23   0
  11  -5  -6   13.73    1.21   0
 -11  -5   6   14.68    1.18   0
  11   5  -6   10.53    1.18   0
 -11   5   6   12.80    1.18   0
 -10  -5   6   18.34    1.14   0
  10  -5  -6   16.13    1.20   0
  10   5  -6   15.56    1.11   0
 -10   5   6   17.02    1.09   0
   9  -5  -6   15.44    1.36   0
   9   5  -6   14.10    1.11   0
  -9  -5   6   15.27    1.10   0
  -9   5   6   13.60    1.08   0
   8   5  -6  139.60    1.70   0
  -8   5   6  143.55    1.67   0
   8  -5  -6  143.43    1.70   0
  -8  -5   6  154.61    1.73   0
   7   5  -6   79.60    1.42   0
  -7   5   6   80.91    1.43   0
  -7  -5   6   89.13    1.52   0
   7  -5  -6   79.58    1.44   0
  -6  -5   6  302.15    2.15   0
  -6   5   6  298.54    2.12   0
   6   5  -6  278.34    2.07   0
   6  -5  -6  286.92    2.13   0
  -5   5   6   45.32    1.26   0
   5   5  -6   46.75    1.43   0
   5  -5  -6   48.24    1.25   0
  -5  -5   6   45.78    1.30   0
   4   5  -6   10.50    1.06   0
  -4   5   6   11.14    1.08   0
   4  -5  -6    9.73    1.09   0
  -4  -5   6   11.53    1.12   0
  -3  -5   6  115.76    1.75   0
   3  -5  -6  113.13    1.63   0
  -3   5   6  113.89    1.60   0
   3   5  -6  115.15    1.69   0
   2   5  -6  739.85    3.90   0
  -2  -5   6  751.06    4.09   0
  -2   5   6  722.92    3.36   0
  -1   5   6   16.83    1.06   0
  -1  -5   6   15.80    1.23   0
  -1   5   6   17.61    1.08   0
   1   5  -6   15.15    1.33   0
   0   5   6    3.26    0.97   0
   0  -5   6    3.04    1.27   0
   0   5  -6    4.26    1.29   0
   0   5   6    4.67    0.75   0
   1   5   6  174.01    1.84   0
   1  -5   6  170.97    2.87   0
   1  -5   6  176.70    2.78   0
   2   5   6   44.10    1.23   0
  -2  -5  -6   47.79    1.22   0
   2  -5   6   44.16    2.01   0
   2  -5   6   40.95    2.00   0
  -3  -5  -6    0.17    1.01   0
   3  -5   6    0.57    1.31   0
   3  -5   6    0.77    1.39   0
   3   5   6    1.71    0.99   0
   4  -5   6  208.66    2.86   0
  -4  -5  -6  218.58    2.00   0
   4   5   6  204.67    1.99   0
   4  -5   6  204.72    2.86   0
   5  -5   6    4.87    1.36   0
  -5  -5  -6    6.00    1.00   0
  -5   5  -6    5.11    1.32   0
   5   5   6    4.36    1.04   0
  -6  -5  -6    8.80    1.12   0
  -6   5  -6    8.42    1.44   0
   6   5   6   10.42    1.10   0
   6  -5   6    8.55    1.18   0
  -7  -5  -6    7.56    1.15   0
   7   5   6    9.17    1.12   0
  -7   5  -6    7.14    1.23   0
   7  -5   6    8.19    1.52   0
   8   5   6   -0.21    1.11   0
  -8  -5  -6    2.17    1.13   0
   8  -5   6    0.42    1.43   0
  -8   5  -6    0.56    1.42   0
  -9   5  -6    3.27    1.50   0
   9   5   6    4.09    1.23   0
   9  -5   6    4.07    1.25   0
  -9  -5  -6    3.11    1.24   0
  10  -5   6    0.11    1.29   0
 -10  -5  -6   -1.24    1.23   0
 -10   5  -6   -0.39    1.25   0
  10   5   6    2.03    1.20   0
 -11  -5  -6    0.81    1.29   0
 -11   5  -6    0.93    1.37   0
  11   5   6    0.40    1.28   0
  11  -5   6    1.95    1.69   0
 -12  -5  -6   -0.87    1.35   0
  12  -5   6    1.01    1.76   0
  12   5   6    0.11    1.33   0
 -12   5  -6   -0.88    1.75   0
  14  -6  -6    1.05    1.37   0
 -14   6   6    3.58    1.59   0
  14   6  -6    0.89    1.29   0
 -14  -6   6   -0.73    1.28   0
 -13   6   6   -0.57    1.18   0
  13  -6  -6   -0.21    1.29   0
 -13  -6   6    0.22    1.17   0
  13   6  -6    0.48    1.21   0
  12  -6  -6    3.78    1.18   0
 -12  -6   6    7.84    1.18   0
  12   6  -6    3.09    1.16   0
 -12   6   6    5.37    1.16   0
  11  -6  -6   24.60    1.30   0
 -11  -6   6   27.53    1.27   0
  11   6  -6   23.95    1.28   0
 -11   6   6   25.88    1.27   0
  10  -6  -6    5.88    1.12   0
 -10  -6   6    8.15    1.13   0
  10   6  -6    6.18    1.11   0
 -10   6   6    6.57    1.08   0
   9  -6  -6   20.98    1.26   0
  -9  -6   6   23.72    1.20   0
   9   6  -6   20.74    1.17   0
  -9   6   6   22.69    1.14   0
  -8  -6   6   47.53    1.27   0
   8   6  -6   44.68    1.23   0
  -8   6   6   46.38    1.26   0
   8  -6  -6   44.72    1.35   0
   7  -6  -6   46.64    1.48   0
   7   6  -6   46.83    1.31   0
  -7   6   6   46.39    1.27   0
  -7  -6   6   48.69    1.33   0
  -6  -6   6    4.82    1.08   0
  -6   6   6    4.71    0.98   0
   6   6  -6    7.26    1.07   0
   6  -6  -6    3.68    1.01   0
  -5   6   6   26.04    1.11   0
   5   6  -6   27.82    1.15   0
   5  -6  -6   26.00    1.15   0
  -5  -6   6   28.67    1.14   0
  -4   6   6  253.44    2.05   0
  -4  -6   6  248.57    2.36   0
   4   6  -6  251.83    2.14   0
   4  -6  -6  252.38    2.06   0
  -3   6   6   19.75    1.13   0
  -3  -6   6   20.36    1.19   0
   3   6  -6   17.83    1.30   0
   3  -6  -6   20.58    1.13   0
   2   6  -6  280.18    2.74   0
  -2   6   6  277.78    2.00   0
  -2  -6   6  286.75    2.83   0
  -2   6   6  274.39    2.18   0
   1   6  -6    1.27    1.18   0
  -1  -6   6    0.67    1.26   0
  -1   6   6    1.38    0.99   0
  -1   6   6    0.76    1.04   0
   0  -6   6    3.22    1.53   0
   0   6  -6    2.83    1.51   0
   0   6   6    3.20    0.98   0
   0   6   6    3.08    1.00   0
   1  -6   6    4.63    1.69   0
   1   6   6    4.25    0.97   0
   1  -6   6    4.36    1.59   0
   2   6   6  287.64    2.23   0
   2  -6   6  291.50    4.27   0
  -2  -6  -6  303.77    2.26   0
   2  -6   6  138.83    3.41   0
   3  -6   6    4.14    1.59   0
  -3  -6  -6    4.42    1.11   0
   3   6   6    4.15    1.11   0
   3  -6   6    3.88    1.76   0
  -4  -6  -6   95.99    1.52   0
   4   6   6   90.07    1.48   0
   4  -6   6   88.43    2.48   0
   4  -6   6   90.36    2.49   0
  -5  -6  -6    0.20    0.97   0
   5  -6   6    0.96    1.60   0
   5   6   6    0.99    1.01   0
   5  -6   6    0.03    1.63   0
   6  -6   6   60.48    1.99   0
  -6  -6  -6   61.68    1.42   0
   6   6   6   63.41    1.50   0
  -6   6  -6   62.88    2.17   0
  -7   6  -6   10.46    1.49   0
   7  -6   6    8.83    1.45   0
   7   6   6   10.10    1.14   0
  -7  -6  -6    8.07    0.86   0
  -8  -6  -6   47.49    1.43   0
   8   6   6   46.40    1.51   0
   8  -6   6   41.91    1.92   0
  -8   6  -6   43.40    1.93   0
   9   6   6    0.74    1.15   0
  -9  -6  -6    1.62    1.19   0
   9  -6   6    1.42    1.56   0
  -9   6  -6   -0.51    1.51   0
 -10   6  -6   -0.44    1.65   0
  10  -6   6   -0.39    1.63   0
  10   6   6    1.23    1.23   0
 -10  -6  -6   -0.76    1.20   0
  11  -6   6    0.98    1.71   0
 -11   6  -6    0.79    1.69   0
  11   6   6    1.33    1.32   0
 -11  -6  -6    0.26    1.31   0
 -12  -6  -6    2.29    1.07   0
 -12   6  -6    3.09    1.54   0
  14   7  -6    0.67    0.94   0
 -14  -7   6    0.54    1.35   0
 -14   7   6   -0.19    1.30   0
  14  -7  -6    0.84    1.42   0
  13   7  -6    1.98    1.23   0
  13  -7  -6    0.17    1.34   0
 -13  -7   6    1.73    1.29   0
 -13   7   6    2.60    1.24   0
  12  -7  -6   22.54    1.66   0
 -12  -7   6   28.49    1.37   0
  12   7  -6   23.83    1.39   0
 -12   7   6   33.50    1.35   0
  11  -7  -6    2.46    1.23   0
 -11   7   6    3.13    1.39   0
  11   7  -6    2.43    0.84   0
 -11  -7   6    2.55    1.18   0
 -10  -7   6   49.98    1.34   0
 -10   7   6   49.50    1.31   0
  10   7  -6   47.92    1.32   0
  10  -7  -6   39.60    1.38   0
  -9  -7   6   19.69    1.25   0
   9  -7  -6   18.40    1.25   0
   9   7  -6   18.56    1.23   0
  -9   7   6   18.40    1.22   0
  -8   7   6   50.94    1.30   0
   8   7  -6   48.08    1.28   0
  -8  -7   6   53.13    1.34   0
   8  -7  -6   46.03    1.38   0
  -7  -7   6   -0.44    1.08   0
   7   7  -6    2.65    1.08   0
   7  -7  -6    1.55    1.25   0
  -7   7   6    0.32    1.00   0
  -6   7   6  156.70    1.69   0
   6   7  -6  147.52    1.66   0
  -6  -7   6  168.28    1.76   0
   6  -7  -6  153.48    1.77   0
  -5  -7   6    0.01    1.24   0
   5   7  -6    1.04    1.00   0
  -5   7   6    1.32    1.21   0
   5  -7  -6    1.08    1.00   0
   4   7  -6   18.59    1.20   0
   4  -7  -6   19.35    1.08   0
  -4   7   6   18.09    1.07   0
  -4  -7   6   20.58    1.26   0
  -3   7   6   63.79    1.34   0
   3   7  -6   64.18    1.63   0
  -3   7   6   18.21    0.84   0
  -3  -7   6   67.36    1.52   0
   2   7  -6   13.79    1.34   0
  -2   7   6   15.74    1.05   0
  -2  -7   6   15.11    1.37   0
  -2   7   6   13.80    1.10   0
  -1   7   6   18.76    1.09   0
  -1  -7   6   19.72    1.51   0
   1   7  -6   19.63    1.64   0
  -1   7   6   18.97    1.13   0
   0   7   6  217.72    1.96   0
   0  -7   6  214.01    3.46   0
   0   7   6  207.63    1.95   0
   1  -7   6    2.92    2.02   0
   1   7   6    2.34    1.02   0
   1  -7   6    2.60    2.03   0
  -2  -7  -6   14.48    1.15   0
   2   7   6   13.23    1.14   0
  -3  -7  -6   60.49    1.38   0
   3   7   6   57.06    1.36   0
   4  -7   6   33.60    2.68   0
   4   7   6   34.35    1.19   0
   4  -7   6   36.85    2.71   0
  -4  -7  -6   34.87    1.20   0
   5  -7   6    2.76    2.02   0
   5   7   6    3.72    1.11   0
   5  -7   6    3.35    1.84   0
  -5  -7  -6    3.19    1.01   0
  -6  -7  -6   31.11    1.25   0
   6   7   6   27.47    1.25   0
   6  -7   6   28.41    1.99   0
   6  -7   6   28.74    2.14   0
  -7  -7  -6   15.49    1.14   0
   7   7   6   14.58    1.19   0
   7  -7   6   15.16    1.84   0
  -8   7  -6    2.75    1.54   0
  -8  -7  -6    2.20    1.12   0
   8   7   6    3.27    1.13   0
   8  -7   6    3.74    1.59   0
  -9  -7  -6    0.45    1.17   0
   9   7   6   -0.11    1.24   0
  -9   7  -6    1.29    1.63   0
   9  -7   6    0.34    1.68   0
  10   7   6    3.17    1.26   0
  10  -7   6    1.76    1.97   0
 -10  -7  -6    1.24    1.24   0
 -10   7  -6    2.67    1.62   0
 -11  -7  -6    3.01    1.32   0
  11  -7   6    2.56    2.19   0
 -11   7  -6    0.48    1.76   0
  11   7   6    2.18    1.38   0
 -14   8   6    2.97    1.71   0
  14   8  -6    3.04    1.41   0
 -14  -8   6    1.51    1.40   0
  14  -8  -6    2.45    1.53   0
  13   8  -6    3.46    1.31   0
 -13  -8   6    4.04    1.32   0
 -13   8   6    3.97    1.25   0
  13  -8  -6    5.35    1.43   0
 -12  -8   6    0.70    1.32   0
  12   8  -6    1.91    1.20   0
 -12   8   6    1.86    1.23   0
  12  -8  -6    0.61    1.30   0
 -11  -8   6   32.77    1.34   0
  11  -8  -6   27.33    1.38   0
  11   8  -6   22.56    1.24   0
 -11   8   6   24.74    1.36   0
  10   8  -6    1.75    1.10   0
  10  -8  -6    2.85    1.15   0
 -10   8   6    2.26    1.09   0
 -10  -8   6    2.25    1.11   0
  -9  -8   6   11.70    1.15   0
   9   8  -6    6.45    1.15   0
  -9   8   6    9.94    1.13   0
   9  -8  -6    9.77    1.43   0
   8  -8  -6  121.32    1.77   0
  -8  -8   6  135.20    1.70   0
  -8   8   6  125.55    1.76   0
   8   8  -6  118.10    1.65   0
   7  -8  -6  143.81    1.82   0
  -7   8   6  156.62    1.79   0
   7   8  -6  144.47    1.73   0
  -7  -8   6  154.75    1.78   0
  -6  -8   6   25.61    1.22   0
  -6   8   6   23.74    1.18   0
   6   8  -6   23.92    1.17   0
   6  -8  -6   23.34    1.22   0
  -5  -8   6   95.32    1.67   0
  -5   8   6   89.94    1.48   0
   5   8  -6   92.59    1.55   0
   5  -8  -6   89.15    1.52   0
  -4   8   6   27.13    1.14   0
   4   8  -6   27.66    1.22   0
  -4  -8   6   26.32    1.27   0
  -3  -8   6  325.76    2.92   0
  -3   8   6  304.61    2.30   0
   3   8  -6  314.02    2.76   0
  -3   8   6  315.80    2.31   0
  -2  -8   6   72.05    1.86   0
   2   8  -6   68.79    1.75   0
  -2   8   6   71.63    1.38   0
  -2   8   6   70.99    1.38   0
  -1   8   6  147.44    1.72   0
  -1  -8   6  146.26    2.74   0
  -1   8   6  144.55    1.68   0
   1   8  -6  142.66    2.58   0
   0  -8   6    1.53    1.89   0
   0   8   6    2.10    1.00   0
   0   8   6    2.49    1.05   0
   1   8   6   40.80    1.27   0
   1   8   6   36.72    1.30   0
  -2  -8  -6  164.10    1.87   0
   2   8   6  153.46    1.82   0
  -3  -8  -6   57.78    1.39   0
   3   8   6   53.26    1.39   0
   4   8   6    5.09    1.05   0
  -4  -8  -6    4.93    1.07   0
   5   8   6    2.99    1.14   0
  -5  -8  -6    2.20    1.09   0
   6  -8   6    7.79    2.81   0
  -6  -8  -6    6.09    0.81   0
   6   8   6    7.23    1.09   0
   6  -8   6    6.64    2.75   0
   7  -8   6    1.40    2.09   0
  -7  -8  -6    1.03    1.14   0
   7  -8   6    1.01    1.96   0
   7   8   6    1.11    1.14   0
   8   8   6    5.86    1.19   0
   8  -8   6    6.47    1.99   0
  -8  -8  -6    4.68    1.19   0
   9   8   6    1.09    1.26   0
  -9  -8  -6    0.12    1.17   0
   9  -8   6   -0.04    1.99   0
 -10  -8  -6    1.83    1.28   0
  10  -8   6    0.23    2.12   0
 -10   8  -6    1.19    1.96   0
  10   8   6    1.92    1.26   0
 -11  -8  -6    3.02    1.35   0
 -11   8  -6    0.40    2.05   0
  11  -8   6    1.30    2.28   0
  11   8   6    1.57    1.40   0
  13   9  -6   -0.49    0.95   0
 -13  -9   6    0.53    1.37   0
 -13   9   6    1.28    1.33   0
  13  -9  -6   -0.32    1.42   0
  12   9  -6    1.42    1.21   0
 -12  -9   6    1.72    1.30   0
 -12   9   6   -0.14    1.26   0
  12  -9  -6    3.16    1.64   0
  11  -9  -6    1.10    1.29   0
 -11  -9   6   -0.43    1.22   0
  11   9  -6    1.01    1.19   0
 -11   9   6    0.31    1.18   0
 -10  -9   6    0.74    1.11   0
  10   9  -6   -0.45    1.08   0
 -10   9   6    1.89    1.12   0
  10  -9  -6   -0.12    1.19   0
  -9  -9   6   16.98    1.21   0
   9   9  -6   16.49    1.20   0
   9  -9  -6   16.59    1.51   0
  -9   9   6   18.82    1.19   0
  -8   9   6    4.69    1.08   0
  -8  -9   6    5.63    1.13   0
   8   9  -6    5.25    1.14   0
   8  -9  -6    6.33    1.17   0
   7  -9  -6   68.28    1.52   0
  -7  -9   6   73.66    1.53   0
   7   9  -6   67.90    1.44   0
  -7   9   6   70.36    1.49   0
  -6   9   6   65.14    1.63   0
  -6  -9   6   69.89    1.48   0
   6   9  -6   63.78    1.36   0
   6  -9  -6   62.72    1.66   0
  -5   9   6   27.51    1.17   0
  -5  -9   6   29.99    1.29   0
   5   9  -6   26.29    1.40   0
  -4   9   6    1.24    0.93   0
  -4  -9   6    0.92    1.10   0
   4   9  -6    0.67    1.30   0
  -4   9   6    1.50    0.99   0
  -3   9   6  251.02    2.09   0
  -3  -9   6  262.20    2.79   0
   3   9  -6  253.33    2.64   0
  -3   9   6  251.15    2.13   0
   2   9  -6   20.63    1.43   0
  -2   9   6   20.42    1.14   0
  -2  -9   6   20.29    1.50   0
  -2   9   6   19.61    1.11   0
  -1   9   6   44.84    1.46   0
  -1  -9   6   48.81    2.24   0
  -1   9   6   43.45    1.27   0
   1   9  -6   45.62    1.94   0
   0   9   6   27.73    1.25   0
   0   9   6   25.28    1.18   0
   1   9   6   69.48    1.47   0
   1   9   6   71.79    1.49   0
  -2  -9  -6    3.77    1.07   0
   2   9   6    1.85    1.07   0
   3   9   6   14.94    1.16   0
  -3  -9  -6   14.92    1.11   0
  -4  -9  -6    3.01    1.14   0
   4   9   6    0.90    1.09   0
  -5  -9  -6    3.34    1.13   0
   5   9   6    3.84    1.14   0
   6   9   6    0.33    1.13   0
  -6  -9  -6    0.36    1.08   0
   7   9   6   30.38    1.33   0
  -7  -9  -6   26.91    1.31   0
   8   9   6    0.97    1.25   0
  -8  -9  -6    1.22    1.20   0
   9   9   6    8.06    1.31   0
   9  -9   6    8.60    3.13   0
  -9  -9  -6    8.77    1.29   0
   9  -9   6    7.84    2.82   0
 -10  -9  -6   -0.40    1.25   0
  10   9   6    0.71    1.28   0
  10  -9   6    0.32    2.54   0
  10  -9   6    0.62    2.72   0
  13  10  -6    2.22    1.39   0
  13 -10  -6    4.93    1.86   0
 -13 -10   6    0.33    1.44   0
 -13  10   6    3.44    1.70   0
  12 -10  -6    0.82    1.75   0
  12  10  -6    1.49    1.31   0
 -12 -10   6    0.82    1.32   0
 -12  10   6    0.14    1.27   0
 -11  10   6    6.73    1.29   0
  11  10  -6    6.64    1.27   0
 -11 -10   6    1.88    1.29   0
  11 -10  -6    7.12    1.34   0
  10  10  -6    0.73    1.16   0
 -10 -10   6    0.73    1.19   0
 -10  10   6    0.44    1.14   0
  10 -10  -6    0.26    1.25   0
  -9 -10   6    0.15    1.15   0
   9  10  -6    0.87    1.08   0
  -9  10   6    0.72    1.13   0
   9 -10  -6    0.75    1.18   0
   8 -10  -6    0.17    1.46   0
  -8 -10   6    0.27    1.18   0
   8  10  -6    0.58    1.15   0
  -8  10   6    0.65    1.10   0
  -7  10   6   84.31    1.56   0
  -7 -10   6   92.51    1.80   0
   7  10  -6   77.09    1.52   0
   7 -10  -6   83.49    1.65   0
  -6  10   6    1.58    1.05   0
  -6 -10   6    1.38    1.12   0
   6  10  -6    1.73    0.99   0
  -5 -10   6   24.23    1.22   0
   5  10  -6   21.79    1.42   0
  -5  10   6   23.30    1.26   0
  -5  10   6   23.84    1.19   0
  -4  10   6    3.59    1.05   0
   4  10  -6    3.56    1.05   0
  -4 -10   6    4.45    1.37   0
  -4  10   6    5.06    1.34   0
  -3  10   6    0.65    0.99   0
   3  10  -6    0.62    1.19   0
  -3 -10   6    2.05    1.49   0
  -3  10   6    1.75    1.01   0
   2  10  -6   24.70    1.71   0
  -2 -10   6   28.43    1.83   0
  -2  10   6   26.49    1.36   0
  -2  10   6   24.75    1.18   0
  -1  10   6  115.12    1.63   0
  -1  10   6  107.55    1.58   0
  -1 -10   6  114.25    3.11   0
   1  10  -6  117.26    2.85   0
   0  10   6   13.82    1.13   0
   0  10   6   12.32    1.13   0
   1  10   6   48.59    1.37   0
   1  10   6   49.22    1.32   0
   2  10   6   28.15    1.21   0
  -3 -10  -6    1.97    0.79   0
   3  10   6    2.45    1.10   0
  -4 -10  -6   15.49    1.25   0
   4  10   6   15.07    1.26   0
  -5 -10  -6   11.62    1.22   0
   5  10   6   10.14    1.18   0
   6  10   6   15.42    1.30   0
  -6 -10  -6   14.11    1.00   0
   7  10   6    4.43    1.23   0
  -7 -10  -6    3.23    1.23   0
   8  10   6    2.02    0.87   0
  -8 -10  -6    1.95    1.24   0
   9  10   6    7.04    1.33   0
  -9 -10  -6    3.92    1.32   0
  10  10   6    1.24    1.38   0
 -10 -10  -6    0.32    1.35   0
  12  11  -6    3.22    1.38   0
 -12 -11   6    3.72    1.45   0
 -12  11   6    3.04    1.41   0
  12 -11  -6    2.59    1.56   0
  11  11  -6    1.29    1.25   0
 -11 -11   6    1.37    1.60   0
 -11  11   6    1.99    1.23   0
  11 -11  -6    0.19    1.69   0
  10  11  -6    6.90    1.19   0
 -10 -11   6    0.23    1.29   0
 -10  11   6    7.37    1.50   0
  10 -11  -6    6.19    1.65   0
   9  11  -6    4.39    1.16   0
  -9 -11   6   -0.58    1.17   0
  -9  11   6    3.04    1.15   0
   9 -11  -6    2.56    1.52   0
   8 -11  -6    3.65    1.24   0
   8  11  -6    2.93    1.13   0
  -8  11   6    4.76    1.13   0
  -8 -11   6    0.91    1.20   0
  -7  11   6    7.00    1.16   0
   7  11  -6    5.97    1.14   0
  -7 -11   6    6.32    1.22   0
  -6  11   6   54.63    1.63   0
   6  11  -6   50.89    1.41   0
  -6 -11   6   59.47    1.70   0
  -6  11   6   52.39    1.67   0
  -5  11   6   16.41    1.11   0
   5  11  -6   14.54    1.37   0
  -5  11   6   14.30    1.18   0
  -5 -11   6   14.89    1.51   0
  -4  11   6    4.97    1.06   0
   4  11  -6    5.42    1.34   0
  -4 -11   6    4.84    1.19   0
  -4  11   6    4.66    1.13   0
  -3  11   6    5.57    1.08   0
  -3  11   6    5.01    1.40   0
   3  11  -6    4.52    1.35   0
  -3 -11   6    5.46    1.41   0
   2  11  -6   74.30    2.13   0
  -2  11   6   69.72    1.54   0
  -2 -11   6   73.09    2.30   0
  -2  11   6   68.61    1.49   0
  -1  11   6   38.16    1.35   0
  -1  11   6   34.68    1.29   0
  -1 -11   6   36.64    2.68   0
   1  11  -6   36.93    2.43   0
   0  11   6   57.97    1.46   0
   0  11   6   61.90    1.42   0
   1  11   6   55.83    1.41   0
   1  11   6   55.78    1.41   0
   2  11   6   22.91    1.20   0
  -3 -11  -6   51.44    1.35   0
   3  11   6   54.22    1.39   0
   4  11   6   10.75    1.23   0
  -4 -11  -6   10.95    1.21   0
   5  11   6    0.20    1.21   0
  -5 -11  -6    0.95    1.17   0
   6  11   6    4.78    1.24   0
  -6 -11  -6    4.50    1.22   0
   7  11   6    3.34    1.25   0
  -7 -11  -6    5.05    1.30   0
   8  11   6    2.39    1.29   0
  -8 -11  -6    0.57    0.92   0
   9  11   6    0.74    1.30   0
  -9 -11  -6    1.09    1.29   0
 -11  12   6    0.11    1.33   0
  11  12  -6    1.74    1.31   0
 -11 -12   6    0.63    1.40   0
  11 -12  -6   -0.18    1.79   0
  10  12  -6    1.06    1.51   0
 -10 -12   6    1.68    1.31   0
 -10  12   6    0.51    1.52   0
  10 -12  -6    0.25    1.74   0
   9  12  -6    1.21    1.26   0
  -9  12   6    1.83    1.47   0
  -9 -12   6    1.85    1.28   0
   8  12  -6   38.29    1.72   0
  -8  12   6   43.75    1.73   0
  -8 -12   6   48.27    1.54   0
  -7  12   6    4.27    1.17   0
   7  12  -6    5.61    1.20   0
  -7  12   6    5.63    1.51   0
  -7 -12   6    7.00    1.27   0
  -6  12   6    4.04    1.09   0
   6  12  -6    2.65    1.13   0
  -6  12   6    3.36    1.43   0
  -6 -12   6    4.13    1.18   0
   5  12  -6   -0.04    1.07   0
  -5  12   6   -0.43    1.17   0
  -5 -12   6    0.03    1.47   0
  -5  12   6    0.05    1.08   0
  -4  12   6   16.54    1.26   0
  -4  12   6   15.99    1.42   0
  -4 -12   6   16.64    1.31   0
   4  12  -6   15.78    1.22   0
   3  12  -6    8.75    1.35   0
  -3  12   6    7.11    1.20   0
  -3  12   6    8.84    1.05   0
  -3 -12   6    8.70    1.49   0
   2  12  -6   93.79    2.36   0
  -2 -12   6   90.22    2.61   0
  -2  12   6   89.56    1.66   0
  -2  12   6   82.27    1.59   0
  -1  12   6    4.61    1.32   0
   1  12  -6    5.76    2.83   0
  -1  12   6    5.74    1.19   0
   0  12   6    7.29    1.20   0
   0  12   6    6.20    1.15   0
   1  12   6   51.33    1.41   0
   1  12   6   47.16    1.43   0
   2  12   6   84.61    1.64   0
   2  12   6   83.25    1.61   0
   3  12   6   -0.74    1.14   0
   4  12   6    0.58    1.18   0
  -4 -12  -6   -0.27    1.17   0
  -5 -12  -6    0.23    1.21   0
   5  12   6    1.23    1.23   0
   6  12   6    6.67    1.28   0
  -6 -12  -6    6.73    1.23   0
   7  12   6    3.73    1.32   0
  -7 -12  -6    2.01    1.30   0
   8  12   6    3.11    1.38   0
  -8 -12  -6    1.37    1.37   0
   9  12   6    0.72    1.41   0
  -9 -12  -6    0.39    1.42   0
  11  13  -6   -0.11    1.43   0
 -11  13   6    0.74    1.40   0
 -11 -13   6    1.33    1.50   0
  10  13  -6    4.81    1.35   0
 -10  13   6    6.38    1.69   0
 -10 -13   6    4.25    1.41   0
  -9 -13   6    0.19    1.37   0
   9  13  -6   -0.11    1.25   0
  -9  13   6    1.16    1.56   0
  -9  13   6   -0.08    1.30   0
  -8 -13   6    0.97    1.34   0
  -8  13   6    0.65    1.29   0
   8  13  -6    1.26    1.24   0
  -8  13   6    0.88    1.42   0
  -7  13   6    3.41    1.26   0
  -7  13   6    3.91    1.46   0
   7  13  -6    4.43    1.20   0
  -7 -13   6    4.59    1.34   0
  -6 -13   6   36.63    1.58   0
  -6  13   6   44.10    1.71   0
   6  13  -6   35.23    1.66   0
  -6  13   6   36.11    1.51   0
  -5  13   6    1.71    1.21   0
  -5  13   6    0.09    1.35   0
   5  13  -6    1.07    1.13   0
  -5 -13   6    2.25    1.52   0
  -4 -13   6    0.99    1.57   0
  -4  13   6    1.67    1.32   0
   4  13  -6    0.56    1.39   0
  -4  13   6    2.66    1.48   0
  -3  13   6    6.65    1.14   0
   3  13  -6    5.99    1.38   0
  -3 -13   6    4.50    1.58   0
  -3  13   6    5.74    1.30   0
  -2  13   6   10.71    1.18   0
  -2 -13   6   12.45    2.03   0
  -2  13   6   12.12    1.30   0
   2  13  -6   12.68    1.89   0
  -1  13   6    6.14    1.22   0
  -1  13   6    5.51    1.17   0
   0  13   6   53.75    1.46   0
   0  13   6   61.28    1.42   0
   1  13   6    4.76    1.14   0
   1  13   6    4.27    1.16   0
   2  13   6    3.51    1.12   0
   2  13   6    1.97    1.18   0
   3  13   6    0.94    1.22   0
  -4 -13  -6   17.08    1.36   0
   4  13   6   15.67    1.35   0
   5  13   6   -1.27    1.16   0
  -5 -13  -6    0.65    1.25   0
   6  13   6    3.18    1.33   0
  -6 -13  -6    3.50    1.24   0
   7  13   6    2.83    1.42   0
  -7 -13  -6    5.75    1.39   0
   8  13   6    0.55    1.45   0
  -8 -13  -6    2.03    1.43   0
  10  14  -6    0.04    1.41   0
 -10  14   6    0.62    1.69   0
 -10  14   6    0.38    1.97   0
 -10 -14   6   -0.30    1.46   0
  -9  14   6    0.56    1.49   0
   9  14  -6    0.92    1.30   0
  -9 -14   6    0.89    1.45   0
  -9  14   6    1.35    1.33   0
   8  14  -6    3.91    1.29   0
  -8  14   6    3.78    1.60   0
  -8 -14   6    3.73    1.41   0
  -8  14   6    1.73    1.43   0
   7  14  -6   13.72    1.25   0
  -7 -14   6   15.14    1.46   0
  -7  14   6   14.19    1.37   0
  -7  14   6    8.40    1.75   0
  -6 -14   6    2.92    1.63   0
  -6  14   6    1.96    1.64   0
   6  14  -6    3.35    1.47   0
  -6  14   6    3.49    1.24   0
  -5 -14   6    2.26    1.65   0
  -5  14   6    0.59    1.17   0
   5  14  -6    1.33    1.44   0
  -5  14   6    1.90    1.58   0
  -4  14   6   10.71    1.26   0
   4  14  -6   12.56    1.53   0
  -4 -14   6   12.93    1.91   0
  -4  14   6   11.72    1.61   0
  -3  14   6    1.85    1.38   0
   3  14  -6    3.14    1.63   0
  -3  14   6    3.21    1.56   0
  -3 -14   6    2.11    1.78   0
   2  14  -6   11.21    2.16   0
  -2  14   6    9.88    1.32   0
  -2 -14   6   11.29    2.29   0
  -2  14   6   10.46    1.24   0
  -1  14   6   17.10    1.35   0
  -1  14   6   15.69    1.28   0
   0  14   6   11.77    1.29   0
   0  14   6   14.74    1.23   0
   1  14   6    1.42    1.24   0
   1  14   6   -0.60    1.10   0
   2  14   6   14.11    1.27   0
   2  14   6   14.66    1.38   0
   3  14   6    9.14    1.25   0
   3  14   6   11.10    1.58   0
   4  14   6    0.58    1.24   0
   5  14   6    1.42    1.34   0
  -5 -14  -6    0.14    1.27   0
   6  14   6    0.84    1.36   0
  -6 -14  -6    1.08    1.34   0
   7  14   6    0.03    1.45   0
  -7 -14  -6    1.26    1.37   0
   9  15  -6    6.71    1.45   0
  -9 -15   6    3.27    1.93   0
  -9  15   6    2.49    1.92   0
  -9  15   6    5.52    1.52   0
  -8 -15   6    3.36    1.50   0
  -8  15   6    2.39    1.91   0
   8  15  -6    3.27    1.67   0
  -8  15   6    1.99    1.71   0
  -7 -15   6   15.55    1.57   0
  -7  15   6    6.56    1.88   0
   7  15  -6    8.86    1.63   0
  -7  15   6   10.87    1.67   0
  -6 -15   6   -0.45    1.44   0
  -6  15   6    1.24    1.54   0
   6  15  -6    0.96    1.57   0
  -6  15   6   -0.22    1.43   0
  -5  15   6    3.35    1.55   0
   5  15  -6    3.79    1.51   0
  -5  15   6    3.43    1.83   0
  -5 -15   6    4.98    1.75   0
  -4 -15   6    4.38    1.74   0
  -4  15   6    6.03    1.52   0
  -4  15   6    5.20    1.67   0
   4  15  -6    6.38    1.80   0
  -3  15   6    4.02    1.21   0
   3  15  -6    5.28    1.79   0
  -3  15   6    5.26    1.33   0
  -3 -15   6    4.30    1.89   0
  -2  15   6    0.77    1.16   0
  -2  15   6   -0.29    1.31   0
   2  15  -6    0.53    2.66   0
  -1  15   6    7.99    1.63   0
  -1  15   6    9.16    1.51   0
   0  15   6    0.16    1.33   0
   0  15   6    0.67    1.20   0
   1  15   6   15.42    1.42   0
   1  15   6   15.67    1.32   0
   2  15   6    5.54    1.26   0
   2  15   6    6.81    1.61   0
   3  15   6   15.38    1.50   0
   3  15   6   13.80    1.43   0
   4  15   6    1.16    1.63   0
   5  15   6   -0.90    1.29   0
   6  15   6    0.84    1.44   0
  -6 -15  -6    0.70    1.40   0
   7  16  -6    9.01    1.48   0
  -7 -16   6    8.46    1.63   0
  -7  16   6   12.58    1.81   0
  -7  16   6    4.49    2.00   0
   6  16  -6    0.05    1.65   0
  -6  16   6    0.44    1.61   0
  -6  16   6   -0.43    1.85   0
  -6 -16   6    0.55    1.85   0
  -5  16   6    3.82    1.53   0
  -5  16   6    4.09    1.64   0
   5  16  -6    4.64    1.66   0
  -5 -16   6    3.64    1.83   0
  -4  16   6    0.17    1.44   0
  -4  16   6    0.83    1.53   0
   4  16  -6    0.26    1.88   0
  -4 -16   6    1.09    1.97   0
   3  16  -6    1.01    2.00   0
  -3  16   6   -0.40    1.20   0
  -3 -16   6    0.09    1.85   0
  -3  16   6    0.10    1.68   0
  -2  16   6    4.23    1.29   0
  -2  16   6    4.78    1.40   0
  -1  16   6    5.40    1.33   0
  -1  16   6    6.29    1.61   0
   0  16   6   -0.05    1.72   0
   0  16   6    0.14    1.29   0
   1  16   6    1.83    1.35   0
   1  16   6    0.49    1.25   0
   2  16   6    4.70    1.71   0
   2  16   6    3.44    1.65   0
   3  16   6    5.18    1.47   0
   3  16   6    3.99    1.36   0
   4  16   6   -0.22    1.42   0
   4  16   6    2.02    1.66   0
   5  16   6    3.03    1.50   0
   6  17  -6    3.02    1.79   0
  -6  17   6    2.97    1.77   0
  -5  17   6    4.51    1.72   0
  -5 -17   6    4.11    2.19   0
  -5  17   6    3.87    1.94   0
   5  17  -6    3.69    1.80   0
   4  17  -6    0.76    1.91   0
  -4  17   6    1.12    1.69   0
  -4 -17   6    0.26    2.08   0
  -4  17   6   -0.16    1.92   0
   3  17  -6    2.52    2.77   0
  -3  17   6    1.29    1.63   0
  -3  17   6    2.60    1.53   0
   3  17  -6    2.74    2.62   0
  -2  17   6    2.85    1.63   0
  -2  17   6    1.48    1.46   0
  -1  17   6    1.16    1.43   0
  -1  17   6    1.02    1.33   0
   0  17   6    1.09    1.33   0
   0  17   6    3.63    1.79   0
   1  17   6    0.43    1.35   0
   1  17   6    0.39    1.80   0
   2  17   6   -0.03    1.80   0
   2  17   6    1.10    1.36   0
   3  17   6   -0.53    1.44   0
   3  17   6   -1.74    1.39   0
  -1  18   6    3.20    1.75   0
  15   0  -7    0.69    1.35   0
 -15   0   7    2.72    1.30   0
 -13   0   7   17.95    1.29   0
  13   0  -7   13.26    1.26   0
 -11   0   7   33.80    1.26   0
  11   0  -7   28.22    1.28   0
   9   0  -7   70.54    1.32   0
  -9   0   7   74.83    1.29   0
   7   0  -7   25.08    0.88   0
  -7   0   7   28.97    1.13   0
   5   0  -7   11.56    1.02   0
  -5   0   7   19.84    1.08   0
   3   0  -7  945.04    3.77   0
  -3   0   7  961.12    3.79   0
  -1   0   7   92.56    1.57   0
   1   0  -7   90.91    1.54   0
   1   0   7    4.08    1.03   0
   1   0   7    3.62    1.05   0
  -3   0  -7  135.25    1.80   0
   3   0   7  135.37    1.77   0
   5   0   7   10.39    1.29   0
  -5   0  -7   10.92    1.05   0
   7   0   7   33.12    1.38   0
  -7   0  -7   33.60    1.38   0
   9   0   7    2.53    1.14   0
  -9   0  -7    1.41    1.16   0
 -11   0  -7    3.36    1.29   0
  11   0   7    3.34    1.29   0
 -15   1   7    1.73    1.34   0
 -15  -1   7    0.80    1.31   0
  15  -1  -7    1.34    1.34   0
  15   1  -7    0.84    1.35   0
 -14   1   7   -0.35    1.26   0
  14  -1  -7    2.28    1.26   0
 -14  -1   7    0.87    1.25   0
  14   1  -7   -0.04    1.22   0
 -13  -1   7    5.40    1.18   0
  13  -1  -7    4.37    1.24   0
  13   1  -7    5.40    1.17   0
 -13   1   7    4.62    1.21   0
 -12  -1   7   13.31    1.19   0
  12  -1  -7   12.24    1.18   0
  12   1  -7   10.66    1.25   0
 -12   1   7   10.48    1.21   0
 -11   1   7  104.48    1.57   0
  11  -1  -7   92.00    1.56   0
  11   1  -7   95.11    1.56   0
 -11  -1   7  100.35    1.48   0
  10  -1  -7   -0.39    1.06   0
 -10   1   7    0.64    1.04   0
  10   1  -7    1.05    0.72   0
 -10  -1   7    1.47    1.04   0
   9  -1  -7    9.35    1.05   0
   9   1  -7   10.12    0.74   0
  -9   1   7    7.98    1.04   0
  -9  -1   7    8.92    1.02   0
   8   1  -7    4.80    1.02   0
   8  -1  -7    3.99    1.04   0
  -8   1   7    3.57    1.04   0
  -8  -1   7    4.89    0.73   0
   7  -1  -7   82.00    1.40   0
   7   1  -7   80.20    1.18   0
  -7   1   7   86.04    1.40   0
  -7  -1   7   87.21    1.40   0
   6   1  -7   29.94    1.12   0
   6  -1  -7   30.07    1.11   0
  -6   1   7   30.32    0.90   0
  -6  -1   7   30.33    1.13   0
   5   1  -7  143.33    1.69   0
  -5   1   7  149.41    1.64   0
  -5  -1   7  150.96    1.72   0
   5  -1  -7  147.92    1.64   0
   4   1  -7   81.88    1.25   0
  -4   1   7   85.32    1.46   0
  -4  -1   7   83.56    1.28   0
   4  -1  -7   86.27    1.44   0
  -3   1   7   11.49    0.82   0
  -3  -1   7   14.71    1.18   0
   3   1  -7   12.44    1.08   0
   3  -1  -7   12.83    1.08   0
  -2   1   7  677.55    3.26   0
   2   1  -7  660.78    3.38   0
  -2  -1   7  703.22    3.44   0
   2  -1  -7  668.18    3.23   0
  -1  -1   7   94.38    1.62   0
   1  -1  -7   92.84    1.51   0
  -1   1   7   93.68    1.52   0
   1   1  -7   90.80    1.58   0
   0   1   7  103.46    1.59   0
   0   1   7  104.04    1.62   0
   0  -1   7  103.44    1.66   0
   0  -1   7   96.40    1.64   0
   1   1   7   34.19    1.26   0
   1  -1   7   33.50    1.26   0
   1   1   7   34.21    1.27   0
   1  -1   7   32.66    1.29   0
   2   1   7  188.83    2.00   0
   2  -1   7  190.21    2.15   0
   2  -1   7  191.70    2.18   0
  -3  -1  -7    0.81    0.97   0
   3  -1   7    0.86    1.01   0
   3   1   7    0.72    1.24   0
  -4  -1  -7   77.43    1.51   0
  -4   1  -7   70.39    1.48   0
   4  -1   7   71.18    1.65   0
   4   1   7   70.23    1.41   0
   5  -1   7   22.89    1.22   0
   5   1   7   22.57    1.26   0
  -5   1  -7   22.82    1.17   0
  -5  -1  -7   22.90    1.20   0
   6  -1   7   10.10    1.14   0
   6   1   7    9.64    1.11   0
  -6  -1  -7   10.01    1.36   0
  -6   1  -7   10.77    1.16   0
   7   1   7   -2.04    1.01   0
  -7  -1  -7    0.52    1.04   0
  -7   1  -7    0.14    1.11   0
   7  -1   7   -0.60    1.17   0
   8  -1   7    4.53    1.39   0
   8   1   7    3.76    1.13   0
  -8  -1  -7    3.87    1.15   0
  -8   1  -7    4.70    1.15   0
   9   1   7    0.79    1.08   0
  -9   1  -7    0.84    1.17   0
  -9  -1  -7    1.26    1.16   0
   9  -1   7    0.07    1.41   0
 -10  -1  -7    1.54    1.23   0
 -10   1  -7    0.13    1.24   0
  10  -1   7    0.32    1.23   0
  10   1   7   -1.36    1.24   0
 -11  -1  -7    0.24    1.28   0
 -11   1  -7    0.01    1.28   0
  11  -1   7    2.82    1.63   0
  11   1   7    1.98    1.58   0
 -12  -1  -7    1.63    1.38   0
 -12   1  -7    1.85    1.40   0
  12  -1   7    0.17    1.42   0
  12   1   7   -0.91    1.36   0
 -15   2   7    2.00    1.29   0
 -15  -2   7    1.91    1.32   0
  15   2  -7    0.08    1.30   0
  15  -2  -7   -0.77    1.37   0
 -14   2   7    2.55    1.21   0
 -14  -2   7    0.56    1.20   0
  14   2  -7   -1.30    1.25   0
  14  -2  -7    1.19    1.27   0
  13  -2  -7    5.23    1.23   0
  13   2  -7    3.84    0.89   0
 -13  -2   7    4.16    1.20   0
 -13   2   7    6.08    1.19   0
 -12  -2   7    8.17    1.15   0
  12   2  -7    6.49    1.11   0
 -12   2   7    6.40    1.17   0
  12  -2  -7    6.58    1.15   0
  11  -2  -7    1.67    1.11   0
  11   2  -7    1.48    1.07   0
 -11   2   7    0.99    1.09   0
 -11  -2   7    1.84    1.06   0
  10   2  -7   36.38    1.21   0
  10  -2  -7   38.66    1.27   0
 -10   2   7   42.89    1.28   0
 -10  -2   7   41.44    1.23   0
   9  -2  -7   86.55    1.44   0
   9   2  -7   82.80    1.37   0
  -9   2   7   87.26    1.42   0
  -9  -2   7   93.78    1.38   0
   8  -2  -7   62.08    1.31   0
   8   2  -7   61.08    1.33   0
  -8   2   7   61.38    1.12   0
  -8  -2   7   65.82    1.32   0
   7   2  -7   99.92    1.50   0
  -7   2   7  105.50    1.48   0
  -7  -2   7  102.05    1.49   0
   7  -2  -7   99.87    1.51   0
   6  -2  -7   13.88    1.06   0
   6   2  -7   15.59    1.05   0
  -6   2   7   14.50    0.81   0
  -6  -2   7   15.72    1.08   0
  -5   2   7    3.49    0.93   0
  -5  -2   7    2.99    1.02   0
   5   2  -7    2.34    0.99   0
   5  -2  -7    1.93    0.93   0
  -4   2   7  245.47    2.00   0
   4   2  -7  242.76    2.09   0
  -4  -2   7  243.45    2.14   0
   4  -2  -7  239.30    2.00   0
  -3   2   7  167.96    1.78   0
  -3  -2   7  170.73    1.93   0
   3  -2  -7  167.49    1.79   0
   3   2  -7  170.81    1.88   0
  -2   2   7  141.10    1.74   0
  -2  -2   7  142.04    1.87   0
   2  -2  -7  139.39    1.75   0
   2   2  -7  138.63    1.82   0
  -1  -2   7    5.26    1.06   0
  -1   2   7    4.49    1.09   0
   1   2  -7    4.76    1.04   0
   0   2   7  126.70    1.65   0
   0  -2   7  124.74    1.85   0
   0   2   7  119.68    1.68   0
   0  -2   7  124.68    1.85   0
   1  -2   7   61.29    1.45   0
   1  -2   7   63.10    1.65   0
   1   2   7   62.89    1.40   0
   1   2   7   62.50    1.41   0
   2   2   7    6.42    1.08   0
   2  -2   7    4.54    1.26   0
   2  -2   7    5.37    1.32   0
   3   2   7   27.26    1.20   0
   3  -2   7   27.21    1.27   0
  -3  -2  -7   31.13    1.20   0
   3  -2   7   26.59    1.23   0
   4   2   7   81.97    1.53   0
  -4  -2  -7   82.87    1.54   0
   4  -2   7   78.15    1.83   0
  -4   2  -7   81.88    1.81   0
  -5   2  -7    4.93    1.12   0
   5  -2   7    6.77    1.32   0
   5   2   7    5.73    1.13   0
  -5  -2  -7    4.57    1.10   0
   6  -2   7    8.57    1.38   0
  -6  -2  -7    7.36    1.14   0
   6   2   7   10.92    1.14   0
  -6   2  -7   10.65    1.37   0
   7  -2   7   14.18    1.33   0
  -7  -2  -7   15.28    1.17   0
   7   2   7   15.02    1.22   0
  -7   2  -7   14.20    1.14   0
  -8  -2  -7    0.14    0.78   0
  -8   2  -7   -0.27    1.14   0
   8   2   7    1.06    1.13   0
   8  -2   7   -0.57    1.11   0
  -9  -2  -7    0.50    1.11   0
   9   2   7    0.64    1.16   0
  -9   2  -7    4.74    1.24   0
   9  -2   7    2.90    1.18   0
 -10  -2  -7    0.32    1.18   0
 -10   2  -7    1.39    1.53   0
  10  -2   7    1.16    1.18   0
  10   2   7    0.38    1.18   0
  11  -2   7    2.68    1.32   0
 -11   2  -7    3.34    1.64   0
  11   2   7    1.41    1.29   0
 -11  -2  -7    3.12    1.31   0
  12   2   7    0.35    1.41   0
 -12  -2  -7    0.78    1.38   0
 -12   2  -7   -1.49    1.39   0
  12  -2   7    0.52    1.75   0
 -15   3   7    1.12    1.32   0
 -15  -3   7    1.49    1.32   0
  15  -3  -7   -0.50    1.34   0
  15   3  -7   -0.61    1.35   0
 -14   3   7   -0.53    1.23   0
 -14  -3   7    0.27    1.19   0
  14   3  -7    0.24    1.25   0
  14  -3  -7    1.20    1.19   0
 -13   3   7   -0.48    1.07   0
  13   3  -7    1.89    1.17   0
  13  -3  -7    1.45    1.23   0
 -13  -3   7    0.88    1.11   0
  12  -3  -7   25.47    1.25   0
 -12   3   7   21.97    1.26   0
  12   3  -7   23.77    1.28   0
 -12  -3   7   28.03    1.27   0
 -11  -3   7   12.68    1.10   0
  11  -3  -7   10.22    1.15   0
 -11   3   7    9.39    1.15   0
  11   3  -7   11.44    1.10   0
  10  -3  -7    1.48    1.09   0
  10   3  -7    1.23    1.01   0
 -10  -3   7    1.51    1.09   0
 -10   3   7    2.17    1.06   0
   9   3  -7   17.18    1.10   0
   9  -3  -7   14.72    1.11   0
  -9   3   7   18.82    1.11   0
  -9  -3   7   17.17    1.11   0
   8  -3  -7   38.13    1.25   0
   8   3  -7   39.92    1.21   0
  -8   3   7   39.25    1.27   0
  -8  -3   7   41.31    1.26   0
   7  -3  -7    0.28    1.06   0
   7   3  -7    1.37    1.04   0
  -7   3   7    0.65    1.04   0
  -7  -3   7    3.77    1.06   0
   6   3  -7   67.07    1.35   0
  -6   3   7   70.38    1.37   0
  -6  -3   7   68.79    1.34   0
   6  -3  -7   72.21    1.37   0
   5   3  -7   22.65    1.10   0
  -5   3   7   22.74    1.07   0
  -5  -3   7   24.76    1.16   0
   5  -3  -7   22.87    0.86   0
   4   3  -7   86.31    1.50   0
  -4   3   7   87.69    1.38   0
  -4  -3   7   86.37    1.53   0
   4  -3  -7   82.92    1.39   0
   3   3  -7    0.96    1.01   0
  -3   3   7    1.98    0.98   0
   3  -3  -7    2.03    0.98   0
  -3  -3   7   -0.25    1.03   0
  -2  -3   7  738.83    3.73   0
   2   3  -7  724.32    3.68   0
   2  -3  -7  725.84    3.29   0
  -2   3   7  719.78    3.16   0
  -1  -3   7   27.95    1.27   0
  -1   3   7   28.69    1.13   0
   1   3  -7   27.43    1.24   0
  -1   3   7   29.30    1.16   0
   0  -3   7    1.72    1.02   0
   0  -3   7    0.82    0.97   0
   0   3   7    1.02    0.93   0
   0   3   7    1.62    0.99   0
   1  -3   7   36.83    1.51   0
   1   3   7   35.35    1.22   0
   1  -3   7   36.69    1.52   0
   1   3   7   37.30    1.18   0
   2  -3   7  314.05    2.74   0
   2   3   7  316.46    2.32   0
   2  -3   7  311.63    2.86   0
   3   3   7    3.20    1.05   0
  -3  -3  -7    4.59    1.08   0
   3  -3   7    4.64    1.15   0
   3  -3   7    3.32    1.32   0
   4   3   7   76.37    1.52   0
   4  -3   7   80.45    1.87   0
  -4  -3  -7   82.83    1.54   0
   5  -3   7    0.04    1.35   0
   5   3   7    1.47    1.02   0
  -5  -3  -7    0.19    1.12   0
  -5   3  -7    2.34    1.34   0
  -6   3  -7  128.49    2.10   0
   6  -3   7  123.92    1.91   0
  -6  -3  -7  128.78    1.71   0
   6   3   7  132.26    1.75   0
   7  -3   7    2.46    1.10   0
  -7  -3  -7    2.66    1.16   0
   7   3   7    3.66    1.17   0
  -7   3  -7    3.99    1.17   0
  -8  -3  -7   11.83    1.22   0
   8   3   7    7.90    1.19   0
  -8   3  -7   10.57    1.23   0
   8  -3   7    9.84    1.45   0
  -9   3  -7   -0.64    1.25   0
  -9  -3  -7   -0.61    1.16   0
   9   3   7    1.30    1.17   0
   9  -3   7    2.00    1.43   0
 -10  -3  -7    1.24    1.16   0
  10  -3   7    0.93    1.29   0
 -10   3  -7    0.61    1.27   0
  10   3   7    0.32    1.20   0
  11   3   7    1.10    1.22   0
 -11  -3  -7    1.81    1.30   0
 -11   3  -7    0.94    1.31   0
  11  -3   7    0.23    1.60   0
 -12  -3  -7    0.90    1.00   0
 -12   3  -7   -0.48    1.43   0
  12  -3   7    0.97    1.80   0
  12   3   7    0.58    1.40   0
 -15   4   7    0.45    1.35   0
  15  -4  -7    2.34    1.39   0
  15   4  -7    0.89    1.40   0
 -15  -4   7    0.21    1.36   0
  14  -4  -7    1.50    1.28   0
 -14  -4   7    0.37    1.23   0
  14   4  -7   -0.40    1.25   0
 -14   4   7   -1.36    1.24   0
  13  -4  -7   -0.92    1.23   0
 -13  -4   7   -0.36    1.16   0
 -13   4   7    1.19    1.13   0
  13   4  -7    1.00    1.18   0
 -12  -4   7   11.54    1.20   0
  12  -4  -7   11.90    1.24   0
  12   4  -7    9.11    1.15   0
 -12   4   7   11.22    1.19   0
 -11  -4   7   19.54    1.22   0
  11  -4  -7   17.08    1.25   0
 -11   4   7   17.69    1.19   0
  11   4  -7   16.90    1.19   0
 -10  -4   7   38.38    1.02   0
 -10   4   7   39.10    1.24   0
  10   4  -7   37.50    1.23   0
  10  -4  -7   36.76    1.24   0
   9  -4  -7   21.70    1.15   0
   9   4  -7   23.13    1.14   0
  -9  -4   7   25.15    1.17   0
  -9   4   7   22.73    0.85   0
   8  -4  -7    8.86    1.12   0
   8   4  -7    7.10    0.81   0
  -8   4   7    9.87    1.10   0
  -8  -4   7    9.68    1.11   0
   7   4  -7    0.40    1.04   0
  -7   4   7   -0.33    1.07   0
  -7  -4   7   -0.11    1.08   0
   7  -4  -7    1.52    1.03   0
   6   4  -7  160.83    1.73   0
  -6   4   7  160.45    1.72   0
  -6  -4   7  172.63    1.77   0
   6  -4  -7  160.31    1.72   0
   5   4  -7   42.18    1.17   0
  -5   4   7   43.05    1.19   0
  -5  -4   7   42.61    1.26   0
   5  -4  -7   41.30    1.22   0
  -4   4   7   24.62    1.14   0
   4   4  -7   23.69    1.33   0
   4  -4  -7   25.54    1.16   0
  -4  -4   7   24.40    1.16   0
   3   4  -7  456.43    2.87   0
  -3  -4   7  457.16    2.94   0
  -3   4   7  461.31    2.59   0
   3  -4  -7  462.55    2.64   0
  -2  -4   7   87.27    1.81   0
  -2   4   7   80.25    1.23   0
   2   4  -7   84.36    1.56   0
  -1  -4   7   10.91    1.33   0
   1   4  -7   12.80    1.07   0
  -1   4   7   10.64    0.99   0
  -1   4   7   10.02    1.01   0
   0  -4   7   85.21    1.87   0
   0   4   7   90.78    1.42   0
   0   4   7   84.27    1.44   0
   1  -4   7   55.98    1.68   0
   1  -4   7   59.94    1.66   0
   1   4   7   59.48    1.27   0
   1   4   7   58.24    1.32   0
   2   4   7    0.63    0.71   0
  -2  -4  -7   -0.56    0.97   0
   2  -4   7   -0.13    1.24   0
   2  -4   7    0.42    1.24   0
   3  -4   7    9.86    1.13   0
   3  -4   7    9.09    1.39   0
  -3  -4  -7    9.15    1.08   0
   3   4   7   10.23    1.13   0
  -4  -4  -7   36.71    1.24   0
   4  -4   7   33.36    1.33   0
   4  -4   7   34.96    1.53   0
   4   4   7   31.17    1.25   0
   5  -4   7   -0.44    1.04   0
  -5   4  -7   -0.05    1.28   0
   5   4   7    1.20    1.09   0
  -5  -4  -7    0.70    1.02   0
   6  -4   7   15.13    1.26   0
   6   4   7   16.30    1.21   0
  -6  -4  -7   16.12    1.21   0
  -6   4  -7   14.71    1.46   0
  -7   4  -7   17.13    1.47   0
  -7  -4  -7   15.98    1.24   0
   7   4   7   16.52    1.22   0
   7  -4   7   15.98    1.50   0
  -8  -4  -7    0.79    1.13   0
   8   4   7    0.21    1.13   0
   8  -4   7   -0.11    1.40   0
  -8   4  -7    0.81    1.38   0
  -9  -4  -7    1.34    0.85   0
   9   4   7    0.51    1.20   0
  -9   4  -7    1.00    1.21   0
   9  -4   7    3.31    1.49   0
 -10  -4  -7    2.24    1.24   0
 -10   4  -7    1.14    1.53   0
  10  -4   7    2.32    1.23   0
  10   4   7    3.51    1.28   0
 -11  -4  -7    1.63    1.34   0
 -11   4  -7    0.37    1.62   0
  11  -4   7    0.66    1.38   0
  11   4   7    1.83    1.27   0
 -12   4  -7    0.48    1.45   0
  14  -5  -7    0.54    1.33   0
 -14  -5   7   -0.09    1.23   0
  14   5  -7    0.24    1.24   0
 -14   5   7   -0.50    1.26   0
 -13  -5   7    0.64    1.20   0
 -13   5   7    0.66    1.19   0
  13  -5  -7    1.51    1.24   0
  13   5  -7   -0.89    1.20   0
  12  -5  -7    0.57    1.22   0
 -12  -5   7    1.54    1.17   0
  12   5  -7    1.76    1.14   0
 -12   5   7    0.02    1.16   0
 -11  -5   7   49.92    1.44   0
  11   5  -7   44.83    1.41   0
  11  -5  -7   45.81    1.40   0
 -11   5   7   48.15    1.36   0
  10  -5  -7   -0.10    1.03   0
  10   5  -7    0.10    1.07   0
 -10   5   7    2.11    1.04   0
 -10  -5   7   -0.25    1.07   0
   9   5  -7    1.91    1.05   0
  -9   5   7    1.36    1.00   0
   9  -5  -7    2.09    1.07   0
  -9  -5   7    1.23    1.11   0
   8   5  -7   94.11    1.50   0
  -8  -5   7  107.19    1.52   0
  -8   5   7  100.76    1.49   0
   8  -5  -7   97.06    1.53   0
   7   5  -7   42.87    1.27   0
  -7   5   7   46.97    1.27   0
  -7  -5   7   45.34    1.33   0
   7  -5  -7   45.53    1.28   0
   6   5  -7    1.46    1.03   0
  -6  -5   7    2.50    1.03   0
   6  -5  -7    1.35    1.05   0
  -6   5   7    1.53    1.03   0
   5  -5  -7   54.44    1.24   0
  -5   5   7   53.02    1.28   0
   5   5  -7   51.68    1.26   0
  -5  -5   7   55.75    1.51   0
  -4   5   7  106.96    1.52   0
   4   5  -7  107.19    1.57   0
  -4  -5   7  111.64    1.62   0
   4  -5  -7  109.15    1.51   0
   3   5  -7    8.77    1.07   0
  -3   5   7   10.05    1.02   0
  -3  -5   7    9.21    1.11   0
   3  -5  -7    9.44    1.04   0
  -2   5   7   75.88    1.37   0
  -2  -5   7   72.83    1.55   0
  -2   5   7   71.07    1.37   0
   2   5  -7   70.85    1.48   0
  -1   5   7   62.45    1.32   0
  -1   5   7   63.65    1.33   0
  -1  -5   7   64.58    1.54   0
   1   5  -7   64.25    1.65   0
   0  -5   7    0.32    1.30   0
   0   5   7   -0.41    0.97   0
   0   5   7   -0.36    0.91   0
   1  -5   7   59.53    1.77   0
   1  -5   7   55.20    1.73   0
   1   5   7   55.62    1.31   0
   1   5   7   56.13    1.35   0
   2  -5   7   50.98    1.79   0
   2   5   7   50.47    1.30   0
   2  -5   7   50.22    1.74   0
  -2  -5  -7   52.58    1.31   0
   3   5   7    0.86    1.00   0
  -3  -5  -7    0.91    0.98   0
   3  -5   7    0.74    1.31   0
   3  -5   7    0.69    1.27   0
  -4  -5  -7    0.79    0.99   0
   4  -5   7    0.07    1.24   0
   4  -5   7    0.22    1.32   0
   4   5   7    1.17    0.99   0
   5  -5   7   15.33    1.49   0
   5   5   7   16.61    1.11   0
  -5  -5  -7   15.40    1.09   0
   5  -5   7   13.80    1.51   0
   6   5   7    0.25    1.13   0
  -6  -5  -7   -0.54    1.14   0
  -6   5  -7    0.09    1.37   0
   6  -5   7    0.67    1.44   0
  -7   5  -7    1.68    1.39   0
   7   5   7   -0.60    1.12   0
  -7  -5  -7    2.10    1.10   0
   7  -5   7    0.52    1.41   0
   8   5   7   14.68    0.97   0
  -8  -5  -7   18.21    1.31   0
  -8   5  -7   16.15    1.65   0
   8  -5   7   15.67    1.70   0
   9   5   7    0.77    1.21   0
  -9  -5  -7    0.49    1.21   0
   9  -5   7    0.93    1.50   0
  -9   5  -7    1.24    1.47   0
  10   5   7   -0.08    1.21   0
 -10  -5  -7    0.35    1.24   0
  10  -5   7   -0.65    1.66   0
 -10   5  -7    0.56    1.30   0
 -11  -5  -7    0.34    1.37   0
  11  -5   7    0.19    1.76   0
 -11   5  -7    0.99    1.70   0
  11   5   7    0.19    1.33   0
 -14  -6   7    0.90    1.27   0
  14   6  -7    0.87    1.30   0
  14  -6  -7    2.84    1.66   0
 -14   6   7    1.56    1.27   0
 -13  -6   7    6.26    1.22   0
  13   6  -7    3.16    1.25   0
 -13   6   7    5.34    1.25   0
  13  -6  -7    6.96    1.35   0
 -12   6   7    0.45    1.41   0
 -12  -6   7    0.27    1.20   0
  12   6  -7    0.89    1.14   0
  12  -6  -7    1.36    1.24   0
 -11  -6   7    3.22    1.14   0
  11   6  -7    1.42    1.23   0
 -11   6   7    2.21    1.10   0
  11  -6  -7    1.06    1.14   0
  10  -6  -7    1.82    1.11   0
 -10  -6   7   -0.05    1.13   0
  10   6  -7    2.18    1.11   0
 -10   6   7    0.18    1.05   0
   9   6  -7   57.17    1.39   0
  -9   6   7   66.72    1.35   0
  -9  -6   7   69.89    1.44   0
   9  -6  -7   61.02    1.37   0
   8   6  -7   88.04    1.43   0
  -8   6   7   89.82    1.48   0
   8  -6  -7   92.23    1.54   0
  -8  -6   7   98.23    1.49   0
   7   6  -7  157.56    1.79   0
  -7   6   7  154.80    1.72   0
  -7  -6   7  175.00    1.82   0
   7  -6  -7  160.64    1.77   0
  -6   6   7   42.84    1.27   0
   6   6  -7   43.98    1.24   0
  -6  -6   7   45.00    1.45   0
   6  -6  -7   42.90    1.25   0
   5   6  -7    1.16    1.00   0
  -5  -6   7    1.98    1.01   0
  -5   6   7    1.29    1.00   0
   5  -6  -7    0.93    1.02   0
  -4   6   7    5.21    1.02   0
   4   6  -7    4.88    1.02   0
   4  -6  -7    3.93    1.02   0
  -4  -6   7    5.19    1.10   0
  -3   6   7  381.73    2.38   0
   3   6  -7  374.54    2.83   0
  -3  -6   7  387.75    2.82   0
  -2   6   7   16.58    1.12   0
  -2  -6   7   18.70    1.21   0
  -2   6   7   19.78    1.12   0
   2   6  -7   18.37    1.14   0
   1   6  -7   49.34    1.61   0
  -1  -6   7   48.74    1.69   0
  -1   6   7   49.31    1.23   0
  -1   6   7   49.00    1.04   0
   0  -6   7    7.56    1.60   0
   0   6   7    7.74    1.09   0
   0   6   7    8.02    1.04   0
   1  -6   7  125.14    2.61   0
   1   6   7  127.70    1.63   0
   1  -6   7  126.76    2.49   0
   1   6   7  121.61    1.63   0
   2  -6   7    1.39    1.54   0
   2   6   7    0.88    1.00   0
  -2  -6  -7   -0.51    0.71   0
   2  -6   7    0.92    1.51   0
   3  -6   7  157.03    2.90   0
   3  -6   7  168.74    3.00   0
   3   6   7  153.83    1.76   0
  -3  -6  -7  164.34    1.75   0
  -4  -6  -7   -0.64    0.97   0
   4  -6   7    0.12    1.43   0
   4  -6   7    0.40    1.64   0
   4   6   7   -0.64    0.98   0
   5  -6   7    6.63    1.49   0
   5   6   7    6.39    1.07   0
  -5  -6  -7    7.39    1.07   0
   5  -6   7    7.17    1.68   0
   6   6   7    1.11    1.12   0
   6  -6   7    0.71    1.41   0
  -6  -6  -7    1.83    1.07   0
   6  -6   7    1.30    1.42   0
   7   6   7   82.85    1.60   0
   7  -6   7   74.37    2.17   0
  -7  -6  -7   72.14    1.26   0
   8   6   7    1.53    1.14   0
  -8  -6  -7    1.37    0.86   0
  -8   6  -7    0.63    1.51   0
   8  -6   7    0.55    1.50   0
   9   6   7    3.59    1.27   0
  -9  -6  -7    2.47    1.23   0
   9  -6   7    2.65    1.59   0
  -9   6  -7    0.52    1.54   0
  10   6   7    3.28    1.29   0
 -10  -6  -7    1.18    1.30   0
  10  -6   7    0.67    1.70   0
 -10   6  -7    0.52    1.62   0
 -11  -6  -7    4.44    1.33   0
 -11   6  -7    2.44    1.75   0
  11  -6   7    1.42    1.86   0
  11   6   7    4.14    1.38   0
  14  -7  -7   -0.38    1.40   0
  14   7  -7    0.22    1.36   0
 -14  -7   7   -0.29    1.35   0
 -14   7   7    0.46    1.32   0
  13  -7  -7    2.34    1.62   0
 -13  -7   7    2.19    1.34   0
  13   7  -7    3.34    1.29   0
 -13   7   7    2.82    1.26   0
 -12  -7   7    6.30    0.96   0
  12   7  -7    8.98    1.26   0
 -12   7   7    8.09    1.27   0
  12  -7  -7    7.57    1.30   0
 -11  -7   7   31.38    1.41   0
  11   7  -7   21.09    1.37   0
 -11   7   7   28.52    1.36   0
  11  -7  -7   24.58    1.63   0
 -10  -7   7    8.31    1.19   0
  10   7  -7    7.21    1.17   0
 -10   7   7    7.10    1.14   0
  10  -7  -7    6.92    1.19   0
  -9  -7   7    0.98    1.16   0
   9   7  -7    1.65    1.08   0
  -9   7   7    0.76    1.02   0
   9  -7  -7   -0.53    1.13   0
  -8  -7   7   20.49    1.16   0
   8   7  -7   14.92    1.10   0
  -8   7   7   17.32    1.15   0
   8  -7  -7   16.29    1.20   0
   7  -7  -7  129.16    1.68   0
   7   7  -7  137.62    1.65   0
  -7   7   7  136.98    1.66   0
  -7  -7   7  150.16    1.68   0
  -6   7   7    7.84    1.03   0
   6   7  -7    8.15    1.04   0
  -6  -7   7    9.59    1.30   0
   6  -7  -7    9.27    1.10   0
  -5   7   7   39.47    1.24   0
   5   7  -7   41.60    1.24   0
   5  -7  -7   41.61    1.23   0
  -5  -7   7   43.86    1.29   0
  -4   7   7    1.78    1.02   0
   4  -7  -7    0.78    1.04   0
  -4  -7   7    2.94    1.10   0
   4   7  -7    1.29    1.05   0
  -3  -7   7    7.97    1.16   0
  -3   7   7    8.90    1.04   0
  -3   7   7   10.40    1.11   0
   3   7  -7    8.92    1.07   0
  -2   7   7   18.23    1.10   0
   2   7  -7   16.72    1.33   0
  -2  -7   7   17.29    1.43   0
  -2   7   7   16.17    1.15   0
  -1   7   7  159.90    1.78   0
   1   7  -7  160.92    2.42   0
  -1  -7   7  164.88    2.50   0
  -1   7   7  160.09    1.81   0
   0  -7   7   10.16    1.70   0
   0  -7   7    9.12    1.59   0
   0   7   7    9.17    1.10   0
   0   7   7    8.16    1.14   0
   1   7   7   96.96    1.56   0
   1  -7   7   99.64    2.79   0
   1  -7   7   95.61    2.64   0
   1   7   7  100.02    1.58   0
   2   7   7   16.10    1.13   0
   2  -7   7   17.85    2.17   0
   2  -7   7   19.33    2.04   0
   3  -7   7   44.33    2.61   0
   3  -7   7   41.71    2.58   0
   3   7   7   40.24    1.24   0
  -3  -7  -7   42.31    1.22   0
   4  -7   7   14.43    2.02   0
  -4  -7  -7   15.47    1.13   0
   4   7   7   15.33    1.15   0
   4  -7   7   15.71    2.22   0
   5   7   7   31.14    1.25   0
   5  -7   7   29.64    1.96   0
   5  -7   7   29.57    2.14   0
  -5  -7  -7   27.72    1.23   0
   6   7   7   26.97    1.23   0
   6  -7   7   26.74    2.02   0
  -6  -7  -7   26.76    1.22   0
   6  -7   7   25.59    1.97   0
  -7  -7  -7    1.90    1.15   0
   7  -7   7    2.34    1.78   0
   7  -7   7    2.57    1.77   0
   7   7   7    1.55    1.17   0
   8   7   7    5.34    1.21   0
  -8  -7  -7    4.27    1.15   0
   8  -7   7    5.94    1.82   0
   9   7   7    7.33    1.28   0
  -9  -7  -7    7.07    1.27   0
   9  -7   7    6.47    1.73   0
 -10   7  -7    0.51    1.63   0
 -10  -7  -7   -0.01    0.92   0
  10   7   7    1.90    1.31   0
  10  -7   7    0.29    2.05   0
 -11   7  -7   -0.44    2.15   0
 -11  -7  -7   -0.25    0.97   0
  11  -7   7    1.83    1.93   0
  11   7   7    0.36    1.36   0
 -14  -8   7   -1.48    1.39   0
 -14   8   7    1.43    1.38   0
  13   8  -7    1.95    1.35   0
 -13  -8   7    4.90    1.37   0
 -13   8   7    5.12    1.34   0
  13  -8  -7    4.08    1.74   0
 -12   8   7    4.81    1.21   0
 -12  -8   7    3.85    1.25   0
  12   8  -7    4.68    0.86   0
  12  -8  -7    3.46    1.33   0
 -11  -8   7    0.94    1.23   0
  11   8  -7    1.37    1.15   0
 -11   8   7    0.11    1.09   0
  11  -8  -7   -0.41    1.26   0
  10   8  -7   15.14    1.16   0
 -10  -8   7   17.63    1.23   0
 -10   8   7   15.23    1.43   0
  10  -8  -7   15.94    1.27   0
   9   8  -7    6.19    1.11   0
  -9  -8   7    7.55    1.15   0
  -9   8   7    6.84    1.11   0
   9  -8  -7    7.98    1.18   0
  -8  -8   7   17.97    1.27   0
   8   8  -7   13.70    1.16   0
  -8   8   7   16.40    1.21   0
   8  -8  -7   15.47    1.18   0
  -7  -8   7   11.59    1.17   0
   7  -8  -7   10.94    1.23   0
   7   8  -7   11.76    1.10   0
  -7   8   7   10.59    1.21   0
  -6  -8   7   68.51    1.44   0
   6  -8  -7   65.28    1.65   0
  -6   8   7   69.01    1.42   0
   6   8  -7   65.42    1.58   0
  -5  -8   7  227.20    2.15   0
  -5   8   7  206.22    2.05   0
   5   8  -7  207.25    2.07   0
   5  -8  -7  202.16    2.10   0
  -4   8   7   60.07    1.33   0
   4   8  -7   59.67    1.45   0
  -4  -8   7   60.95    1.51   0
   3   8  -7   11.17    1.07   0
  -3   8   7   11.80    1.10   0
  -3   8   7   10.62    1.12   0
  -3  -8   7   11.76    1.13   0
   2   8  -7  132.84    2.14   0
  -2   8   7  134.68    1.71   0
  -2   8   7  130.60    1.66   0
  -2  -8   7  135.54    2.27   0
  -1   8   7   53.18    1.35   0
  -1   8   7   50.52    1.35   0
   1   8  -7   53.59    1.74   0
  -1  -8   7   54.03    1.96   0
   0  -8   7    0.41    1.62   0
   0   8   7    1.25    1.04   0
   0   8   7    1.88    1.05   0
   0  -8   7    0.54    1.87   0
   1  -8   7   46.67    3.90   0
   1   8   7   51.78    1.34   0
   1   8   7   47.95    1.38   0
   1  -8   7   26.47    3.52   0
   2   8   7    0.87    1.03   0
  -3  -8  -7   41.90    1.27   0
   3   8   7   35.10    1.25   0
   4   8   7    1.43    0.75   0
  -4  -8  -7    1.28    1.07   0
  -5  -8  -7    7.57    1.13   0
   5   8   7    6.59    1.14   0
   6  -8   7    4.27    2.56   0
   6   8   7    4.99    1.16   0
   6  -8   7    4.39    2.57   0
  -6  -8  -7    4.81    1.13   0
   7   8   7    6.57    1.21   0
   7  -8   7    6.89    2.37   0
  -7  -8  -7    6.37    0.87   0
   7  -8   7    6.88    2.33   0
   8   8   7    2.02    1.20   0
   8  -8   7    0.94    2.20   0
  -8  -8  -7    0.61    0.84   0
   8  -8   7    1.15    2.14   0
   9   8   7   -0.48    1.22   0
   9  -8   7    0.78    2.25   0
  -9  -8  -7    0.67    1.22   0
   9  -8   7    0.44    1.90   0
  10   8   7   -0.32    1.31   0
  10  -8   7    1.30    2.16   0
 -10  -8  -7   -0.01    0.93   0
  10  -8   7    0.92    2.02   0
  13   9  -7   -0.52    1.33   0
 -13  -9   7    0.57    1.36   0
 -13   9   7   -0.50    1.28   0
  13  -9  -7    1.20    1.49   0
  12   9  -7    3.12    1.27   0
 -12  -9   7    0.52    1.29   0
 -12   9   7    2.11    1.25   0
  12  -9  -7    0.41    1.39   0
 -11  -9   7    2.98    1.26   0
  11   9  -7    2.82    1.14   0
 -11   9   7    3.20    1.19   0
  11  -9  -7    1.54    1.30   0
  10   9  -7    1.97    1.34   0
 -10  -9   7    0.89    1.15   0
 -10   9   7    0.40    1.16   0
  10  -9  -7    1.73    1.21   0
  -9  -9   7    6.14    1.19   0
   9   9  -7    6.66    1.13   0
  -9   9   7    6.20    1.12   0
   9  -9  -7    6.14    1.16   0
  -8  -9   7   78.65    1.49   0
   8   9  -7   64.97    1.45   0
  -8   9   7   67.26    1.47   0
   8  -9  -7   73.29    1.57   0
  -7  -9   7    5.74    1.14   0
  -7   9   7    4.06    1.08   0
   7   9  -7    4.27    1.03   0
   7  -9  -7    4.23    1.13   0
   6   9  -7   12.83    1.14   0
  -6  -9   7   15.32    1.18   0
   6  -9  -7   11.21    1.17   0
  -6   9   7   12.54    1.17   0
  -5  -9   7   16.32    1.44   0
  -5   9   7   15.77    1.13   0
   5   9  -7   14.09    1.14   0
  -4   9   7  120.31    1.60   0
  -4  -9   7  137.26    1.88   0
   4   9  -7  122.58    1.74   0
  -4   9   7  123.49    1.65   0
  -3   9   7   23.77    1.15   0
  -3  -9   7   25.30    1.51   0
   3   9  -7   24.77    1.39   0
  -3   9   7   25.96    1.15   0
   2   9  -7  107.93    2.14   0
  -2  -9   7  109.10    2.28   0
  -2   9   7  108.51    1.60   0
  -2   9   7  102.15    1.53   0
  -1  -9   7    4.67    1.65   0
  -1   9   7    4.68    1.09   0
   1   9  -7    4.12    1.54   0
  -1   9   7    4.03    1.12   0
   0  -9   7   33.92    3.34   0
   0   9   7   30.82    1.27   0
   0  -9   7   31.99    3.53   0
   0   9   7   27.56    1.26   0
   1   9   7    9.99    1.17   0
   1   9   7   11.29    1.19   0
   2   9   7  156.98    1.81   0
  -3  -9  -7    6.03    1.16   0
   3   9   7    5.47    1.14   0
   4   9   7   22.52    1.24   0
  -4  -9  -7   29.59    1.23   0
  -5  -9  -7   -0.12    1.06   0
   5   9   7    1.77    0.82   0
   6   9   7    4.54    1.19   0
  -6  -9  -7    2.71    1.16   0
   7   9   7    1.41    1.12   0
  -7  -9  -7    1.53    1.17   0
   8   9   7   19.07    1.36   0
  -8  -9  -7   28.61    1.38   0
   9   9   7   -0.24    1.26   0
  -9  -9  -7   -1.77    1.26   0
  10  -9   7    0.08    3.27   0
 -10  -9  -7   -0.58    1.36   0
  10  -9   7    0.10    3.04   0
  10   9   7    1.29    1.36   0
 -13 -10   7    1.46    1.48   0
 -13  10   7    0.47    1.35   0
  12  10  -7    8.43    1.38   0
 -12 -10   7    2.92    1.41   0
 -12  10   7    5.44    1.37   0
  12 -10  -7    7.83    1.80   0
  11  10  -7    2.86    1.30   0
 -11 -10   7    4.31    1.31   0
 -11  10   7    2.59    1.25   0
  11 -10  -7    3.42    1.41   0
  10 -10  -7    1.15    1.29   0
  10  10  -7    2.43    1.09   0
 -10 -10   7    2.84    1.22   0
 -10  10   7    0.52    1.15   0
   9 -10  -7    0.85    1.22   0
  -9 -10   7    0.23    1.19   0
   9  10  -7    1.63    1.10   0
  -9  10   7    1.67    1.13   0
   8 -10  -7    1.52    1.17   0
  -8 -10   7    0.42    1.17   0
   8  10  -7   -0.06    1.10   0
  -8  10   7   -0.12    1.07   0
   7 -10  -7   16.52    1.26   0
  -7 -10   7   20.29    1.25   0
  -7  10   7   17.63    1.18   0
   7  10  -7   17.72    1.43   0
  -6  10   7   41.40    1.50   0
  -6 -10   7   45.72    1.39   0
   6  10  -7   38.76    1.30   0
  -5 -10   7   11.84    1.42   0
   5  10  -7   10.07    1.08   0
  -5  10   7   11.38    1.20   0
  -5  10   7    9.36    1.13   0
  -4  10   7    1.68    1.05   0
   4  10  -7    2.53    1.02   0
  -4  10   7    1.49    1.10   0
  -4 -10   7    0.46    1.16   0
   3  10  -7   17.04    1.37   0
  -3 -10   7   17.24    1.48   0
  -3  10   7   16.29    1.15   0
  -3  10   7   17.61    1.17   0
   2  10  -7    5.04    1.38   0
  -2 -10   7    5.59    1.72   0
  -2  10   7    4.85    1.05   0
  -2  10   7    3.71    1.09   0
  -1  10   7   33.27    1.23   0
  -1 -10   7   63.55    2.69   0
   1  10  -7   33.25    2.07   0
  -1  10   7   29.37    1.23   0
   0  10   7  144.54    1.77   0
   0  10   7  146.54    1.74   0
   1  10   7    5.06    1.11   0
   1  10   7    6.59    1.14   0
   2  10   7    1.47    1.16   0
   2  10   7    0.53    1.16   0
  -3 -10  -7   23.91    1.29   0
   3  10   7   21.55    1.28   0
  -4 -10  -7   33.89    1.32   0
   4  10   7   31.26    1.33   0
   5  10   7    5.26    1.22   0
  -5 -10  -7    6.97    1.17   0
  -6 -10  -7   17.56    1.32   0
   6  10   7   15.45    1.32   0
   7  10   7    9.88    1.27   0
  -7 -10  -7   10.89    1.30   0
   8  10   7    0.16    1.25   0
  -8 -10  -7    1.90    1.24   0
   9  10   7    0.56    1.31   0
  -9 -10  -7   -0.38    1.29   0
  12  11  -7   -0.84    1.34   0
 -12  11   7   -0.07    1.64   0
 -12 -11   7    0.04    1.43   0
  12 -11  -7    1.56    1.52   0
  11  11  -7    1.20    1.28   0
 -11 -11   7    1.08    1.39   0
  11 -11  -7    1.39    1.42   0
 -11  11   7    3.45    1.52   0
  10  11  -7    0.41    1.50   0
 -10 -11   7    2.25    1.57   0
 -10  11   7   -0.84    1.48   0
  10 -11  -7    0.64    1.34   0
   9 -11  -7    3.38    1.28   0
   9  11  -7    1.53    1.15   0
  -9 -11   7    3.21    1.24   0
  -9  11   7    2.65    1.18   0
   8 -11  -7    4.19    1.21   0
   8  11  -7    2.48    1.15   0
  -8 -11   7    4.50    1.24   0
  -8  11   7    2.90    1.19   0
  -7  11   7   27.99    1.35   0
   7  11  -7   23.61    1.25   0
  -7 -11   7   30.17    1.39   0
  -6  11   7    5.98    1.11   0
   6  11  -7    6.25    1.13   0
  -6 -11   7    6.69    1.50   0
  -6  11   7    7.20    1.18   0
   5  11  -7   31.38    1.26   0
  -5  11   7   28.82    1.36   0
  -5 -11   7   34.76    1.40   0
  -5  11   7   30.49    1.27   0
  -4  11   7   18.06    1.16   0
   4  11  -7   16.23    1.20   0
  -4 -11   7   17.20    1.55   0
  -4  11   7   16.81    1.18   0
  -3  11   7   15.93    1.23   0
   3  11  -7   16.34    1.43   0
  -3  11   7   14.17    1.46   0
  -3 -11   7   18.00    1.58   0
   2  11  -7   30.83    1.77   0
  -2  11   7   30.05    1.35   0
  -2 -11   7   31.03    1.98   0
  -2  11   7   29.01    1.23   0
  -1  11   7   27.20    1.30   0
  -1 -11   7   28.94    3.06   0
   1  11  -7   29.35    2.53   0
  -1  11   7   27.98    1.23   0
   0  11   7    3.95    1.14   0
   0  11   7    1.88    1.32   0
   1  11   7    5.61    1.14   0
   1  11   7    5.77    1.25   0
   2  11   7   57.54    1.44   0
   2  11   7   64.91    1.42   0
   3  11   7    2.72    1.21   0
  -4 -11  -7    1.01    1.19   0
   4  11   7   -1.00    1.26   0
  -5 -11  -7    0.38    1.20   0
   5  11   7    1.88    1.18   0
   6  11   7    6.49    1.31   0
  -6 -11  -7    5.43    1.28   0
   7  11   7   -0.49    1.24   0
  -7 -11  -7    0.10    1.27   0
   8  11   7    2.69    1.29   0
  -8 -11  -7   -0.13    1.32   0
   9  11   7    1.75    1.33   0
  -9 -11  -7    1.24    1.36   0
  11  12  -7    1.16    1.32   0
  11 -12  -7    2.08    1.48   0
 -11 -12   7    0.51    1.40   0
 -11  12   7   -0.51    1.57   0
  10  12  -7    0.48    1.26   0
 -10 -12   7    1.15    1.38   0
 -10  12   7    0.79    1.26   0
  10 -12  -7    1.13    1.69   0
   9  12  -7   10.14    1.23   0
  -9  12   7    8.89    1.53   0
  -9 -12   7    0.06    1.66   0
  -8  12   7   -0.74    0.89   0
   8  12  -7   13.92    1.32   0
  -8  12   7   18.72    1.56   0
  -8 -12   7   -2.16    1.40   0
   7  12  -7   56.06    1.54   0
  -7  12   7   58.63    1.82   0
  -7  12   7   50.55    1.56   0
  -7 -12   7   -0.14    1.73   0
  -6  12   7   -0.35    1.15   0
  -6  12   7    0.35    1.20   0
   6  12  -7    1.70    1.37   0
  -6 -12   7    2.01    1.51   0
  -5  12   7   26.04    1.26   0
   5  12  -7   24.72    1.53   0
  -5 -12   7   17.63    1.69   0
  -5  12   7   23.02    1.35   0
  -4  12   7   21.64    1.23   0
   4  12  -7   21.87    1.59   0
  -4  12   7   22.09    1.55   0
  -4 -12   7   24.46    1.71   0
   3  12  -7   66.91    1.86   0
  -3  12   7   68.94    1.57   0
  -3  12   7   64.92    1.48   0
  -3 -12   7   66.60    2.09   0
  -2 -12   7    2.52    1.79   0
  -2  12   7    2.97    1.34   0
  -2  12   7    3.34    1.16   0
   2  12  -7    2.70    1.56   0
  -1  12   7   18.67    1.25   0
  -1  12   7   20.27    1.18   0
   0  12   7    8.34    1.20   0
   0  12   7   10.38    1.15   0
   1  12   7   76.69    1.55   0
   1  12   7   76.70    1.60   0
   2  12   7    1.22    1.16   0
   2  12   7    1.90    1.15   0
   3  12   7   24.72    1.36   0
  -4 -12  -7    5.27    1.19   0
   4  12   7    5.82    1.22   0
   5  12   7    1.94    1.28   0
  -5 -12  -7    1.78    1.27   0
  -6 -12  -7    0.69    1.27   0
   6  12   7    3.64    1.30   0
   7  12   7    4.67    1.37   0
  -7 -12  -7    3.24    1.37   0
   8  12   7    0.63    1.37   0
  -8 -12  -7   -0.81    1.37   0
 -11  13   7    4.31    1.72   0
  10  13  -7    0.85    1.33   0
 -10  13   7    0.63    1.32   0
 -10 -13   7   -0.50    1.43   0
   9  13  -7    3.54    1.30   0
  -9  13   7    3.69    1.55   0
  -9 -13   7    2.99    1.36   0
  -9  13   7    2.69    1.66   0
  -8  13   7    1.38    1.63   0
   8  13  -7    1.60    1.52   0
  -8  13   7    3.22    1.47   0
  -8 -13   7    2.57    1.65   0
  -7  13   7   10.08    1.37   0
   7  13  -7   12.80    1.26   0
  -7  13   7   11.30    1.31   0
  -7 -13   7   10.50    1.39   0
  -6  13   7    3.79    1.23   0
   6  13  -7    3.53    1.22   0
  -6  13   7    3.56    1.56   0
  -6 -13   7    4.34    1.35   0
  -5  13   7   27.59    1.59   0
  -5 -13   7   26.07    1.81   0
  -5  13   7   23.06    1.66   0
   5  13  -7   25.97    1.62   0
   4  13  -7    3.79    1.43   0
  -4  13   7    3.07    1.13   0
  -4  13   7    2.69    1.24   0
  -4 -13   7    3.42    1.62   0
  -3  13   7    1.72    1.14   0
   3  13  -7    0.91    1.44   0
  -3 -13   7    1.66    1.79   0
  -3  13   7    1.74    1.19   0
  -2 -13   7   14.41    2.29   0
  -2  13   7   11.96    1.52   0
  -2  13   7   13.43    1.18   0
   2  13  -7   14.53    2.14   0
  -1  13   7   16.45    1.21   0
  -1  13   7   16.55    1.13   0
   0  13   7   -0.40    1.12   0
   0  13   7   -0.42    1.19   0
   1  13   7   12.26    1.26   0
   1  13   7    9.10    1.21   0
   2  13   7   12.79    1.27   0
   2  13   7   11.01    1.27   0
   3  13   7   19.09    1.35   0
   3  13   7   16.45    1.37   0
   4  13   7   -0.84    1.13   0
   5  13   7    5.72    1.29   0
  -5 -13  -7    6.65    1.29   0
  -6 -13  -7    2.35    1.35   0
   6  13   7    1.36    1.38   0
  -7 -13  -7    0.26    1.36   0
   7  13   7    0.95    1.40   0
 -10  14   7   -1.00    1.87   0
  10  14  -7   -0.96    1.36   0
 -10  14   7   -0.40    1.68   0
 -10 -14   7    0.81    1.53   0
   9  14  -7    0.58    1.65   0
  -9  14   7    0.85    1.48   0
  -9  14   7    1.92    1.60   0
  -9 -14   7   -0.28    1.47   0
   8  14  -7    0.90    1.57   0
  -8  14   7    1.63    1.60   0
  -8 -14   7    1.82    1.43   0
  -8  14   7    1.28    1.72   0
   7  14  -7    8.73    1.29   0
  -7  14   7    7.51    1.63   0
  -7  14   7    6.46    1.49   0
  -7 -14   7    7.06    1.50   0
  -6  14   7   19.12    1.76   0
  -6  14   7   23.27    1.44   0
   6  14  -7   19.13    1.74   0
  -6 -14   7   27.59    1.67   0
  -5 -14   7    1.18    1.60   0
   5  14  -7    0.44    1.50   0
  -5  14   7    0.55    1.40   0
  -5  14   7    1.81    1.32   0
  -4  14   7    1.19    1.42   0
   4  14  -7    0.82    1.71   0
  -4 -14   7    1.09    1.68   0
  -4  14   7    1.74    1.33   0
  -3  14   7   22.37    1.50   0
   3  14  -7   18.68    2.10   0
  -3  14   7   17.70    1.33   0
  -3 -14   7   19.09    2.06   0
  -2  14   7    0.57    1.29   0
  -2  14   7    0.49    1.13   0
   2  14  -7    1.87    2.68   0
  -1  14   7    0.42    1.21   0
  -1  14   7    1.36    1.14   0
   0  14   7   10.17    1.38   0
   0  14   7   12.38    1.29   0
   1  14   7    8.17    1.24   0
   1  14   7    9.75    1.29   0
   2  14   7    1.78    1.25   0
   2  14   7    1.09    1.21   0
   3  14   7   -0.61    1.27   0
   3  14   7    0.81    1.31   0
   4  14   7    3.12    1.32   0
   5  14   7    0.93    1.32   0
   6  14   7    1.72    1.39   0
  -6 -14  -7    0.14    1.36   0
  -8 -15   7    8.17    1.63   0
  -8  15   7   12.19    1.66   0
   8  15  -7   10.76    1.43   0
  -8  15   7   12.20    1.50   0
  -7 -15   7    0.94    1.79   0
   7  15  -7    1.48    1.61   0
  -7  15   7    0.45    1.59   0
  -7  15   7    0.26    1.77   0
  -6 -15   7    0.41    1.83   0
   6  15  -7    0.91    1.31   0
  -6  15   7    0.66    1.55   0
  -6  15   7   -0.21    1.75   0
  -5  15   7    3.77    1.26   0
   5  15  -7    4.37    1.61   0
  -5 -15   7    4.21    1.85   0
  -5  15   7    4.26    1.43   0
  -4  15   7   13.03    1.33   0
   4  15  -7   10.12    1.61   0
  -4  15   7   12.97    1.73   0
  -4 -15   7   17.98    2.13   0
   3  15  -7    1.45    1.92   0
  -3  15   7    1.32    1.42   0
  -3  15   7   -0.28    1.23   0
  -3 -15   7    1.77    2.12   0
  -2  15   7   14.11    1.33   0
  -2  15   7   12.38    1.36   0
  -1  15   7    2.64    1.34   0
  -1  15   7    3.69    1.20   0
   0  15   7    0.55    1.32   0
   0  15   7   -0.88    1.22   0
   1  15   7    3.41    1.32   0
   1  15   7    2.55    1.23   0
   2  15   7   19.99    1.50   0
   2  15   7   31.57    1.55   0
   3  15   7    1.09    1.34   0
   3  15   7    2.27    1.32   0
   4  15   7    0.21    1.37   0
   4  15   7    1.24    1.33   0
   5  15   7    1.26    1.40   0
   7  16  -7    3.02    1.40   0
  -7 -16   7    3.88    1.59   0
  -7  16   7    4.07    1.74   0
  -7  16   7    2.53    2.06   0
   6  16  -7    6.91    1.47   0
  -6  16   7    7.04    1.34   0
  -6  16   7    6.12    1.90   0
  -6 -16   7    5.98    1.65   0
   5  16  -7   -0.35    1.65   0
  -5  16   7   -0.04    1.32   0
  -5  16   7    0.55    1.47   0
  -5 -16   7    0.69    1.86   0
  -4  16   7    1.71    1.30   0
  -4 -16   7    1.30    1.98   0
   4  16  -7    0.72    1.82   0
  -4  16   7    0.15    1.42   0
  -3  16   7    2.16    1.28   0
   3  16  -7    1.72    2.46   0
  -3  16   7    2.32    1.74   0
  -2  16   7    1.23    1.27   0
  -2  16   7    1.06    1.38   0
  -1  16   7    3.78    1.49   0
  -1  16   7    1.88    1.32   0
   0  16   7    4.73    1.42   0
   0  16   7    3.91    1.27   0
   1  16   7    6.63    1.48   0
   1  16   7    4.18    1.36   0
   2  16   7    0.06    1.71   0
   2  16   7    0.59    1.32   0
   3  16   7    1.89    1.43   0
   3  16   7    0.82    1.75   0
   4  16   7    0.52    1.46   0
   4  16   7    0.43    1.43   0
  -5  17   7    3.30    1.58   0
   5  17  -7    2.61    2.01   0
  -5  17   7    4.18    1.41   0
  -5 -17   7    5.09    1.96   0
   4  17  -7    1.17    2.25   0
  -4  17   7   -0.26    1.33   0
  -4 -17   7    1.47    2.04   0
  -4  17   7    1.42    1.62   0
  -3  17   7    0.77    1.38   0
  -3  17   7    1.60    1.52   0
  -2  17   7    0.84    1.33   0
  -2  17   7    0.59    1.51   0
  -1  17   7    3.44    1.33   0
  -1  17   7    1.54    1.56   0
   0  17   7   -0.29    1.47   0
   0  17   7   -0.14    1.35   0
   1  17   7    1.69    1.52   0
   1  17   7    0.82    1.40   0
   2  17   7    0.89    1.38   0
 -14   0   8    5.52    1.29   0
  14   0  -8    9.08    1.27   0
  12   0  -8   18.05    1.26   0
 -12   0   8   19.70    1.23   0
  10   0  -8   15.85    1.12   0
 -10   0   8   18.68    1.14   0
   8   0  -8  296.13    2.10   0
  -8   0   8  321.97    2.06   0
   6   0  -8   79.93    1.37   0
  -6   0   8   83.79    1.41   0
   4   0  -8   20.16    1.09   0
  -4   0   8   21.16    1.10   0
  -2   0   8  680.17    3.34   0
   2   0  -8  685.15    3.24   0
   0   0   8   80.30    1.50   0
   0   0   8   77.47    1.49   0
   2   0   8  190.42    2.00   0
   2   0   8  193.73    2.03   0
   4   0   8   91.25    1.55   0
  -4   0  -8   95.55    1.53   0
  -6   0  -8   34.46    1.40   0
   6   0   8   30.49    1.37   0
   8   0   8   13.93    1.21   0
  -8   0  -8   16.47    1.25   0
  10   0   8    0.69    1.26   0
 -10   0  -8    2.74    1.25   0
 -15   1   8    0.92    1.30   0
 -15  -1   8    0.28    0.95   0
  15  -1  -8    0.14    1.31   0
  15   1  -8    2.12    1.33   0
  14  -1  -8    2.04    1.21   0
  14   1  -8   -0.02    1.31   0
 -14  -1   8    0.30    1.24   0
 -14   1   8    1.86    1.20   0
  13  -1  -8   -0.95    1.22   0
 -13  -1   8    0.71    1.15   0
 -13   1   8    1.46    1.16   0
  13   1  -8    1.47    1.18   0
  12  -1  -8    3.50    1.19   0
  12   1  -8    2.99    1.13   0
 -12   1   8    5.32    1.15   0
 -12  -1   8    2.99    0.75   0
  11  -1  -8   44.05    1.34   0
  11   1  -8   46.45    1.24   0
 -11   1   8   46.26    1.29   0
 -11  -1   8   47.74    1.28   0
  10  -1  -8   36.57    1.28   0
  10   1  -8   37.96    1.24   0
 -10   1   8   41.25    1.29   0
 -10  -1   8   43.98    1.22   0
   9  -1  -8   31.15    1.21   0
   9   1  -8   30.74    1.14   0
  -9   1   8   36.91    1.19   0
  -9  -1   8   37.19    1.14   0
   8   1  -8   38.37    1.18   0
  -8   1   8   37.91    1.16   0
  -8  -1   8   37.72    1.19   0
   8  -1  -8   36.66    1.16   0
   7  -1  -8   33.51    1.19   0
   7   1  -8   35.08    1.20   0
  -7   1   8   35.75    1.19   0
  -7  -1   8   40.15    1.22   0
   6   1  -8   35.76    0.97   0
  -6   1   8   39.83    1.19   0
  -6  -1   8   37.57    1.24   0
   6  -1  -8   36.80    1.19   0
   5   1  -8    3.50    0.97   0
  -5   1   8    4.11    0.68   0
  -5  -1   8    3.75    1.00   0
   5  -1  -8    3.45    0.95   0
  -4   1   8   43.86    1.20   0
  -4  -1   8   45.59    1.31   0
   4  -1  -8   41.13    1.16   0
   4   1  -8   44.57    1.25   0
  -3   1   8  345.95    2.37   0
  -3  -1   8  360.47    2.45   0
   3  -1  -8  349.25    2.33   0
   3   1  -8  344.55    2.43   0
  -2   1   8   27.99    1.18   0
  -2  -1   8   30.40    1.24   0
   2   1  -8   28.60    1.43   0
   2  -1  -8   27.17    1.14   0
  -1  -1   8   24.95    1.20   0
  -1   1   8   25.21    1.10   0
   1   1  -8   23.38    1.19   0
   0  -1   8   37.29    1.24   0
   0   1   8   34.38    1.25   0
   0  -1   8   35.52    1.27   0
   0   1   8   38.48    1.23   0
   1   1   8  116.51    1.62   0
   1  -1   8  112.92    1.69   0
   1   1   8  113.62    1.67   0
   1  -1   8  114.94    1.73   0
   2  -1   8    9.82    1.16   0
   2   1   8    9.84    1.05   0
   2  -1   8    9.99    1.30   0
   2   1   8    7.62    1.10   0
   3  -1   8    4.11    1.04   0
   3   1   8    4.31    1.07   0
   3  -1   8    5.29    1.09   0
  -4  -1  -8    4.12    1.05   0
   4   1   8    4.52    1.10   0
   4  -1   8    5.65    1.03   0
  -5   1  -8    0.79    1.30   0
  -5  -1  -8    1.59    1.08   0
   5  -1   8    1.20    1.05   0
   5   1   8    1.99    1.10   0
  -6   1  -8   61.08    1.56   0
   6  -1   8   60.18    1.54   0
   6   1   8   62.17    1.45   0
  -6  -1  -8   62.45    1.46   0
   7  -1   8   15.45    1.28   0
   7   1   8   16.59    1.23   0
  -7  -1  -8   17.33    1.52   0
  -7   1  -8   16.35    1.26   0
   8   1   8    6.14    1.15   0
  -8  -1  -8    5.99    1.19   0
   8  -1   8    4.87    1.19   0
  -8   1  -8    6.11    1.20   0
   9   1   8    0.16    1.17   0
  -9  -1  -8    0.13    1.22   0
  -9   1  -8    1.09    1.11   0
   9  -1   8    0.48    1.21   0
 -10  -1  -8    0.36    1.26   0
 -10   1  -8   -0.03    1.25   0
  10  -1   8    0.55    1.26   0
  10   1   8    0.52    1.26   0
 -11  -1  -8    0.34    1.36   0
 -11   1  -8    1.03    1.33   0
  11  -1   8    0.56    1.33   0
  11   1   8    1.45    1.26   0
  15  -2  -8    0.07    1.40   0
  15   2  -8    1.25    1.44   0
 -15  -2   8    1.77    1.35   0
 -15   2   8    1.95    1.32   0
 -14  -2   8    1.82    1.24   0
  14  -2  -8    2.96    1.31   0
  14   2  -8    1.33    1.29   0
 -14   2   8    1.66    1.24   0
 -13  -2   8   -0.30    1.14   0
  13  -2  -8   -0.43    1.15   0
  13   2  -8    0.05    1.18   0
 -13   2   8   -1.10    1.17   0
  12  -2  -8    4.53    1.19   0
  12   2  -8    5.07    1.13   0
 -12   2   8    7.74    1.14   0
 -12  -2   8    4.96    1.13   0
  11  -2  -8   42.79    1.35   0
  11   2  -8   46.74    1.28   0
 -11   2   8   53.54    1.37   0
 -11  -2   8   52.50    1.29   0
  10  -2  -8   11.27    1.14   0
  10   2  -8   10.90    1.10   0
 -10   2   8   10.84    1.10   0
 -10  -2   8   14.83    1.14   0
   9  -2  -8   46.28    1.26   0
   9   2  -8   44.74    1.28   0
  -9   2   8   50.39    1.26   0
  -9  -2   8   48.60    1.26   0
   8  -2  -8   74.37    1.42   0
   8   2  -8   75.96    1.35   0
  -8   2   8   81.88    1.39   0
  -8  -2   8   82.61    1.39   0
   7   2  -8   19.05    1.13   0
   7  -2  -8   21.51    1.14   0
  -7   2   8   19.85    1.12   0
  -7  -2   8   19.83    1.14   0
   6   2  -8    0.79    1.00   0
  -6   2   8    0.21    0.95   0
  -6  -2   8    1.10    0.98   0
   6  -2  -8   -0.47    0.97   0
   5   2  -8   41.70    1.21   0
  -5   2   8   44.65    1.20   0
  -5  -2   8   43.43    1.24   0
   5  -2  -8   41.34    1.20   0
  -4   2   8   35.20    1.13   0
  -4  -2   8   34.62    1.25   0
   4   2  -8   33.56    1.18   0
   4  -2  -8   37.03    1.13   0
  -3   2   8  144.07    1.64   0
  -3  -2   8  150.30    1.78   0
   3  -2  -8  146.06    1.62   0
   3   2  -8  144.44    1.73   0
  -2   2   8   65.84    1.33   0
  -2  -2   8   67.98    1.45   0
   2  -2  -8   65.72    1.29   0
   2   2  -8   67.56    1.40   0
  -1  -2   8  583.12    3.28   0
  -1   2   8  631.09    3.07   0
   1   2  -8  582.64    3.39   0
  -1   2   8  578.09    3.03   0
   0   2   8    2.39    1.02   0
   0  -2   8    2.61    0.99   0
   0   2   8    2.47    1.05   0
   0  -2   8    3.93    1.30   0
   1  -2   8   75.09    1.53   0
   1   2   8   73.04    1.45   0
   1  -2   8   76.97    1.54   0
   1   2   8   77.45    1.41   0
   2   2   8   25.71    1.19   0
   2  -2   8   25.48    1.26   0
   2   2   8   24.44    1.24   0
   2  -2   8   25.53    1.25   0
   3   2   8    7.74    1.13   0
   3  -2   8    8.00    1.44   0
   3  -2   8    8.01    1.16   0
   4   2   8    5.59    1.10   0
  -4  -2  -8    4.11    1.13   0
   4  -2   8    5.34    1.12   0
  -5  -2  -8   21.22    1.20   0
   5  -2   8   18.20    1.42   0
  -5   2  -8   16.00    1.43   0
   5   2   8   17.10    1.18   0
   6  -2   8    1.07    1.02   0
   6   2   8    2.49    1.07   0
  -6   2  -8    1.45    1.18   0
  -6  -2  -8    2.15    1.11   0
   7  -2   8    5.77    1.43   0
   7   2   8    3.06    1.19   0
  -7   2  -8    4.33    1.21   0
  -7  -2  -8    4.75    1.19   0
   8  -2   8    7.81    1.23   0
   8   2   8    9.21    1.20   0
  -8  -2  -8    9.56    1.21   0
  -8   2  -8    7.49    1.24   0
   9   2   8    1.33    1.17   0
  -9  -2  -8    0.24    1.20   0
  -9   2  -8    0.00    1.21   0
   9  -2   8    1.04    1.46   0
 -10  -2  -8   -0.87    1.27   0
  10  -2   8    0.29    1.27   0
 -10   2  -8    1.08    1.60   0
  10   2   8    0.52    1.26   0
 -11  -2  -8    0.47    1.34   0
  11  -2   8    0.37    1.33   0
 -11   2  -8   -0.54    1.66   0
  11   2   8    2.12    1.37   0
 -15   3   8   -0.33    1.35   0
  15  -3  -8    1.22    1.41   0
 -15  -3   8    0.20    1.35   0
  15   3  -8   -1.39    1.35   0
  14  -3  -8    6.02    1.33   0
 -14  -3   8    2.73    1.26   0
  14   3  -8    3.87    1.27   0
 -14   3   8    4.43    1.29   0
 -13  -3   8    6.34    1.19   0
  13  -3  -8    6.55    1.31   0
  13   3  -8    6.89    1.19   0
 -13   3   8    6.77    1.28   0
  12   3  -8    6.79    1.15   0
 -12  -3   8    8.52    1.18   0
 -12   3   8    9.75    1.19   0
  12  -3  -8    8.38    1.20   0
  11  -3  -8   22.56    1.28   0
  11   3  -8   22.29    1.23   0
 -11   3   8   24.28    1.22   0
 -11  -3   8   25.42    1.22   0
  10  -3  -8    6.57    1.09   0
  10   3  -8    5.30    1.08   0
 -10   3   8    4.39    1.08   0
 -10  -3   8    4.97    0.73   0
   9  -3  -8  126.05    1.62   0
   9   3  -8  136.82    1.59   0
  -9   3   8  140.35    1.59   0
  -9  -3   8  137.71    1.64   0
   8  -3  -8   15.64    1.10   0
   8   3  -8   14.88    1.16   0
  -8   3   8   13.78    1.14   0
  -8  -3   8   14.74    1.13   0
   7  -3  -8  306.16    2.21   0
   7   3  -8  318.06    2.20   0
  -7   3   8  344.53    2.21   0
  -7  -3   8  348.26    2.24   0
   6   3  -8   49.52    1.25   0
  -6   3   8   53.80    1.28   0
  -6  -3   8   55.56    1.32   0
   6  -3  -8   49.40    1.29   0
   5   3  -8   20.73    1.08   0
  -5   3   8   21.85    1.12   0
  -5  -3   8   21.77    1.12   0
   5  -3  -8   20.72    1.12   0
  -4   3   8   17.37    0.82   0
  -4  -3   8   17.64    1.11   0
   4  -3  -8   14.67    1.04   0
   4   3  -8   16.88    1.10   0
  -3   3   8  819.83    3.32   0
  -3  -3   8  838.69    3.72   0
   3  -3  -8  823.92    3.30   0
   3   3  -8  826.71    3.75   0
  -2  -3   8   55.21    1.64   0
   2   3  -8   55.57    1.40   0
   2  -3  -8   57.79    1.27   0
  -2   3   8   59.67    1.28   0
  -1  -3   8  277.39    2.41   0
  -1   3   8  272.24    2.09   0
   1   3  -8  267.93    2.34   0
  -1   3   8  283.66    1.97   0
   0  -3   8   11.13    1.11   0
   0  -3   8   12.01    1.07   0
   0   3   8   10.47    0.76   0
   0   3   8   12.18    1.06   0
   1  -3   8  151.62    2.15   0
   1   3   8  150.81    1.80   0
   1   3   8  150.58    1.78   0
   1  -3   8  148.35    2.12   0
   2   3   8   10.18    1.13   0
   2  -3   8   12.13    1.40   0
   2   3   8   11.19    1.15   0
   2  -3   8   11.95    1.23   0
  -3  -3  -8  193.52    1.94   0
   3   3   8  184.02    1.98   0
   3  -3   8  186.03    2.44   0
   3  -3   8  176.14    2.19   0
   4   3   8    3.73    1.02   0
   4  -3   8    1.67    1.10   0
   4  -3   8    2.70    1.39   0
  -4  -3  -8    2.68    1.10   0
  -5  -3  -8    3.58    1.07   0
   5  -3   8    3.30    1.10   0
   5   3   8    2.51    1.08   0
   6  -3   8    0.45    1.30   0
   6   3   8    2.09    1.11   0
  -6   3  -8    0.36    1.30   0
  -6  -3  -8    1.40    1.12   0
   7  -3   8   41.00    1.72   0
   7   3   8   42.50    1.39   0
  -7   3  -8   44.09    1.52   0
  -7  -3  -8   45.85    1.41   0
   8   3   8    0.79    1.13   0
  -8   3  -8   -0.30    1.18   0
  -8  -3  -8    1.16    1.15   0
   8  -3   8    0.90    1.44   0
   9   3   8    1.08    1.20   0
  -9   3  -8    2.06    1.54   0
  -9  -3  -8   -0.00    1.14   0
   9  -3   8    1.49    1.48   0
  10   3   8   -0.56    1.57   0
 -10  -3  -8   -0.16    1.24   0
  10  -3   8   -0.63    1.60   0
 -10   3  -8    1.29    1.26   0
 -11  -3  -8    0.39    1.35   0
 -11   3  -8    0.63    1.39   0
  11  -3   8   -0.01    1.43   0
  11   3   8   -0.06    1.35   0
 -15  -4   8   -0.28    0.93   0
 -15   4   8   -0.74    1.33   0
 -14  -4   8   -0.86    1.24   0
  14   4  -8    1.13    1.21   0
  14  -4  -8    0.27    1.35   0
 -14   4   8    1.54    1.22   0
  13  -4  -8    1.70    1.25   0
  13   4  -8    0.57    1.19   0
 -13   4   8    1.56    1.20   0
 -13  -4   8    1.72    1.20   0
 -12  -4   8   12.41    1.20   0
  12  -4  -8   12.69    1.25   0
 -12   4   8   15.77    1.26   0
  12   4  -8   10.80    1.18   0
  11  -4  -8    1.40    1.12   0
  11   4  -8    0.65    1.09   0
 -11   4   8    2.11    1.09   0
 -11  -4   8    3.60    1.11   0
  10  -4  -8    6.65    1.14   0
  10   4  -8    6.56    1.11   0
 -10   4   8    7.16    1.12   0
 -10  -4   8    8.78    1.12   0
   9  -4  -8   14.31    1.17   0
   9   4  -8   13.26    1.13   0
  -9   4   8   14.67    1.14   0
  -9  -4   8   15.00    1.18   0
   8   4  -8   44.51    1.23   0
  -8   4   8   42.89    1.23   0
  -8  -4   8   46.55    1.28   0
   8  -4  -8   40.59    1.29   0
   7   4  -8   51.10    1.32   0
  -7   4   8   53.08    1.34   0
  -7  -4   8   52.68    1.34   0
   7  -4  -8   50.36    1.35   0
   6   4  -8    2.94    1.03   0
  -6   4   8    2.92    1.04   0
  -6  -4   8    1.72    1.01   0
   6  -4  -8    0.66    1.05   0
  -5   4   8  124.60    1.56   0
   5   4  -8  121.68    1.56   0
  -5  -4   8  121.34    1.59   0
   5  -4  -8  122.87    1.57   0
   4   4  -8    1.13    0.98   0
  -4   4   8    1.80    1.05   0
  -4  -4   8    1.79    1.03   0
   4  -4  -8    1.83    1.04   0
  -3   4   8    1.62    0.98   0
  -3  -4   8    2.61    1.06   0
   3  -4  -8    3.34    1.02   0
   3   4  -8    2.55    1.01   0
  -2  -4   8  241.37    2.26   0
   2   4  -8  238.13    2.21   0
  -2   4   8  241.80    1.97   0
  -1  -4   8   59.73    1.48   0
  -1   4   8   61.82    1.25   0
   1   4  -8   56.90    1.60   0
  -1   4   8   57.14    1.27   0
   0  -4   8   89.53    1.65   0
   0  -4   8   83.33    1.64   0
   0   4   8   85.65    1.44   0
   0   4   8   89.16    1.45   0
   1  -4   8   85.60    1.67   0
   1  -4   8   85.67    1.85   0
   1   4   8   87.22    1.45   0
   1   4   8   88.04    1.49   0
   2  -4   8    4.36    1.31   0
   2   4   8    3.84    1.03   0
   2  -4   8    4.87    1.17   0
   2   4   8    6.13    1.13   0
   3   4   8    2.93    1.03   0
  -3  -4  -8    3.05    1.05   0
   3  -4   8    2.82    1.06   0
   3  -4   8    2.92    1.28   0
   4  -4   8    1.68    1.31   0
   4   4   8    1.58    1.06   0
   4  -4   8    1.90    1.09   0
  -4  -4  -8    2.35    1.03   0
  -5  -4  -8   30.08    1.24   0
   5  -4   8   29.79    1.35   0
   5   4   8   28.68    1.24   0
   5  -4   8   26.83    1.57   0
   6  -4   8    6.54    1.41   0
   6   4   8    7.24    1.15   0
  -6  -4  -8   10.21    1.17   0
   7  -4   8    6.19    1.47   0
   7   4   8    8.36    1.17   0
  -7  -4  -8    7.25    1.16   0
  -7   4  -8    7.58    1.45   0
  -8   4  -8    7.02    1.50   0
   8   4   8    7.69    1.26   0
  -8  -4  -8    7.64    1.21   0
   8  -4   8    6.10    1.56   0
   9  -4   8    1.17    1.57   0
   9   4   8    1.59    1.21   0
  -9  -4  -8    0.54    0.88   0
  -9   4  -8    2.13    1.25   0
  10   4   8   -1.06    1.28   0
 -10   4  -8    0.55    1.30   0
 -10  -4  -8   -2.11    1.20   0
  10  -4   8    1.31    1.63   0
  11   4   8    1.71    1.34   0
 -11   4  -8    2.84    1.41   0
 -11  -4  -8    1.75    1.36   0
  11  -4   8    1.78    1.54   0
  14  -5  -8    0.75    1.33   0
 -14   5   8    1.43    1.30   0
 -14  -5   8    1.50    1.22   0
  14   5  -8    1.52    1.30   0
 -13  -5   8    3.18    0.88   0
  13   5  -8    3.37    1.27   0
 -13   5   8    4.88    1.29   0
  13  -5  -8    2.64    1.31   0
  12  -5  -8    4.03    1.23   0
 -12  -5   8    4.61    0.87   0
  12   5  -8    3.38    1.20   0
 -12   5   8    4.83    1.16   0
 -11  -5   8   -0.57    1.16   0
  11  -5  -8    2.15    1.10   0
  11   5  -8    0.39    1.15   0
 -11   5   8    1.36    1.05   0
  10  -5  -8   48.02    1.35   0
  10   5  -8   56.28    1.40   0
 -10   5   8   53.88    1.30   0
 -10  -5   8   55.88    1.37   0
   9   5  -8    6.53    1.05   0
  -9   5   8    4.87    1.07   0
  -9  -5   8    6.06    1.14   0
   9  -5  -8    4.47    1.15   0
   8   5  -8   20.23    1.13   0
  -8   5   8   20.48    1.11   0
  -8  -5   8   20.57    0.90   0
   8  -5  -8   19.51    1.16   0
   7   5  -8   84.90    1.47   0
  -7   5   8   85.23    1.42   0
  -7  -5   8   90.55    1.50   0
   7  -5  -8   88.13    1.45   0
   6   5  -8    4.94    1.01   0
  -6   5   8    7.08    1.07   0
   6  -5  -8    4.86    1.15   0
  -6  -5   8    5.62    1.07   0
   5   5  -8   23.36    1.09   0
  -5   5   8   24.44    1.18   0
  -5  -5   8   24.50    1.16   0
   5  -5  -8   23.89    1.19   0
   4   5  -8   16.80    1.07   0
  -4   5   8   15.30    1.11   0
  -4  -5   8   16.80    1.34   0
   4  -5  -8   17.97    1.14   0
   3  -5  -8   25.47    1.19   0
  -3  -5   8   25.70    1.21   0
  -3   5   8   23.65    1.16   0
   3   5  -8   25.97    1.18   0
  -2  -5   8   37.70    1.53   0
  -2   5   8   38.84    1.19   0
  -2   5   8   37.16    1.23   0
   2   5  -8   37.02    1.28   0
  -1  -5   8   22.73    1.25   0
   1   5  -8   22.54    1.37   0
  -1   5   8   23.82    1.13   0
  -1   5   8   22.82    1.17   0
   0   5   8  104.87    1.50   0
   0  -5   8  106.78    1.98   0
   0  -5   8  102.56    2.04   0
   0   5   8  101.95    1.54   0
   1   5   8   18.94    1.11   0
   1   5   8   18.15    0.88   0
   1  -5   8   18.42    1.46   0
   1  -5   8   18.68    1.42   0
   2  -5   8   18.17    1.49   0
   2   5   8   17.57    1.19   0
   2  -5   8   18.07    1.47   0
   2   5   8   16.21    1.13   0
   3   5   8   34.21    1.20   0
  -3  -5  -8   37.12    1.17   0
   3  -5   8   35.88    1.59   0
   3  -5   8   35.08    1.59   0
  -4  -5  -8    0.18    1.03   0
   4  -5   8    1.08    1.31   0
   4   5   8    1.48    1.00   0
   4  -5   8    0.24    1.37   0
  -5  -5  -8   -0.30    1.14   0
   5  -5   8    0.66    1.40   0
   5   5   8    1.80    1.08   0
   5  -5   8   -0.02    1.43   0
   6  -5   8   14.44    1.54   0
   6   5   8   14.55    0.92   0
   6  -5   8   13.47    1.56   0
  -6  -5  -8   14.53    1.19   0
   7  -5   8    4.98    1.56   0
   7   5   8    5.13    1.22   0
  -7  -5  -8    7.02    1.15   0
   8   5   8    2.06    1.13   0
  -8  -5  -8    1.86    1.21   0
   8  -5   8    0.26    1.52   0
  -8   5  -8    0.49    1.49   0
   9   5   8    2.75    1.22   0
  -9   5  -8    1.91    1.54   0
  -9  -5  -8    2.08    1.31   0
[truncated: 274,258 more chars]
