# Supplementary material for: Crystal structure and Hirshfeld surface analysis of [2-(1H-benzimidazol-2-yl-κN 3)aniline-κN]di­chlorido­zinc(II) N,N-di­methyl­formamide monosolvate
Source: Acta Crystallogr E Crystallogr Commun. 2021 Apr 9;77(Pt 5):491–4. doi: 10.1107/S2056989021003649 (PMC8100270; doi:10.1107/S2056989021003649)
Supplement: Supplementary file 2 [file e-77-00491-Isup4.hkl]

data_I                                                                          
_shelx_title ' shelxt_a.res in P2(1)/n'                                         
_shelx_refln_list_code          4                                               
_shelx_F_calc_maximum      326.10                                               
_exptl_crystal_F_000       856.00                                               
_reflns_d_resolution_high  0.6971                                               
                                                                                
loop_                                                                           
 _space_group_symop_operation_xyz                                               
 'x, y, z'                                                                      
 '-x+1/2, y+1/2, -z+1/2'                                                        
 '-x, -y, -z'                                                                   
 'x-1/2, -y-1/2, z-1/2'                                                         
                                                                                
_cell_length_a    10.9394                                                       
_cell_length_b    13.3041                                                       
_cell_length_c    13.1665                                                       
_cell_angle_alpha  90.000                                                       
_cell_angle_beta  106.140                                                       
_cell_angle_gamma  90.000                                                       
                                                                                
_shelx_F_squared_multiplier     1.000                                           
                                                                                
loop_                                                                           
 _refln_index_h                                                                 
 _refln_index_k                                                                 
 _refln_index_l                                                                 
 _refln_F_squared_calc                                                          
 _refln_F_squared_meas                                                          
 _refln_F_squared_sigma                                                         
 _refln_observed_status                                                         
   2   0   0       5180.97       5173.30       103.91 o                         
   4   0   0      12480.57      12540.65       145.00 o                         
   6   0   0       1659.54       1517.42        54.04 o                         
   8   0   0        392.61        396.27         8.84 o                         
  10   0   0        705.79        718.77        38.81 o                         
  12   0   0         17.31          8.59        17.87 o                         
  14   0   0         13.97         11.36         9.12 o                         
   1   1   0          6.90         17.13         8.18 o                         
   2   1   0      26504.70      25832.86       200.25 o                         
   3   1   0       3498.07       3852.43        16.80 o                         
   4   1   0        649.65        629.28         9.23 o                         
   5   1   0       2741.23       2640.08        42.14 o                         
   6   1   0        132.56        154.98        12.51 o                         
   7   1   0        374.84        389.34         9.35 o                         
   8   1   0       1030.39       1052.69        15.29 o                         
   9   1   0        739.76        740.79        24.53 o                         
  10   1   0         45.51         45.63         5.62 o                         
  11   1   0          0.68          6.96         5.34 o                         
  12   1   0          1.03          1.97         5.60 o                         
  13   1   0          4.11          6.78         5.82 o                         
  14   1   0         55.99         41.36         6.91 o                         
  15   1   0         14.29         10.25        10.07 o                         
   0   2   0       2769.28       3039.90       224.95 o                         
   1   2   0       2363.34       2534.83        75.08 o                         
   2   2   0       6079.04       6259.43        92.34 o                         
   3   2   0        577.68        655.01        13.81 o                         
   4   2   0        952.02        924.87         9.58 o                         
   5   2   0       2499.66       2325.57        10.91 o                         
   6   2   0       1725.76       1696.73        15.16 o                         
   7   2   0        972.71        965.40        24.74 o                         
   8   2   0        297.85        299.91         8.11 o                         
   9   2   0       1106.61       1142.02        28.41 o                         
  10   2   0        220.78        222.75         6.05 o                         
  11   2   0         33.86         30.51         7.55 o                         
  12   2   0          0.75          8.11         5.71 o                         
  13   2   0         42.64         45.40         6.28 o                         
  14   2   0          9.24          3.48         6.34 o                         
   1   3   0      16739.71      16533.24       316.75 o                         
   2   3   0        820.30        716.40        11.50 o                         
   3   3   0       2095.45       2022.16        32.95 o                         
   4   3   0        513.33        547.32         7.35 o                         
   5   3   0       6267.00       5912.47        39.87 o                         
   6   3   0         77.22         77.32         5.37 o                         
   7   3   0       1443.14       1447.37        38.21 o                         
   8   3   0         64.05         68.66         5.26 o                         
   9   3   0       1584.67       1632.35        44.50 o                         
  10   3   0         52.19         61.92         5.63 o                         
  11   3   0        221.13        249.14         9.40 o                         
  12   3   0         22.08         14.44         6.62 o                         
  13   3   0          0.28          4.82         6.20 o                         
  14   3   0          3.35         -0.39         6.51 o                         
   0   4   0      22090.57      19440.30       631.33 o                         
   1   4   0        421.44        445.68         9.24 o                         
   2   4   0       3688.94       3655.54        46.67 o                         
   3   4   0        334.39        364.99        53.70 o                         
   4   4   0       2519.82       2442.61        20.91 o                         
   5   4   0        256.28        224.93         5.89 o                         
   6   4   0        925.52        934.14        16.29 o                         
   7   4   0        663.96        681.02         8.43 o                         
   8   4   0         96.47        104.86         4.97 o                         
   9   4   0        407.70        463.27        40.05 o                         
  10   4   0        123.66        131.11         7.66 o                         
  11   4   0          0.31          9.15         5.94 o                         
  12   4   0          0.17          2.80         5.78 o                         
  13   4   0         68.06         64.67         7.91 o                         
  14   4   0         26.15         15.85         6.62 o                         
   1   5   0        505.39        494.65         9.08 o                         
   2   5   0       3247.52       3118.69        53.39 o                         
   3   5   0        224.66        199.61         6.62 o                         
   4   5   0        438.60        398.08         7.05 o                         
   5   5   0       1380.39       1219.55        11.50 o                         
   6   5   0        229.70        225.32        24.72 o                         
   7   5   0        121.63        113.45         4.87 o                         
   8   5   0       1447.34       1417.23        15.16 o                         
   9   5   0          2.49          6.03         5.26 o                         
  10   5   0        188.08        192.73         6.19 o                         
  11   5   0        179.92        189.77         8.87 o                         
  12   5   0          4.80         12.10         6.10 o                         
  13   5   0         12.86         14.34         5.89 o                         
  14   5   0         44.70         32.02         7.64 o                         
   0   6   0       2898.42       2422.90        29.23 o                         
   1   6   0        637.05        632.56        13.28 o                         
   2   6   0        227.36        216.89         7.20 o                         
   3   6   0       1234.35       1126.09        14.02 o                         
   4   6   0       5244.37       5087.43        54.21 o                         
   5   6   0          2.51          4.40         5.20 o                         
   6   6   0       4919.55       4873.59        26.86 o                         
   7   6   0         22.10         28.71         5.39 o                         
   8   6   0        212.09        211.20         5.50 o                         
   9   6   0         88.35         82.70         5.23 o                         
  10   6   0        521.76        533.81         7.29 o                         
  11   6   0          2.52         10.62         5.69 o                         
  12   6   0          1.05          5.87         5.90 o                         
  13   6   0          1.47          2.68         6.70 o                         
  14   6   0         33.02         19.19         7.05 o                         
   1   7   0       3416.79       3273.05        49.24 o                         
   2   7   0        400.09        350.32        11.09 o                         
   3   7   0       2531.01       2474.63       298.54 o                         
   4   7   0        909.60        859.04         8.84 o                         
   5   7   0        851.60        808.16         8.36 o                         
   6   7   0        340.45        367.41         6.98 o                         
   7   7   0          1.25          1.31         5.28 o                         
   8   7   0         90.21         84.29         6.08 o                         
   9   7   0        760.13        783.45        12.13 o                         
  10   7   0          8.95         10.35         6.12 o                         
  11   7   0         44.88         53.45         6.19 o                         
  12   7   0         68.00         52.74        13.15 o                         
  13   7   0          3.49          7.24         6.84 o                         
   0   8   0       1208.23       1174.28        40.05 o                         
   1   8   0        372.57        385.52         7.74 o                         
   2   8   0        894.15        822.01        12.29 o                         
   3   8   0        666.09        595.06        10.90 o                         
   4   8   0       1949.90       1902.85        21.85 o                         
   5   8   0        326.43        316.31         7.03 o                         
   6   8   0         14.08         13.18         5.81 o                         
   7   8   0        272.70        283.27         6.89 o                         
   8   8   0         49.79         53.38         6.16 o                         
   9   8   0        189.81        208.69         6.80 o                         
  10   8   0         47.07         46.66         5.90 o                         
  11   8   0         13.43          9.83         6.52 o                         
  12   8   0          0.87          6.77         6.53 o                         
  13   8   0         33.98         19.63         6.45 o                         
   1   9   0       2218.57       2113.75        43.45 o                         
   2   9   0        550.96        539.45         8.08 o                         
   3   9   0        193.92        194.98         7.17 o                         
   4   9   0          3.05          3.71         6.02 o                         
   5   9   0       2194.60       2235.40        13.25 o                         
   6   9   0        826.93        803.65        13.65 o                         
   7   9   0          1.64          3.90         6.01 o                         
   8   9   0          7.49         11.29         6.24 o                         
   9   9   0        292.84        295.90         7.45 o                         
  10   9   0         33.53         35.98         6.31 o                         
  11   9   0         77.88         68.39        15.20 o                         
  12   9   0         19.92         16.76         7.25 o                         
  13   9   0         26.44         26.79         7.73 o                         
   0  10   0       1311.01       1354.17        22.33 o                         
   1  10   0         10.98         15.45         6.51 o                         
   2  10   0        521.44        512.74         8.06 o                         
   3  10   0       1110.58       1138.81        12.58 o                         
   4  10   0         63.49         65.42         6.49 o                         
   5  10   0         70.76         84.83         6.67 o                         
   6  10   0        584.99        606.33        14.43 o                         
   7  10   0         17.04         25.43         6.72 o                         
   8  10   0          3.34         11.25         6.62 o                         
   9  10   0         13.33         14.47         6.70 o                         
  10  10   0         80.60         69.41         9.87 o                         
  11  10   0         12.38          9.71         7.54 o                         
  12  10   0          4.65          6.21         7.52 o                         
   1  11   0        399.29        429.47         9.10 o                         
   2  11   0         41.86         45.94         6.87 o                         
   3  11   0        232.12        221.34         7.93 o                         
   4  11   0        655.36        677.04         9.13 o                         
   5  11   0         91.88         99.47         7.29 o                         
   6  11   0        176.76        168.95         7.38 o                         
   7  11   0         23.41         22.14         6.68 o                         
   8  11   0        119.48        122.67         7.88 o                         
   9  11   0          0.35          3.71         7.05 o                         
  10  11   0         35.77         35.46         7.43 o                         
  11  11   0         19.71         14.58         7.62 o                         
  12  11   0         31.22         28.01         8.28 o                         
   0  12   0       1432.01       1416.99        23.47 o                         
   1  12   0          0.26          4.51         6.12 o                         
   2  12   0        373.42        382.99         7.73 o                         
   3  12   0          0.31          5.59         7.15 o                         
   4  12   0       1005.60       1038.72        27.07 o                         
   5  12   0          1.80         12.83         7.92 o                         
   6  12   0        149.07        164.82         8.73 o                         
   7  12   0         13.04         11.53         7.34 o                         
   8  12   0         30.26         29.91         7.65 o                         
   9  12   0         16.06         15.56         7.43 o                         
  10  12   0        135.40        114.66        13.77 o                         
  11  12   0         19.72         10.65         8.22 o                         
   1  13   0        362.41        366.02        10.12 o                         
   2  13   0        462.59        497.18         9.17 o                         
   3  13   0        197.14        176.35         8.24 o                         
   4  13   0        137.45        152.35         8.80 o                         
   5  13   0        603.42        555.71        10.83 o                         
   6  13   0        342.05        359.10        58.06 o                         
   7  13   0          3.37         10.73         8.52 o                         
   8  13   0         24.97         33.60         8.73 o                         
   9  13   0         31.02         32.99        13.05 o                         
  10  13   0         18.12         19.45         9.39 o                         
   0  14   0        191.91        194.93        17.57 o                         
   1  14   0          7.53          8.46         7.20 o                         
   2  14   0         17.43         22.26         7.25 o                         
   3  14   0        154.32        163.12         9.80 o                         
   4  14   0        121.02        120.54        15.19 o                         
   5  14   0          1.36          8.21         8.43 o                         
   6  14   0         19.77         24.74         8.33 o                         
   7  14   0          7.00         12.08         8.71 o                         
   8  14   0          0.74         -0.54         9.01 o                         
   9  14   0         28.93         22.46         9.35 o                         
  10  14   0          9.77         12.59        10.00 o                         
   1  15   0        255.19        274.13         8.21 o                         
   2  15   0         79.41         82.37        10.47 o                         
   3  15   0         51.09         71.82        12.70 o                         
   4  15   0          2.09         -5.21         9.13 o                         
   5  15   0        492.43        511.56        11.71 o                         
   6  15   0          9.73         13.04        14.34 o                         
   7  15   0          1.21          2.76        10.32 o                         
   8  15   0         15.09         24.72        10.53 o                         
   9  15   0         24.29         15.26        11.27 o                         
   0  16   0        128.20        125.12        12.24 o                         
   1  16   0         66.91         72.34         8.50 o                         
   2  16   0          1.01          8.95         8.20 o                         
   3  16   0        272.68        248.47        11.35 o                         
   4  16   0        170.58        156.69        13.99 o                         
   5  16   0          5.07          5.43         9.38 o                         
   6  16   0          0.45          1.02         9.53 o                         
   7  16   0         56.13         20.49        20.89 o                         
   8  16   0          7.35          7.59        10.35 o                         
   1  17   0         43.20         47.80         8.84 o                         
   2  17   0          6.65          1.39        11.19 o                         
   3  17   0         19.70         15.28        15.98 o                         
   4  17   0          4.47          9.16        10.26 o                         
   5  17   0         38.09         32.38        10.92 o                         
   6  17   0          3.85         11.78        10.11 o                         
   0  18   0         38.28         31.24        14.13 o                         
   1  18   0         44.30         42.05        10.61 o                         
   2  18   0         29.19         18.88        11.89 o                         
   3  18   0         33.86         32.74        11.78 o                         
   4  18   0         22.91         19.55        17.17 o                         
 -15   0   1         34.34          4.35         9.44 o                         
 -13   0   1          6.68          1.98        12.41 o                         
 -11   0   1         71.59         83.02         7.93 o                         
  -9   0   1       1886.41       1819.16        28.58 o                         
  -7   0   1       1433.82       1465.12        22.73 o                         
  -5   0   1      17510.74      16677.32       384.35 o                         
  -3   0   1       9312.73       8984.22        98.36 o                         
  -1   0   1      32054.83      32068.11       904.17 o                         
   1   0   1      15274.13      16313.57       701.45 o                         
   3   0   1     106341.09      98981.14       265.15 o                         
   5   0   1       1133.75       1113.42        12.52 o                         
   7   0   1        121.45        119.42        11.41 o                         
   9   0   1        705.12        702.14        30.82 o                         
  11   0   1        110.79        124.14         8.17 o                         
  13   0   1          0.84          1.64         8.41 o                         
 -15   1   1          7.73          4.19         6.91 o                         
 -14   1   1         18.92         18.09         6.37 o                         
 -13   1   1         24.93         20.92         6.80 o                         
 -12   1   1         30.20         25.85         5.66 o                         
 -11   1   1          1.51         12.71         4.90 o                         
 -10   1   1        147.44        157.78         5.57 o                         
  -9   1   1         10.59         13.11         5.31 o                         
  -8   1   1        640.97        660.98        13.97 o                         
  -7   1   1       2943.09       2869.89        28.85 o                         
  -6   1   1       3180.37       3117.38        39.29 o                         
  -5   1   1        258.19        231.21         6.90 o                         
  -4   1   1        316.51        296.05         6.43 o                         
  -3   1   1       1611.54       1392.65        10.81 o                         
  -2   1   1       2673.68       2687.11        25.30 o                         
  -1   1   1       3851.08       4314.21        83.82 o                         
   0   1   1       2152.60       2476.45       112.96 o                         
   1   1   1      12088.05      12464.02       347.81 o                         
   2   1   1       4113.71       4329.93        72.49 o                         
   3   1   1       9724.06       9649.32        34.07 o                         
   4   1   1        308.58        315.12         6.40 o                         
   5   1   1        128.27        104.55         5.58 o                         
   6   1   1       4332.79       4412.75        47.90 o                         
   7   1   1        463.64        488.31        11.22 o                         
   8   1   1         35.89         60.73        17.30 o                         
   9   1   1        406.89        447.44        20.38 o                         
  10   1   1        214.05        220.25         6.04 o                         
  11   1   1          0.09          2.31         5.47 o                         
  12   1   1          0.69         -0.18         5.53 o                         
  13   1   1         51.47         51.40         6.34 o                         
  14   1   1          0.03         10.05         6.55 o                         
 -15   2   1          6.16         12.84         6.90 o                         
 -14   2   1         35.75         21.16         9.20 o                         
 -13   2   1          4.37          9.32         5.89 o                         
 -12   2   1          8.74          3.52         5.74 o                         
 -11   2   1        198.37        219.56         6.50 o                         
 -10   2   1          7.93          5.70         5.14 o                         
  -9   2   1        470.71        480.26        16.78 o                         
  -8   2   1         24.14         26.54         5.02 o                         
  -7   2   1        220.40        248.31         9.93 o                         
  -6   2   1         65.64         83.63         5.22 o                         
  -5   2   1       5706.60       5712.52        80.08 o                         
  -4   2   1        109.55        112.97         5.04 o                         
  -3   2   1          1.24          3.51         5.53 o                         
  -2   2   1        108.87        177.95         7.25 o                         
  -1   2   1        652.20        676.87        11.41 o                         
   0   2   1         80.62        104.00        17.73 o                         
   1   2   1       1634.90       1804.76        71.33 o                         
   2   2   1      18511.64      18097.82       318.87 o                         
   3   2   1        658.41        698.93         8.54 o                         
   4   2   1       2800.79       2718.89        30.42 o                         
   5   2   1       5135.29       5234.15        33.66 o                         
   6   2   1       2683.91       2624.83        33.38 o                         
   7   2   1        106.91        110.97         5.29 o                         
   8   2   1       2597.96       3031.77       389.20 o                         
   9   2   1        454.30        460.45         6.64 o                         
  10   2   1        322.35        325.00         9.42 o                         
  11   2   1          3.22          6.49         5.70 o                         
  12   2   1         93.09         89.81         5.67 o                         
  13   2   1          3.10          7.64         6.00 o                         
  14   2   1         66.66         55.69         6.93 o                         
 -15   3   1          9.14         21.10        10.78 o                         
 -14   3   1         30.60         22.82        10.27 o                         
 -13   3   1          6.07          2.23         6.29 o                         
 -12   3   1          9.26         11.54         5.79 o                         
 -11   3   1          2.01          4.27         5.37 o                         
 -10   3   1        257.66        280.48         6.37 o                         
  -9   3   1         62.17         61.12         5.27 o                         
  -8   3   1        168.87        161.22         5.95 o                         
  -7   3   1        498.65        481.23        12.78 o                         
  -6   3   1       7142.85       6715.86        79.81 o                         
  -5   3   1         28.60         20.00         5.30 o                         
  -4   3   1       2504.48       2274.33        11.52 o                         
  -3   3   1        277.74        272.32         6.83 o                         
  -2   3   1        186.38        206.20         7.55 o                         
  -1   3   1        703.64        761.45        12.12 o                         
   0   3   1      32800.74      30897.74       673.59 o                         
   1   3   1        293.82        300.42        12.11 o                         
   2   3   1        411.39        482.83         8.90 o                         
   3   3   1        311.83        315.13         7.25 o                         
   4   3   1       5266.41       5166.24        39.13 o                         
   5   3   1        103.21        104.65         5.87 o                         
   6   3   1       1270.73       1274.32        12.94 o                         
   7   3   1        166.82        165.82         5.80 o                         
   8   3   1         33.20         36.64         5.23 o                         
   9   3   1          1.72          1.67         5.26 o                         
  10   3   1        874.78        904.88         7.91 o                         
  11   3   1         45.36         44.46         5.83 o                         
  12   3   1         23.24         21.41         5.87 o                         
  13   3   1          4.83          6.17         6.51 o                         
  14   3   1         10.15          6.20         6.07 o                         
 -14   4   1         15.03         10.74         8.35 o                         
 -13   4   1          0.13          7.52         6.00 o                         
 -12   4   1         28.27         35.17         5.83 o                         
 -11   4   1        124.41        114.10         5.40 o                         
 -10   4   1         32.25         37.30         5.39 o                         
  -9   4   1        618.71        630.89        19.47 o                         
  -8   4   1        312.39        309.79         7.79 o                         
  -7   4   1        484.12        489.35        11.76 o                         
  -6   4   1         62.03         52.84         5.06 o                         
  -5   4   1       4396.64       4333.76        48.41 o                         
  -4   4   1       1130.82       1129.11        14.57 o                         
  -3   4   1        928.78        919.61         9.63 o                         
  -2   4   1       5070.59       5090.71        70.48 o                         
  -1   4   1       3315.00       3435.82        70.73 o                         
   0   4   1       6152.01       6199.78       118.11 o                         
   1   4   1      10481.68      10231.68       201.53 o                         
   2   4   1        200.08        196.15         7.61 o                         
   3   4   1       3083.65       3063.83        48.52 o                         
   4   4   1       3862.70       3645.08        30.40 o                         
   5   4   1         51.18         58.87         5.34 o                         
   6   4   1         15.35         19.89         5.27 o                         
   7   4   1          2.00          3.43         4.46 o                         
   8   4   1       1199.70       1184.70        34.48 o                         
   9   4   1        332.16        362.85         9.23 o                         
  10   4   1        379.35        395.10         6.91 o                         
  11   4   1          6.87         13.72         5.96 o                         
  12   4   1         15.07          9.49         5.93 o                         
  13   4   1          1.79          0.43         6.60 o                         
  14   4   1         59.05         34.29         7.30 o                         
 -14   5   1         34.90         10.33         6.98 o                         
 -13   5   1         35.59         28.66         6.22 o                         
 -12   5   1         22.89         24.92         5.79 o                         
 -11   5   1         13.68         20.45         5.96 o                         
 -10   5   1        361.10        364.46        11.25 o                         
  -9   5   1         65.88         74.70         5.59 o                         
  -8   5   1        143.02        161.37         5.57 o                         
  -7   5   1        822.06        821.05        19.34 o                         
  -6   5   1         32.80         28.96         5.32 o                         
  -5   5   1        321.28        307.95         6.43 o                         
  -4   5   1       2435.13       2356.54        36.60 o                         
  -3   5   1        532.66        532.85         9.65 o                         
  -2   5   1         70.91         49.96         5.87 o                         
  -1   5   1       4593.89       4525.63        51.61 o                         
   0   5   1       1670.49       1617.27        24.24 o                         
   1   5   1        227.37        242.22         8.82 o                         
   2   5   1       1425.87       1326.48       214.28 o                         
   3   5   1        773.11        684.42         8.84 o                         
   4   5   1        231.86        214.79         6.36 o                         
   5   5   1        708.09        653.57         7.53 o                         
   6   5   1        259.91        256.84         6.13 o                         
   7   5   1        232.25        255.92         6.22 o                         
   8   5   1          1.91          9.24         4.69 o                         
   9   5   1        548.50        560.22        11.80 o                         
  10   5   1         92.79         95.70         5.99 o                         
  11   5   1         61.76         53.96         5.82 o                         
  12   5   1         52.49         58.87         6.58 o                         
  13   5   1         72.76         49.86         6.74 o                         
  14   5   1          8.71          9.67         7.68 o                         
 -14   6   1          0.10         -4.90         6.91 o                         
 -13   6   1          9.33         13.50         6.48 o                         
 -12   6   1         48.55         41.93         6.09 o                         
 -11   6   1        311.12        332.67         7.15 o                         
 -10   6   1          6.00          6.53         5.80 o                         
  -9   6   1       1449.46       1686.47       184.36 o                         
  -8   6   1         13.95         21.01         5.44 o                         
  -7   6   1        488.23        498.69        14.34 o                         
  -6   6   1         17.78         20.95         5.39 o                         
  -5   6   1       7375.17       7135.43        92.45 o                         
  -4   6   1        169.32        191.77         6.06 o                         
  -3   6   1         61.60         50.95         5.91 o                         
  -2   6   1        377.04        435.70         8.01 o                         
  -1   6   1       2452.62       2212.28        26.83 o                         
   0   6   1        869.47        799.55         9.84 o                         
   1   6   1       8078.72       7577.89       183.23 o                         
   2   6   1        306.34        321.43         8.22 o                         
   3   6   1        300.58        380.81         9.14 o                         
   4   6   1        816.33        792.73         8.98 o                         
   5   6   1       3386.21       3406.71        38.19 o                         
   6   6   1        186.27        175.89         6.32 o                         
   7   6   1         32.20         32.73         4.71 o                         
   8   6   1          8.45         15.17         5.62 o                         
   9   6   1        991.31       1031.00         8.05 o                         
  10   6   1          2.47          0.11         5.80 o                         
  11   6   1         18.67         27.08         5.97 o                         
  12   6   1         11.25         16.20         6.29 o                         
  13   6   1         15.89         16.77         6.62 o                         
  14   6   1          0.16         -0.36        10.87 o                         
 -14   7   1         24.07          9.87         7.64 o                         
 -13   7   1         48.66         27.40         8.85 o                         
 -12   7   1          5.68          6.19         6.23 o                         
 -11   7   1         99.22         99.22         5.54 o                         
 -10   7   1        110.60        109.19         6.42 o                         
  -9   7   1        184.38        181.14         6.63 o                         
  -8   7   1         70.79         66.62         5.63 o                         
  -7   7   1        554.01        565.47         7.17 o                         
  -6   7   1       1584.38       1574.36         9.90 o                         
  -5   7   1        533.43        534.69         7.14 o                         
  -4   7   1        535.63        504.15         7.36 o                         
  -3   7   1       3743.35       3723.19        32.00 o                         
  -2   7   1        375.35        399.92         7.62 o                         
  -1   7   1       1977.61       1947.34        26.42 o                         
   0   7   1      10588.28      10854.17       126.39 o                         
   1   7   1        636.00        679.74        13.48 o                         
   2   7   1       1029.56       1136.84        20.87 o                         
   3   7   1       2900.35       2734.71        53.77 o                         
   4   7   1       2802.07       2767.95        45.74 o                         
   5   7   1        829.15        793.88         8.61 o                         
   6   7   1          8.36         11.31         6.04 o                         
   7   7   1        522.73        550.87         8.35 o                         
   8   7   1         25.62         35.55         5.93 o                         
   9   7   1        272.71        292.02         7.84 o                         
  10   7   1         49.63         51.79         5.94 o                         
  11   7   1         11.16         18.92         6.39 o                         
  12   7   1         13.47         16.45         6.62 o                         
  13   7   1         12.68          9.42         6.28 o                         
 -13   8   1         30.59         16.43         6.78 o                         
 -12   8   1         10.32          3.83         6.48 o                         
 -11   8   1         66.40         71.18         6.57 o                         
 -10   8   1         14.05         13.88         6.35 o                         
  -9   8   1         85.23         98.00         6.31 o                         
  -8   8   1        174.28        173.69         5.83 o                         
  -7   8   1          0.20          0.02         5.66 o                         
  -6   8   1          3.60         10.65         5.49 o                         
  -5   8   1       1296.36       1273.66        14.21 o                         
  -4   8   1        118.63        127.36         6.23 o                         
  -3   8   1        865.30        875.24        13.62 o                         
  -2   8   1        537.49        584.27        12.95 o                         
  -1   8   1       2576.66       2538.73        24.11 o                         
   0   8   1        854.53        743.86       131.40 o                         
   1   8   1        230.25        352.16        64.20 o                         
   2   8   1       1036.98       1051.61        24.03 o                         
   3   8   1          0.03          7.96         6.72 o                         
   4   8   1        662.58        621.92        19.83 o                         
   5   8   1        895.80        884.64         9.28 o                         
   6   8   1          1.24         10.37         6.19 o                         
   7   8   1         36.39         45.82         6.03 o                         
   8   8   1        420.71        425.82        11.04 o                         
   9   8   1          0.38          0.29         6.00 o                         
  10   8   1         54.89         55.22         6.59 o                         
  11   8   1         19.20         11.69         6.69 o                         
  12   8   1         15.79         13.62         6.73 o                         
  13   8   1          0.05          5.10         7.71 o                         
 -13   9   1          5.45          0.20         7.74 o                         
 -12   9   1         20.98         13.78         6.84 o                         
 -11   9   1        134.30        134.24         6.99 o                         
 -10   9   1        720.09        734.95        22.42 o                         
  -9   9   1         21.96         22.86         6.44 o                         
  -8   9   1        176.99        177.05         6.75 o                         
  -7   9   1         53.99         67.90         6.02 o                         
  -6   9   1        458.50        448.30         7.88 o                         
  -5   9   1         82.47         77.49         6.08 o                         
  -4   9   1       2908.95       2802.76        20.08 o                         
  -3   9   1        926.99        974.51        18.47 o                         
  -2   9   1        615.97        622.95        13.01 o                         
  -1   9   1        120.68        113.65         6.27 o                         
   0   9   1       4435.69       4240.76        50.01 o                         
   1   9   1       1028.83       1072.55        27.10 o                         
   2   9   1        785.08        833.64        20.61 o                         
   3   9   1        343.96        351.89         8.67 o                         
   4   9   1       1622.83       1625.31        61.11 o                         
   5   9   1        214.03        235.83        11.51 o                         
   6   9   1        930.71        986.99        22.88 o                         
   7   9   1          4.16         10.51         6.29 o                         
   8   9   1          2.01          6.19         6.35 o                         
   9   9   1         94.05         93.05         6.98 o                         
  10   9   1         28.61         16.27         6.90 o                         
  11   9   1          0.01          0.96         6.90 o                         
  12   9   1          0.48         11.46         6.29 o                         
 -13  10   1          0.56         -3.67        10.85 o                         
 -12  10   1         22.04         25.30         7.50 o                         
 -11  10   1         22.78         20.26         7.20 o                         
 -10  10   1          1.20         -0.64         6.68 o                         
  -9  10   1         98.73        102.32         6.69 o                         
  -8  10   1          9.39         17.16         6.07 o                         
  -7  10   1         44.93         45.48         6.13 o                         
  -6  10   1       1156.23       1220.55        22.15 o                         
  -5  10   1        233.37        245.97         6.79 o                         
  -4  10   1         26.01         33.25         6.26 o                         
  -3  10   1        193.06        205.81         6.91 o                         
  -2  10   1       2238.38       2187.27        17.94 o                         
  -1  10   1         76.47         68.67         6.54 o                         
   0  10   1          8.37         19.84         9.83 o                         
   1  10   1        110.35        119.61         7.25 o                         
   2  10   1        129.56        142.52         7.02 o                         
   3  10   1         91.63         88.45         7.72 o                         
   4  10   1       2048.86       2156.35        69.92 o                         
   5  10   1        784.18        875.62        10.91 o                         
   6  10   1          4.22          7.31         6.70 o                         
   7  10   1         80.93         86.29         6.34 o                         
   8  10   1         24.94         31.88         6.98 o                         
   9  10   1        124.13        125.58         7.38 o                         
  10  10   1        126.22        123.87         9.14 o                         
  11  10   1          4.99          8.31         7.34 o                         
  12  10   1          2.88         13.96         6.82 o                         
 -12  11   1          0.18          1.43         7.81 o                         
 -11  11   1         18.55          9.42         7.60 o                         
 -10  11   1          6.63         11.66         7.16 o                         
  -9  11   1        167.21        180.93         7.63 o                         
  -8  11   1         13.31         18.18         7.02 o                         
  -7  11   1         16.34         18.72         6.82 o                         
  -6  11   1         10.10         12.73         6.46 o                         
  -5  11   1         15.94         18.79         6.60 o                         
  -4  11   1       1188.93       1202.26        13.08 o                         
  -3  11   1          5.18          9.77         6.02 o                         
  -2  11   1          6.68          9.62         6.67 o                         
  -1  11   1        141.49        134.71         6.72 o                         
   0  11   1         35.52         39.01         6.51 o                         
   1  11   1        409.47        402.13         9.44 o                         
   2  11   1        312.66        327.28         8.15 o                         
   3  11   1        529.90        564.74         9.79 o                         
   4  11   1          1.16         17.45         7.71 o                         
   5  11   1        467.98        471.18         9.61 o                         
   6  11   1        184.24        194.76        14.49 o                         
   7  11   1        154.95        149.41         8.55 o                         
   8  11   1          3.03          6.08         8.07 o                         
   9  11   1        280.17        273.11        12.58 o                         
  10  11   1          3.22          7.00         7.98 o                         
  11  11   1          1.01          3.80         7.95 o                         
 -11  12   1        134.49         83.78         7.68 o                         
 -10  12   1          2.22         -3.84         7.58 o                         
  -9  12   1        188.44        150.08        17.53 o                         
  -8  12   1        125.58        117.24         7.61 o                         
  -7  12   1         72.65         76.26         7.14 o                         
  -6  12   1          3.97          3.27         6.80 o                         
  -5  12   1       1045.71       1063.36        14.81 o                         
  -4  12   1          0.64          3.43         6.36 o                         
  -3  12   1        285.07        302.95         7.80 o                         
  -2  12   1         43.30         50.07         6.59 o                         
  -1  12   1       1602.12       1712.30        33.84 o                         
   0  12   1         89.53         77.49         6.72 o                         
   1  12   1        658.63        640.11       106.02 o                         
   2  12   1         10.52         20.48         8.18 o                         
   3  12   1         16.92         22.53         9.79 o                         
   4  12   1         17.12         27.21         8.20 o                         
   5  12   1        840.56        862.75        27.94 o                         
   6  12   1          1.57          7.85         8.03 o                         
   7  12   1         16.34         16.55         8.28 o                         
   8  12   1          1.84          6.24         8.32 o                         
   9  12   1         15.75         16.15         9.43 o                         
  10  12   1          4.39         12.74         8.69 o                         
  11  12   1         31.82         24.27         9.37 o                         
 -11  13   1          2.99          0.48         7.43 o                         
 -10  13   1         13.30         14.29         8.18 o                         
  -9  13   1         15.12         17.95         7.91 o                         
  -8  13   1         24.15         21.50         8.26 o                         
  -7  13   1        126.42        125.19         7.82 o                         
  -6  13   1         44.61         60.95         7.44 o                         
  -5  13   1        163.51        166.89         8.78 o                         
  -4  13   1        252.75        269.96         7.82 o                         
  -3  13   1       1129.70       1382.40       205.86 o                         
  -2  13   1        513.17        524.10         9.31 o                         
  -1  13   1         90.61        102.57         8.74 o                         
   0  13   1        682.18        652.39         9.87 o                         
   1  13   1        123.82        129.89         8.53 o                         
   2  13   1         20.03         18.30         7.89 o                         
   3  13   1        561.47        586.83        27.05 o                         
   4  13   1        468.47        506.96        52.30 o                         
   5  13   1         35.15         26.23         9.88 o                         
   6  13   1          9.26          6.25         8.38 o                         
   7  13   1         35.82         30.13         8.90 o                         
   8  13   1         56.15         48.66         8.95 o                         
   9  13   1          8.37         13.33         9.26 o                         
  10  13   1          0.87          5.14         9.68 o                         
 -10  14   1          0.01          1.42         9.94 o                         
  -9  14   1          2.92         14.54        10.47 o                         
  -8  14   1          5.28          2.87         9.07 o                         
  -7  14   1          1.08          9.51         9.13 o                         
  -6  14   1         37.00         54.60         8.73 o                         
  -5  14   1         76.22         66.19         8.03 o                         
  -4  14   1          0.65          7.23         6.98 o                         
  -3  14   1         62.94         66.88         7.03 o                         
  -2  14   1        439.48        461.39         8.64 o                         
  -1  14   1        166.30        168.09         7.58 o                         
   0  14   1         51.07         51.09         6.92 o                         
   1  14   1        102.75        114.85         8.19 o                         
   2  14   1         24.15         21.12         8.98 o                         
   3  14   1          4.46          8.14        12.46 o                         
   4  14   1        173.82        195.86        15.88 o                         
   5  14   1         61.36         68.43         9.49 o                         
   6  14   1          1.91          8.40         8.93 o                         
   7  14   1          9.78         16.23         9.67 o                         
   8  14   1         39.66         28.59        12.41 o                         
   9  14   1          0.08         -1.59         9.54 o                         
  -9  15   1          0.96         -3.34         9.83 o                         
  -8  15   1         11.87         14.39         9.85 o                         
  -7  15   1         18.04         13.36        10.20 o                         
  -6  15   1        136.48        141.46        30.47 o                         
  -5  15   1          8.56         14.67         8.89 o                         
  -4  15   1        615.71        589.44        25.19 o                         
  -3  15   1         42.22         57.83         8.48 o                         
  -2  15   1        137.50        149.88         9.87 o                         
  -1  15   1         40.39         45.17         8.02 o                         
   0  15   1        425.62        432.20         9.54 o                         
   1  15   1         99.50        107.33         8.66 o                         
   2  15   1        110.60        102.72        14.99 o                         
   3  15   1         31.76         22.62         9.32 o                         
   4  15   1        140.58        136.91        11.16 o                         
   5  15   1          9.88         13.46         8.84 o                         
   6  15   1         84.80         79.26         9.34 o                         
   7  15   1         14.30         20.45         9.21 o                         
   8  15   1         21.14         28.18         9.74 o                         
   9  15   1          0.86         15.48        14.19 o                         
  -8  16   1         49.47         26.59        15.19 o                         
  -7  16   1          0.75          3.08        10.52 o                         
  -6  16   1         27.60          5.37         9.40 o                         
  -5  16   1        100.03         82.68        12.56 o                         
  -4  16   1         42.06         35.68        10.05 o                         
  -3  16   1         47.62         41.50         7.75 o                         
  -2  16   1        197.68        175.05         8.94 o                         
  -1  16   1        184.78        182.85         9.21 o                         
   0  16   1          2.52          6.94         7.95 o                         
   1  16   1         24.48         24.66         9.27 o                         
   2  16   1        106.98        109.22        17.67 o                         
   3  16   1         26.94         32.65        15.19 o                         
   4  16   1         86.19         78.64         9.93 o                         
   5  16   1          6.80          3.11         9.53 o                         
   6  16   1         29.34          4.59        10.47 o                         
   7  16   1         19.49         11.06         9.96 o                         
  -6  17   1          6.70         13.26         9.76 o                         
  -5  17   1         50.87         39.31        10.75 o                         
  -4  17   1          0.94          9.19        10.11 o                         
  -3  17   1         59.20         56.37        13.40 o                         
  -2  17   1          0.23          2.73         8.60 o                         
  -1  17   1         48.65         45.79         8.86 o                         
   0  17   1        102.54        116.22         9.24 o                         
   1  17   1         10.29          3.91        11.12 o                         
   2  17   1          9.32         10.14         9.09 o                         
   3  17   1         37.07         15.41         9.51 o                         
   4  17   1         16.18         15.19        10.50 o                         
   5  17   1         31.37         27.89         9.77 o                         
   6  17   1         15.04          7.57        10.41 o                         
  -4  18   1         18.63         17.37        17.47 o                         
  -3  18   1         11.73          5.84        11.05 o                         
  -2  18   1         25.19         25.03        10.87 o                         
  -1  18   1         40.29         41.02         9.95 o                         
   0  18   1          4.15          9.75        10.74 o                         
   1  18   1         63.43         46.50        12.17 o                         
   2  18   1         51.86         41.24        11.12 o                         
   3  18   1          6.83          7.97        10.73 o                         
   4  18   1          3.33         -5.06        17.57 o                         
 -14   0   2         76.84         35.50        24.81 o                         
 -12   0   2         42.60         60.28         8.21 o                         
 -10   0   2        797.39        814.87        50.17 o                         
  -8   0   2       2952.57       2898.97        67.59 o                         
  -6   0   2       6250.26       5570.18        30.97 o                         
  -4   0   2       6286.41       5892.54        24.46 o                         
  -2   0   2        693.44        704.12        13.19 o                         
   0   0   2       8239.75       8597.66       151.90 o                         
   2   0   2      43268.12      41057.86       121.13 o                         
   4   0   2      15616.13      15070.54       297.06 o                         
   6   0   2       1189.24       1258.29        12.04 o                         
   8   0   2        922.81        925.22        31.41 o                         
  10   0   2         34.25         40.64         7.47 o                         
  12   0   2         24.09         32.47         8.54 o                         
  14   0   2          1.66          6.72         9.58 o                         
 -15   1   2          7.31          6.64         6.96 o                         
 -14   1   2          1.13          3.20         6.11 o                         
 -13   1   2          1.43         14.23         5.77 o                         
 -12   1   2         11.01         18.19         5.49 o                         
 -11   1   2        162.80        157.00        10.06 o                         
 -10   1   2        119.06        119.07         5.52 o                         
  -9   1   2        236.47        238.66         5.40 o                         
  -8   1   2         38.08         37.22         5.13 o                         
  -7   1   2         52.67         51.30         5.10 o                         
  -6   1   2       3371.07       3342.91        34.38 o                         
  -5   1   2       5882.32       5668.20        68.91 o                         
  -4   1   2       1220.27       1174.53         9.66 o                         
  -3   1   2       1800.80       2006.25        17.45 o                         
  -2   1   2       1167.24       1154.51        14.87 o                         
  -1   1   2        428.05        448.10         9.16 o                         
   0   1   2        156.50        205.19         8.03 o                         
   1   1   2        518.99        525.36         9.92 o                         
   2   1   2       7127.90       7194.14        86.47 o                         
   3   1   2          2.10          1.87         5.59 o                         
   4   1   2        125.97         79.21         5.58 o                         
   5   1   2       3419.57       3364.50        25.89 o                         
   6   1   2          2.11          5.84         4.99 o                         
   7   1   2        109.98        127.39         8.31 o                         
   8   1   2        674.62        640.18         6.69 o                         
   9   1   2        615.47        611.85         7.14 o                         
  10   1   2        215.07        215.75         5.69 o                         
  11   1   2          1.55          5.95         5.51 o                         
  12   1   2         36.40         33.29         6.89 o                         
  13   1   2          1.03         -0.04         7.71 o                         
  14   1   2         53.38         39.64         6.97 o                         
 -15   2   2          4.80          4.08         6.82 o                         
 -14   2   2         74.33         48.15        13.92 o                         
 -13   2   2          8.08          0.18         6.24 o                         
 -12   2   2          1.48          4.20         5.50 o                         
 -11   2   2         33.35         43.76         4.71 o                         
 -10   2   2         85.59         91.51         5.34 o                         
  -9   2   2        324.23        337.58         5.95 o                         
  -8   2   2          6.99         13.83         4.91 o                         
  -7   2   2       2368.43       2250.81        24.83 o                         
  -6   2   2       1031.37        945.86         8.79 o                         
  -5   2   2        228.24        222.28         5.47 o                         
  -4   2   2       1853.05       1699.87        17.78 o                         
  -3   2   2        327.99        246.06         6.50 o                         
  -2   2   2       2424.24       2704.54        20.23 o                         
  -1   2   2      28281.46      26863.60       485.18 o                         
   0   2   2       1056.38       1019.52        16.02 o                         
   1   2   2      13501.41      13798.77       291.05 o                         
   2   2   2          9.34         40.53        20.74 o                         
   3   2   2       3637.52       3325.39        64.92 o                         
   4   2   2       2220.45       2234.03        13.21 o                         
   5   2   2       1245.14       1208.18         9.08 o                         
   6   2   2       1268.96       1251.72        11.02 o                         
   7   2   2        183.09        182.34         5.16 o                         
   8   2   2        346.35        351.63         7.18 o                         
   9   2   2       1595.63       1619.61         9.50 o                         
  10   2   2         51.88         59.96         5.67 o                         
  11   2   2        104.39         77.40         6.05 o                         
  12   2   2          4.84          1.46         5.69 o                         
  13   2   2         95.46         82.80         6.72 o                         
  14   2   2          1.16         -2.36         6.86 o                         
 -15   3   2         37.54         15.45         7.37 o                         
 -14   3   2          1.49         -1.20         5.65 o                         
 -13   3   2         14.52         16.59         5.98 o                         
 -12   3   2         24.45         29.83         5.67 o                         
 -11   3   2        287.81        304.33         6.40 o                         
 -10   3   2         12.46         23.33         5.25 o                         
  -9   3   2       1813.51       1795.29        32.16 o                         
  -8   3   2          8.19          9.35         4.95 o                         
  -7   3   2         43.40         51.48         4.92 o                         
  -6   3   2          0.10         -1.51         4.47 o                         
  -5   3   2       8215.55       7650.98        82.10 o                         
  -4   3   2       1439.78       1431.32        18.39 o                         
  -3   3   2        228.72        245.50         6.34 o                         
  -2   3   2       1683.30       1570.94        11.92 o                         
  -1   3   2         38.06         33.68         7.05 o                         
   0   3   2          0.23          4.34         5.82 o                         
   1   3   2      14428.20      13697.34      1559.94 o                         
   2   3   2        301.88        325.45         8.92 o                         
   3   3   2        724.30        732.69         8.82 o                         
   4   3   2        441.27        425.97         7.12 o                         
   5   3   2        851.04        797.85        17.81 o                         
   6   3   2         51.00         49.62         5.01 o                         
   7   3   2        309.07        322.00         6.42 o                         
   8   3   2          4.99          9.50         5.38 o                         
   9   3   2         61.51         63.09         5.56 o                         
  10   3   2         53.62         53.50         6.18 o                         
  11   3   2         60.86         61.29         5.93 o                         
  12   3   2          1.25          2.66         6.21 o                         
  13   3   2          7.75          3.53         6.29 o                         
  14   3   2         11.23          8.46         7.33 o                         
 -15   4   2          2.44         -7.85         9.65 o                         
 -14   4   2         29.03         30.84         6.83 o                         
 -13   4   2         13.12          7.52         6.79 o                         
 -12   4   2        146.75        162.11         5.70 o                         
 -11   4   2         20.46         26.67         5.31 o                         
 -10   4   2         84.26        101.65         5.72 o                         
  -9   4   2        101.17        121.79         5.01 o                         
  -8   4   2        119.93        119.61         5.49 o                         
  -7   4   2        478.63        466.97         6.24 o                         
  -6   4   2       1300.94       1220.90         8.26 o                         
  -5   4   2         63.80         69.13         5.23 o                         
  -4   4   2          9.90         20.12         4.91 o                         
  -3   4   2         88.40         70.94         5.23 o                         
  -2   4   2       3695.42       3592.43        28.76 o                         
  -1   4   2       5839.21       5638.16        40.57 o                         
   0   4   2       6960.55       7032.71        93.09 o                         
   1   4   2        844.12        859.86        32.06 o                         
   2   4   2        461.86        476.59        10.62 o                         
   3   4   2      10629.16      10535.04       177.57 o                         
   4   4   2       1789.64       1771.08        21.80 o                         
   5   4   2       2783.59       2705.48        76.48 o                         
   6   4   2         65.14         66.21         4.73 o                         
   7   4   2        483.39        468.70         7.11 o                         
   8   4   2        111.23        116.71         6.07 o                         
   9   4   2        470.79        485.13        14.44 o                         
  10   4   2         45.51         50.55         5.73 o                         
  11   4   2          0.62         -2.54         6.05 o                         
  12   4   2          0.08         10.88         6.74 o                         
  13   4   2        112.00         84.79         6.23 o                         
  14   4   2          0.10         12.87         8.56 o                         
 -14   5   2         20.53          8.35         5.85 o                         
 -13   5   2          9.84          8.23         6.05 o                         
 -12   5   2         17.00         10.28         7.29 o                         
 -11   5   2        271.78        280.86        12.09 o                         
 -10   5   2         85.83         99.22         4.97 o                         
  -9   5   2         55.94         62.95         5.61 o                         
  -8   5   2         75.61         75.82         5.28 o                         
  -7   5   2        120.16        122.17         6.03 o                         
  -6   5   2       1332.01       1251.47        15.04 o                         
  -5   5   2        222.12        259.57         6.11 o                         
  -4   5   2        208.92        229.12         6.04 o                         
  -3   5   2       1275.44       1223.39        11.12 o                         
  -2   5   2       2796.92       2701.00        30.01 o                         
  -1   5   2       2573.80       2491.94        26.07 o                         
   0   5   2      11962.92      11520.67        82.03 o                         
   1   5   2       1798.31       1815.96        15.16 o                         
   2   5   2       2712.46       2605.05        16.95 o                         
   3   5   2        174.01        196.36         7.22 o                         
   4   5   2       2416.80       2294.43        21.69 o                         
   5   5   2        881.99        815.15        17.06 o                         
   6   5   2        362.27        339.94        24.51 o                         
   7   5   2        142.38        142.50         5.87 o                         
   8   5   2       1005.32        987.59         9.50 o                         
   9   5   2         10.46          6.70         5.74 o                         
  10   5   2        169.29        183.76         6.32 o                         
  11   5   2         82.59         65.01         6.28 o                         
  12   5   2         53.74         37.37         5.76 o                         
  13   5   2          1.67          2.81         6.91 o                         
 -14   6   2         61.95         56.84         6.81 o                         
 -13   6   2         18.48         16.52         5.55 o                         
 -12   6   2         38.15         39.12         6.21 o                         
 -11   6   2         43.27         41.88         6.01 o                         
 -10   6   2        618.44        664.81        17.76 o                         
  -9   6   2         78.46         87.71         5.54 o                         
  -8   6   2        379.40        385.30        11.42 o                         
  -7   6   2        154.08        148.40         5.89 o                         
  -6   6   2       2366.35       2352.02        39.22 o                         
  -5   6   2        337.16        344.93         8.62 o                         
  -4   6   2       1843.44       1628.75        17.64 o                         
  -3   6   2         21.90         11.14         5.49 o                         
  -2   6   2       3142.00       3200.06        64.85 o                         
  -1   6   2        600.23        647.23         8.65 o                         
   0   6   2       8826.93       8538.54        83.42 o                         
   1   6   2        570.89        639.85        23.57 o                         
   2   6   2       2894.42       3009.07        24.42 o                         
   3   6   2        122.38         90.64         7.79 o                         
   4   6   2       1523.23       1504.46        21.65 o                         
   5   6   2         88.82         92.86         5.59 o                         
   6   6   2       1248.10       1281.98        15.39 o                         
   7   6   2        184.87        197.61         6.13 o                         
   8   6   2         98.90         97.74         5.32 o                         
   9   6   2          0.70          1.53         5.66 o                         
  10   6   2         96.10         98.99         6.43 o                         
  11   6   2          3.44          2.10         5.87 o                         
  12   6   2          0.78          7.12         6.37 o                         
  13   6   2          1.77          1.48         7.15 o                         
 -14   7   2          0.30          6.19         7.12 o                         
 -13   7   2          2.93          6.93         6.27 o                         
 -12   7   2         59.37         49.53         6.30 o                         
 -11   7   2         88.51         91.45         5.95 o                         
 -10   7   2          0.45          3.08         5.07 o                         
  -9   7   2         64.58         69.43         6.01 o                         
  -8   7   2        593.59        634.55        17.78 o                         
  -7   7   2        353.27        353.45         8.36 o                         
  -6   7   2        955.14        955.22        15.44 o                         
  -5   7   2       2558.64       2490.28        53.35 o                         
  -4   7   2         13.75         28.51         5.29 o                         
  -3   7   2         71.58         57.53         6.69 o                         
  -2   7   2       8187.16       7859.55        79.02 o                         
  -1   7   2        507.45        552.26        12.60 o                         
   0   7   2         50.79         50.91         6.78 o                         
   1   7   2       1931.31       1982.90        15.78 o                         
   2   7   2       1202.01       1143.25        34.09 o                         
   3   7   2       1302.92       1320.20        51.71 o                         
   4   7   2       4113.01       4138.89       100.69 o                         
   5   7   2        109.13        123.16         6.78 o                         
   6   7   2          7.72         13.50         5.93 o                         
   7   7   2         84.08         83.81         6.16 o                         
   8   7   2        648.46        662.94        15.48 o                         
   9   7   2          3.35          9.37         5.98 o                         
  10   7   2         72.26         82.19         6.71 o                         
  11   7   2         11.41         20.27         6.55 o                         
  12   7   2         12.82         13.67         6.77 o                         
  13   7   2          4.03          1.87         6.51 o                         
 -14   8   2          0.27         16.18        17.17 o                         
 -13   8   2         21.06          4.69         6.33 o                         
 -12   8   2          8.01         17.54         6.39 o                         
 -11   8   2          3.89         21.96         6.05 o                         
 -10   8   2        614.31        621.19        19.59 o                         
  -9   8   2         45.83         50.58         6.21 o                         
  -8   8   2         48.86         58.74         5.96 o                         
  -7   8   2        641.48        831.49       148.39 o                         
  -6   8   2         96.24        155.47        35.47 o                         
  -5   8   2        333.44        327.36         6.89 o                         
  -4   8   2       2218.56       2149.68        11.19 o                         
  -3   8   2         18.33         17.15         5.68 o                         
  -2   8   2        137.52        122.48         5.55 o                         
  -1   8   2       3785.48       3699.39        49.35 o                         
   0   8   2       1289.48       1387.50        13.91 o                         
   1   8   2        700.56        656.13        17.54 o                         
   2   8   2         10.05         16.79         7.26 o                         
   3   8   2       3534.55       3475.45        81.09 o                         
   4   8   2          5.68         11.75         7.13 o                         
   5   8   2        563.05        551.41        10.79 o                         
   6   8   2        393.20        406.88         7.88 o                         
   7   8   2        113.77        125.27         6.50 o                         
   8   8   2          9.30         13.03         6.05 o                         
   9   8   2        232.72        239.40         7.13 o                         
  10   8   2          7.69          2.09         6.35 o                         
  11   8   2          6.60          8.46         6.41 o                         
  12   8   2         20.45         18.65         7.33 o                         
  13   8   2          9.94         11.37        10.88 o                         
 -13   9   2          8.45         13.25         7.03 o                         
 -12   9   2         35.71         34.15         7.06 o                         
 -11   9   2        256.14        272.63        13.49 o                         
 -10   9   2          0.22          5.60         6.28 o                         
  -9   9   2        231.79        241.66         6.65 o                         
  -8   9   2        528.62        551.01         7.70 o                         
  -7   9   2        558.91        568.81        11.52 o                         
  -6   9   2         27.29         26.22         5.74 o                         
  -5   9   2       2220.29       2183.20        43.25 o                         
  -4   9   2        284.50        287.81         6.73 o                         
  -3   9   2       1390.19       1370.64        10.32 o                         
  -2   9   2       1104.82       1065.17         9.75 o                         
  -1   9   2       2569.20       2497.59        29.90 o                         
   0   9   2         30.69         38.00         7.56 o                         
   1   9   2       2072.26       2053.70        51.86 o                         
   2   9   2        124.79        140.16        30.62 o                         
   3   9   2         27.39         27.51         7.05 o                         
   4   9   2         15.39         15.72         7.40 o                         
   5   9   2       1330.07       1463.09        14.14 o                         
   6   9   2         35.42         37.48         6.89 o                         
   7   9   2         28.76         38.94         6.80 o                         
   8   9   2        159.27        173.73         8.26 o                         
   9   9   2         43.53         44.86         6.91 o                         
  10   9   2          3.06          4.46         6.77 o                         
  11   9   2         31.69         30.59         7.10 o                         
  12   9   2         18.98          5.17         7.59 o                         
 -13  10   2          2.52          5.17         6.71 o                         
 -12  10   2          0.85         12.95         7.28 o                         
 -11  10   2         39.59         49.47         6.75 o                         
 -10  10   2         30.53         42.86         6.00 o                         
  -9  10   2         19.08         23.32         6.36 o                         
  -8  10   2         30.53         34.94         6.20 o                         
  -7  10   2        307.26        321.99         9.10 o                         
  -6  10   2        258.18        274.39        11.57 o                         
  -5  10   2       1205.81       1167.16        20.16 o                         
  -4  10   2        162.47        178.51         6.33 o                         
  -3  10   2       2685.03       2618.30        16.63 o                         
  -2  10   2         16.36         12.71         5.94 o                         
  -1  10   2       2106.62       2084.98        20.33 o                         
   0  10   2         19.04         27.60         7.35 o                         
   1  10   2        144.10        152.50         7.23 o                         
   2  10   2         45.59         46.27         7.33 o                         
   3  10   2        929.02        970.32        33.35 o                         
   4  10   2        170.83        187.94         8.25 o                         
   5  10   2        819.91        861.13        20.94 o                         
   6  10   2         90.30         91.25        10.17 o                         
   7  10   2        362.90        381.25        21.60 o                         
   8  10   2         46.14         55.59         7.53 o                         
   9  10   2        273.11        284.26        22.98 o                         
  10  10   2         39.33         21.38         7.35 o                         
  11  10   2         22.07         16.01         7.79 o                         
  12  10   2          2.72          6.88         8.31 o                         
 -12  11   2         35.79         29.68         7.83 o                         
 -11  11   2          0.22          9.08         7.34 o                         
 -10  11   2          2.62          6.38         6.76 o                         
  -9  11   2        153.22        145.27         7.07 o                         
  -8  11   2        181.39        179.90         6.98 o                         
  -7  11   2         22.99         28.32         6.68 o                         
  -6  11   2         74.59         85.13         6.22 o                         
  -5  11   2        463.29        478.67         8.38 o                         
  -4  11   2        431.07        429.87         8.19 o                         
  -3  11   2       1017.39       1021.70         9.23 o                         
  -2  11   2        109.57        121.79         5.90 o                         
  -1  11   2        339.77        340.58         7.87 o                         
   0  11   2        854.60        848.44        11.76 o                         
   1  11   2        130.30        105.63        18.96 o                         
   2  11   2        153.25        168.77        12.75 o                         
   3  11   2        364.00        376.92         9.92 o                         
   4  11   2       1676.15       1726.51        14.31 o                         
   5  11   2        560.66        572.24        14.49 o                         
   6  11   2          0.75          1.74         8.34 o                         
   7  11   2        357.78        358.35        17.27 o                         
   8  11   2        459.68        480.72        33.84 o                         
   9  11   2          1.99         12.62         8.88 o                         
  10  11   2         57.24         56.79         8.84 o                         
  11  11   2         24.92         21.27         8.62 o                         
 -12  12   2          4.91          4.79        11.30 o                         
 -11  12   2         29.60         20.46         7.93 o                         
 -10  12   2        320.15        295.28        14.17 o                         
  -9  12   2         47.26         43.20         9.63 o                         
  -8  12   2         15.61         16.42         6.35 o                         
  -7  12   2         21.70         31.67         6.59 o                         
  -6  12   2        441.40        444.18         8.04 o                         
  -5  12   2         72.97         77.60         6.76 o                         
  -4  12   2        803.74        813.83         9.23 o                         
  -3  12   2         17.71         25.74         6.39 o                         
  -2  12   2        139.21        130.48         7.15 o                         
  -1  12   2         57.72         51.86         6.59 o                         
   0  12   2        961.81        988.99        11.17 o                         
   1  12   2         31.58         37.39         9.67 o                         
   2  12   2         16.00         18.28         7.81 o                         
   3  12   2        141.59        145.19         9.49 o                         
   4  12   2        143.03        142.41         8.38 o                         
   5  12   2         40.38         39.75         8.00 o                         
   6  12   2        290.06        322.23         9.54 o                         
   7  12   2          2.58         14.00         9.68 o                         
   8  12   2          0.03          7.37         8.66 o                         
   9  12   2          3.19         12.64         8.95 o                         
  10  12   2         17.47         12.13         9.68 o                         
  11  12   2          1.38          0.78        10.21 o                         
 -11  13   2         16.04         12.12         9.04 o                         
 -10  13   2          7.28          9.68         7.53 o                         
  -9  13   2         66.29         67.85         9.01 o                         
  -8  13   2         59.79         70.11         7.35 o                         
  -7  13   2          6.89         10.37         7.03 o                         
  -6  13   2        187.77        187.77        10.56 o                         
  -5  13   2        258.23        277.42         7.74 o                         
  -4  13   2         92.77         83.31         6.83 o                         
  -3  13   2          9.63         10.85         6.19 o                         
  -2  13   2       1557.26       1592.87        39.11 o                         
  -1  13   2        581.66        653.41        70.31 o                         
   0  13   2          1.26          3.98         6.90 o                         
   1  13   2          3.24          2.91         8.24 o                         
   2  13   2         11.40         16.18         8.47 o                         
   3  13   2         67.43         83.31         8.92 o                         
   4  13   2        359.69        372.03         9.70 o                         
   5  13   2          1.64         15.54         8.21 o                         
   6  13   2          1.30         -1.49         8.41 o                         
   7  13   2         76.34         79.03        11.96 o                         
   8  13   2         47.87         33.35         9.19 o                         
   9  13   2          1.73          1.05         9.54 o                         
  10  13   2         31.57         16.43         8.32 o                         
 -10  14   2         16.91         11.11         8.66 o                         
  -9  14   2          0.16          3.28         8.18 o                         
  -8  14   2         11.07         21.59         8.39 o                         
  -7  14   2         41.14         43.40         7.61 o                         
  -6  14   2         16.86         11.63         7.65 o                         
  -5  14   2        116.34        124.18         8.33 o                         
  -4  14   2        220.30        206.59         7.68 o                         
  -3  14   2        177.56        195.40         7.56 o                         
  -2  14   2         13.50         20.78         6.94 o                         
  -1  14   2        441.97        445.16         9.34 o                         
   0  14   2        204.87        206.38         8.39 o                         
   1  14   2         18.81         25.69         9.85 o                         
   2  14   2         78.20         98.16        13.99 o                         
   3  14   2        294.64        316.14        40.74 o                         
   4  14   2          0.93         13.56         8.45 o                         
   5  14   2        134.14        150.84         9.40 o                         
   6  14   2         34.50         30.91         9.68 o                         
   7  14   2         35.00         24.85         9.33 o                         
   8  14   2         14.39          3.53         9.40 o                         
   9  14   2         40.33         28.52        10.14 o                         
  -9  15   2         97.36         69.15        10.53 o                         
  -8  15   2         19.95         15.90         9.39 o                         
  -7  15   2          4.18          6.03         8.86 o                         
  -6  15   2          7.65         15.62         8.21 o                         
  -5  15   2        247.04        282.22        22.73 o                         
  -4  15   2         21.61         22.66         7.20 o                         
  -3  15   2         35.24         34.01         7.59 o                         
  -2  15   2          5.33          3.92         9.01 o                         
  -1  15   2        646.96        695.18        33.26 o                         
   0  15   2          6.47         18.20         8.09 o                         
   1  15   2        123.46        119.48        19.90 o                         
   2  15   2         74.50         81.91         9.41 o                         
   3  15   2          1.75          1.24         9.17 o                         
   4  15   2         16.31         21.62        11.05 o                         
   5  15   2        173.86        195.72        33.94 o                         
   6  15   2          8.28          9.17        10.16 o                         
   7  15   2          9.14         15.60         9.58 o                         
   8  15   2          0.80          9.91        11.00 o                         
  -8  16   2          0.20          6.84        11.06 o                         
  -7  16   2         65.44         54.57        13.10 o                         
  -6  16   2         42.51         43.01        10.76 o                         
  -5  16   2          8.39          8.81         8.17 o                         
  -4  16   2         52.82         56.30         8.69 o                         
  -3  16   2         87.78         77.03         8.05 o                         
  -2  16   2         68.07         60.65         8.60 o                         
  -1  16   2        142.36        136.90         8.96 o                         
   0  16   2        129.42        128.46         9.61 o                         
   1  16   2          8.03          8.17        10.38 o                         
   2  16   2         12.55          9.05         9.47 o                         
   3  16   2        131.13        113.24        12.80 o                         
   4  16   2          3.42          6.55        10.13 o                         
   5  16   2         16.50         11.91         9.19 o                         
   6  16   2          0.28          1.05        16.23 o                         
   7  16   2         38.64         42.39        10.72 o                         
  -6  17   2         76.83         53.45        10.51 o                         
  -5  17   2          4.42         12.12        11.97 o                         
  -4  17   2          2.56          8.60         8.76 o                         
  -3  17   2         14.07         11.15        10.39 o                         
  -2  17   2        229.33        224.02         9.68 o                         
  -1  17   2          0.31          1.66         8.36 o                         
   0  17   2         11.32          6.64        10.01 o                         
   1  17   2         93.80         72.13        11.57 o                         
   2  17   2         13.74         17.23        10.21 o                         
   3  17   2          0.04          0.85        10.20 o                         
   4  17   2        141.91         91.51        17.47 o                         
   5  17   2          6.35          3.71        11.03 o                         
   6  17   2          6.80         16.77        17.77 o                         
  -4  18   2        106.50         92.00        18.36 o                         
  -3  18   2         12.40         16.07        10.51 o                         
  -2  18   2          1.86          2.87         9.77 o                         
  -1  18   2          4.92          7.54         9.97 o                         
   0  18   2         86.98         61.99        12.17 o                         
   1  18   2         24.58         21.25        10.66 o                         
   2  18   2         51.25         30.17        12.11 o                         
   3  18   2          0.10          2.32        10.80 o                         
   4  18   2         10.98          4.13        11.20 o                         
 -15   0   3         45.35         27.22        19.85 o                         
 -13   0   3         33.55         34.89         8.14 o                         
 -11   0   3        463.21        475.42        19.60 o                         
  -9   0   3        970.26        990.32         9.81 o                         
  -7   0   3        123.07        121.52         7.58 o                         
  -5   0   3      13584.45      12975.98       326.38 o                         
  -3   0   3       7620.25       7129.20       129.62 o                         
  -1   0   3       7371.44       7465.42       154.23 o                         
   1   0   3      28303.28      27858.55       784.52 o                         
   3   0   3       1913.55       1729.86        92.60 o                         
   5   0   3       3373.43       3392.04        74.49 o                         
   7   0   3         11.32         18.96         6.95 o                         
   9   0   3        625.10        619.71        14.34 o                         
  11   0   3        200.89        189.63         8.91 o                         
  13   0   3         18.70         12.83         9.23 o                         
 -15   1   3         13.44         -0.92         6.69 o                         
 -14   1   3        124.06        100.19         8.60 o                         
 -13   1   3         42.62         42.65         7.21 o                         
 -12   1   3          9.87          4.11         5.83 o                         
 -11   1   3        212.36        209.80         9.04 o                         
 -10   1   3        113.18        128.06         7.06 o                         
  -9   1   3        105.75        111.65         5.30 o                         
  -8   1   3        256.69        260.87         5.70 o                         
  -7   1   3       3036.98       2903.93        24.08 o                         
  -6   1   3        160.23        122.48         5.46 o                         
  -5   1   3       2400.40       2199.29        20.98 o                         
  -4   1   3       2591.75       2405.82        27.62 o                         
  -3   1   3       3322.25       3254.37        15.83 o                         
  -2   1   3       1383.56       1365.02        14.81 o                         
  -1   1   3      12642.19      12374.34        92.07 o                         
   0   1   3       2235.18       2485.61        41.13 o                         
   1   1   3      12624.40      12680.64       155.56 o                         
   2   1   3        759.57        799.04         9.10 o                         
   3   1   3       3142.69       2823.01        33.34 o                         
   4   1   3         71.21         67.54         5.50 o                         
   5   1   3        107.31        105.77         5.55 o                         
   6   1   3        128.77        134.08         5.60 o                         
   7   1   3         19.66         25.23         5.11 o                         
   8   1   3         59.36         51.68         5.46 o                         
   9   1   3        495.24        513.04        12.05 o                         
  10   1   3         18.78         22.30         5.73 o                         
  11   1   3         21.69         16.22         5.69 o                         
  12   1   3         25.26         28.46         6.04 o                         
  13   1   3         34.64         25.79         6.55 o                         
  14   1   3          2.32          5.08         6.91 o                         
 -15   2   3         36.72         17.54        11.25 o                         
 -14   2   3         29.11         23.76         6.26 o                         
 -13   2   3         33.95         28.02         6.25 o                         
 -12   2   3        170.32        177.39        14.00 o                         
 -11   2   3        153.87        157.84         5.78 o                         
 -10   2   3        151.63        157.12         5.96 o                         
  -9   2   3        164.46        161.90         5.59 o                         
  -8   2   3        218.38        228.11         6.13 o                         
  -7   2   3        116.98        125.40         6.19 o                         
  -6   2   3      15425.20      15010.14       111.19 o                         
  -5   2   3         30.67         19.56         4.54 o                         
  -4   2   3         29.24         19.75         5.02 o                         
  -3   2   3        427.85        412.50         6.88 o                         
  -2   2   3       3525.45       3415.31        15.44 o                         
  -1   2   3        991.03        994.34        10.30 o                         
   0   2   3       8299.95       8563.56       155.32 o                         
   1   2   3        919.64        933.90        13.09 o                         
   2   2   3       2140.80       2002.32        21.96 o                         
   3   2   3        192.89        182.41         6.55 o                         
   4   2   3       4443.04       4297.60        85.27 o                         
   5   2   3        132.75        135.87         5.59 o                         
   6   2   3          0.11         13.95         7.21 o                         
   7   2   3          7.24         10.53         5.03 o                         
   8   2   3       1928.75       1914.10        15.82 o                         
   9   2   3          7.14          8.47         5.84 o                         
  10   2   3        220.58        255.54         6.91 o                         
  11   2   3         47.51         50.27         5.94 o                         
  12   2   3        160.70        133.66         6.58 o                         
  13   2   3          2.97         10.46         6.40 o                         
  14   2   3          1.47          9.33         9.81 o                         
 -15   3   3          8.59          9.99         6.78 o                         
 -14   3   3        122.76         92.66         8.39 o                         
 -13   3   3         10.04         -0.33         5.94 o                         
 -12   3   3         28.18         34.21         5.67 o                         
 -11   3   3         56.31         59.97         5.56 o                         
 -10   3   3        651.88        674.74         6.99 o                         
  -9   3   3         28.93         37.99         4.97 o                         
  -8   3   3       1371.29       1388.44        35.85 o                         
  -7   3   3          6.20          5.18         4.83 o                         
  -6   3   3       2545.40       2325.86        11.32 o                         
  -5   3   3        139.68        146.25         5.72 o                         
  -4   3   3       4078.61       3867.65        33.51 o                         
  -3   3   3        205.77        226.78         6.19 o                         
  -2   3   3       3697.81       3662.80        18.18 o                         
  -1   3   3       1631.52       1568.13        11.75 o                         
   0   3   3       1131.70       1063.35        21.60 o                         
   1   3   3       3583.90       3625.55        87.43 o                         
   2   3   3       4466.89       4156.83        61.69 o                         
   3   3   3        164.57        141.19         6.41 o                         
   4   3   3       1038.03       1028.18         9.86 o                         
   5   3   3          3.98          5.89         4.85 o                         
   6   3   3        448.88        468.40        19.02 o                         
   7   3   3        163.71        166.03         6.04 o                         
   8   3   3        320.16        311.50         6.33 o                         
   9   3   3          7.27          1.41         5.60 o                         
  10   3   3        112.23        114.79         5.92 o                         
  11   3   3          1.90          4.72         5.80 o                         
  12   3   3         27.56         33.58         6.55 o                         
  13   3   3         11.64         12.05         6.45 o                         
  14   3   3          0.29         11.41        14.29 o                         
 -15   4   3         10.76          6.89         6.97 o                         
 -14   4   3          4.64          4.34         5.50 o                         
 -13   4   3          9.19         10.96         5.91 o                         
 -12   4   3        218.37        223.06        12.16 o                         
 -11   4   3        234.28        241.74         6.03 o                         
 -10   4   3        331.11        353.51        13.14 o                         
  -9   4   3         35.59         42.89         4.97 o                         
  -8   4   3         45.99         54.30         5.35 o                         
  -7   4   3          0.64         -0.11         4.52 o                         
  -6   4   3       3063.67       3014.16        51.90 o                         
  -5   4   3       1411.69       1224.05        14.40 o                         
  -4   4   3       2407.90       2438.24        16.53 o                         
  -3   4   3        390.79        436.37         6.91 o                         
  -2   4   3       1637.44       1444.61        10.16 o                         
  -1   4   3        733.47        814.24        12.93 o                         
   0   4   3       6103.69       6113.84       256.96 o                         
   1   4   3        526.01        502.24        16.63 o                         
   2   4   3       1874.74       1758.38        32.46 o                         
   3   4   3        214.08        238.68        12.36 o                         
   4   4   3       6195.36       5780.70        50.31 o                         
   5   4   3          4.35         -1.47         5.23 o                         
   6   4   3          3.78          6.86         4.97 o                         
   7   4   3         27.24         26.45         5.54 o                         
   8   4   3        892.78        937.37        23.22 o                         
   9   4   3        138.88        152.33         9.22 o                         
  10   4   3         96.16         93.29         5.45 o                         
  11   4   3          5.41          8.05         7.71 o                         
  12   4   3         43.66         33.61         6.44 o                         
  13   4   3          0.35          2.33         6.24 o                         
 -14   5   3          7.15         -3.14         6.37 o                         
 -13   5   3         17.50         14.27         6.43 o                         
 -12   5   3          8.27          9.74         5.66 o                         
 -11   5   3          4.83         13.35         5.38 o                         
 -10   5   3        190.64        195.00         5.88 o                         
  -9   5   3         14.89         23.96         4.96 o                         
  -8   5   3         54.93         53.00         5.32 o                         
  -7   5   3       1962.60       1922.81        42.80 o                         
  -6   5   3          6.30         17.09         5.01 o                         
  -5   5   3       2666.40       2591.27        15.19 o                         
  -4   5   3        909.63        868.98        15.31 o                         
  -3   5   3       1921.00       1834.82        35.93 o                         
  -2   5   3       3568.39       3648.79        39.42 o                         
  -1   5   3       6018.59       5616.06        84.98 o                         
   0   5   3       3332.52       3265.77        44.23 o                         
   1   5   3        102.11        104.99         7.75 o                         
   2   5   3        294.32        323.10        23.52 o                         
   3   5   3      16148.41      15436.46       337.49 o                         
   4   5   3          2.22          5.36         5.80 o                         
   5   5   3       1303.81       1280.34         9.63 o                         
   6   5   3        765.73        776.54        13.57 o                         
   7   5   3        145.08        171.82        10.41 o                         
   8   5   3         30.45         28.96         5.07 o                         
   9   5   3        676.92        684.58         7.39 o                         
  10   5   3         11.10         17.01         6.02 o                         
  11   5   3          0.01          2.11         5.43 o                         
  12   5   3         15.99         15.08         6.74 o                         
  13   5   3         17.25         12.32         6.01 o                         
 -14   6   3         29.65         24.27         6.81 o                         
 -13   6   3          9.67         11.70         6.14 o                         
 -12   6   3         22.42         18.69         6.10 o                         
 -11   6   3        237.90        240.69         6.61 o                         
 -10   6   3         86.89         86.57         7.76 o                         
  -9   6   3        263.10        286.77         7.64 o                         
  -8   6   3        570.10        575.79        21.13 o                         
  -7   6   3        336.54        345.81         6.23 o                         
  -6   6   3        146.96        143.60         5.49 o                         
  -5   6   3       4554.53       4403.96        39.44 o                         
  -4   6   3        405.28        387.27         6.47 o                         
  -3   6   3        598.78        512.62         6.94 o                         
  -2   6   3       1296.16       1287.42        10.03 o                         
  -1   6   3        681.39        617.73         8.29 o                         
   0   6   3          0.53          1.73         7.62 o                         
   1   6   3       2071.58       1959.09        24.51 o                         
   2   6   3        142.91        152.04         8.18 o                         
   3   6   3        101.51        100.07         7.56 o                         
   4   6   3        356.77        355.12         7.68 o                         
   5   6   3       2055.57       2097.74        15.57 o                         
   6   6   3          2.73          8.34         5.79 o                         
   7   6   3        205.75        209.31        12.32 o                         
   8   6   3         16.60         21.44         5.33 o                         
   9   6   3          2.50         12.20         6.04 o                         
  10   6   3         10.55         12.42         6.29 o                         
  11   6   3          2.34         11.89         6.37 o                         
  12   6   3          0.26          8.50         7.07 o                         
  13   6   3         11.17         11.22         7.69 o                         
 -14   7   3         12.43          6.92         7.01 o                         
 -13   7   3          0.96          8.80         6.81 o                         
 -12   7   3         32.24         24.06        10.72 o                         
 -11   7   3        265.83        276.97        44.29 o                         
 -10   7   3         68.67         78.44         5.76 o                         
  -9   7   3         41.69         49.34         5.82 o                         
  -8   7   3         88.84         95.35         4.94 o                         
  -7   7   3        638.01        667.06         7.72 o                         
  -6   7   3         80.59         71.60         5.60 o                         
  -5   7   3        950.89        918.08        10.77 o                         
  -4   7   3         63.06         59.89         5.39 o                         
  -3   7   3        913.94        909.43         9.34 o                         
  -2   7   3        961.35        948.72        11.75 o                         
  -1   7   3       4741.47       4216.39        38.13 o                         
   0   7   3          4.11         11.53         7.99 o                         
   1   7   3        808.30        811.92        12.36 o                         
   2   7   3         19.54         39.28         7.37 o                         
   3   7   3       1525.93       1854.21       350.60 o                         
   4   7   3        322.08        312.36        17.37 o                         
   5   7   3       1058.51       1111.40        11.36 o                         
   6   7   3        158.12        164.22         6.61 o                         
   7   7   3        379.27        373.99         6.90 o                         
   8   7   3         83.46         95.56         6.38 o                         
   9   7   3        177.12        176.00         7.39 o                         
  10   7   3          0.14          7.93         6.35 o                         
  11   7   3          0.03          6.67         6.42 o                         
  12   7   3         12.31         10.64         7.26 o                         
  13   7   3         21.92         22.38        11.33 o                         
 -14   8   3         11.08         14.06         7.81 o                         
 -13   8   3          0.09          5.66         6.69 o                         
 -12   8   3         21.61         24.59         6.44 o                         
 -11   8   3          0.57         12.14         6.34 o                         
 -10   8   3         72.85         77.92         8.65 o                         
  -9   8   3        213.31        236.35        13.83 o                         
  -8   8   3          2.05          5.16         5.74 o                         
  -7   8   3        411.55        425.20         6.54 o                         
  -6   8   3       1117.19       1103.96        16.36 o                         
  -5   8   3        179.96        182.80         6.43 o                         
  -4   8   3         12.24         20.59         5.28 o                         
  -3   8   3        753.27        724.71        12.53 o                         
  -2   8   3       2510.18       2345.63        15.06 o                         
  -1   8   3       2003.47       1984.12        12.14 o                         
   0   8   3       3547.31       3354.57        42.35 o                         
   1   8   3        323.81        314.50         8.88 o                         
   2   8   3       2091.65       2140.55        65.21 o                         
   3   8   3        111.62        101.28        15.23 o                         
   4   8   3       2935.91       3074.29        71.26 o                         
   5   8   3         68.03         60.47         7.59 o                         
   6   8   3         47.38         50.87         6.64 o                         
   7   8   3        205.14        223.37         6.65 o                         
   8   8   3        376.11        399.79        12.41 o                         
   9   8   3          3.14          4.71         6.43 o                         
  10   8   3         83.69         77.39         7.14 o                         
  11   8   3         31.50         22.14         6.93 o                         
  12   8   3         10.28          6.34         7.39 o                         
 -13   9   3          0.01         -6.52         6.97 o                         
 -12   9   3         15.36         13.70         6.51 o                         
 -11   9   3          4.78          3.84         6.34 o                         
 -10   9   3        255.45        265.04         7.35 o                         
  -9   9   3        203.95        222.12        10.04 o                         
  -8   9   3          1.63          4.45         5.98 o                         
  -7   9   3         39.26         40.98         5.83 o                         
  -6   9   3        412.71        430.84        12.58 o                         
  -5   9   3        334.95        515.21        93.12 o                         
  -4   9   3       1385.23       1373.46        11.23 o                         
  -3   9   3         48.77         53.99         5.86 o                         
  -2   9   3         33.02         42.07         5.66 o                         
  -1   9   3        130.74        133.41         6.25 o                         
   0   9   3       2491.79       2421.72        27.45 o                         
   1   9   3        421.89        419.57         9.08 o                         
   2   9   3         63.46         67.78        10.37 o                         
   3   9   3         60.85         67.07         7.79 o                         
   4   9   3        160.01        187.15        11.46 o                         
   5   9   3          2.69         10.12         7.79 o                         
   6   9   3        272.47        278.08         8.98 o                         
   7   9   3          8.17          8.86         6.96 o                         
   8   9   3          0.43          2.93         6.78 o                         
   9   9   3          2.75          7.74         6.82 o                         
  10   9   3         10.04         21.81         6.98 o                         
  11   9   3         31.91         24.79         6.57 o                         
  12   9   3         27.68         25.79         8.06 o                         
 -13  10   3          0.24         -0.26         7.30 o                         
 -12  10   3         19.69         19.62         6.86 o                         
 -11  10   3         67.72         69.83         6.47 o                         
 -10  10   3        102.74        100.90         6.96 o                         
  -9  10   3         42.50         49.00         5.94 o                         
  -8  10   3        339.90        354.09         7.29 o                         
  -7  10   3         71.73         66.56         5.99 o                         
  -6  10   3        763.62        778.14        13.66 o                         
  -5  10   3        664.90        669.41        20.98 o                         
  -4  10   3          0.01          5.98         5.90 o                         
  -3  10   3          0.33          4.73         6.19 o                         
  -2  10   3       6331.44       6185.29        19.81 o                         
  -1  10   3         78.47         80.97         6.41 o                         
   0  10   3         38.58         53.94         7.80 o                         
   1  10   3        306.43        287.16        14.39 o                         
   2  10   3        240.02        386.15       112.70 o                         
   3  10   3         81.57         80.85         7.89 o                         
   4  10   3        728.95        767.33        50.22 o                         
   5  10   3         41.85         45.23         8.50 o                         
   6  10   3          7.29         11.61         9.63 o                         
   7  10   3          7.44         19.26        12.51 o                         
   8  10   3        548.96        572.46        68.14 o                         
   9  10   3         19.24         16.21         7.73 o                         
  10  10   3         45.08         39.38         7.83 o                         
  11  10   3          0.35          9.96         7.89 o                         
 -12  11   3         12.19          9.92         7.51 o                         
 -11  11   3         90.80         79.96         9.74 o                         
 -10  11   3         99.62         99.46         7.21 o                         
  -9  11   3         15.13         13.19         6.54 o                         
  -8  11   3        133.36        141.56         6.63 o                         
  -7  11   3        103.94        129.10         9.21 o                         
  -6  11   3        211.94        226.80         6.86 o                         
  -5  11   3         46.49         54.34         6.10 o                         
  -4  11   3        395.00        383.20         7.20 o                         
  -3  11   3         54.90         59.68         6.03 o                         
  -2  11   3        182.63        165.88         6.68 o                         
  -1  11   3       3606.93       3526.31        63.91 o                         
   0  11   3       1801.35       1736.43        26.79 o                         
   1  11   3        339.85        309.46        14.59 o                         
   2  11   3        506.92        542.25         9.65 o                         
   3  11   3       1708.65       1871.84        30.47 o                         
   4  11   3         39.21         47.23         7.79 o                         
   5  11   3        399.56        452.35        19.06 o                         
   6  11   3        551.92        582.43        24.17 o                         
   7  11   3        271.31        288.70        21.59 o                         
   8  11   3          0.37          1.50        10.32 o                         
   9  11   3         74.38         79.91        14.19 o                         
  10  11   3         52.77         47.67         9.47 o                         
  11  11   3          8.29          7.33         9.89 o                         
 -12  12   3         13.34          2.45        11.14 o                         
 -11  12   3         75.46         65.29         7.59 o                         
 -10  12   3          0.29         -4.40         7.03 o                         
  -9  12   3        166.09        176.37         8.16 o                         
  -8  12   3        130.21        137.70        10.86 o                         
  -7  12   3        167.61        178.59         7.16 o                         
  -6  12   3        126.33        122.91         6.47 o                         
  -5  12   3         26.10         29.19         6.08 o                         
  -4  12   3         82.66         78.27         6.26 o                         
  -3  12   3        232.84        261.15         7.43 o                         
  -2  12   3          0.21          3.61         6.60 o                         
  -1  12   3        275.95        289.33         8.15 o                         
   0  12   3         15.40         16.85         7.32 o                         
   1  12   3        274.16        310.06        14.59 o                         
   2  12   3         52.98         43.58         8.14 o                         
   3  12   3         62.09         55.16         8.14 o                         
   4  12   3          4.56          4.22         7.68 o                         
   5  12   3         65.83         60.88         8.42 o                         
   6  12   3         25.54         26.22        12.01 o                         
   7  12   3         86.53        101.51        14.04 o                         
   8  12   3         10.99         11.67        10.72 o                         
   9  12   3          2.82         -0.38         7.47 o                         
  10  12   3          0.03          0.83         9.65 o                         
 -11  13   3         23.16         14.06         8.49 o                         
 -10  13   3         54.30         34.03         9.27 o                         
  -9  13   3         10.71          9.69         7.45 o                         
  -8  13   3          0.41          9.13         6.56 o                         
  -7  13   3        226.27        235.67        14.91 o                         
  -6  13   3        143.01        150.54         7.45 o                         
  -5  13   3        139.09        154.22         6.96 o                         
  -4  13   3        149.90        149.35         7.56 o                         
  -3  13   3        266.69        273.73         7.80 o                         
  -2  13   3         74.02         90.51         6.76 o                         
  -1  13   3        364.71        397.03        16.25 o                         
   0  13   3         34.16         60.02         7.61 o                         
   1  13   3         50.76         61.00         8.77 o                         
   2  13   3        230.75        196.32       100.79 o                         
   3  13   3         95.18        111.72         8.42 o                         
   4  13   3          3.22         -2.06         8.14 o                         
   5  13   3        321.17        344.13        18.36 o                         
   6  13   3          6.36         17.89         8.90 o                         
   7  13   3         76.39         88.38        13.60 o                         
   8  13   3          0.35         -1.07         9.68 o                         
   9  13   3         99.30         83.81        15.53 o                         
  10  13   3          6.36         19.16        14.19 o                         
 -10  14   3         63.42         51.37         8.57 o                         
  -9  14   3         38.22         26.46         7.82 o                         
  -8  14   3        106.14        111.70         7.81 o                         
  -7  14   3          6.53          4.85         7.26 o                         
  -6  14   3        194.50        208.70        11.61 o                         
  -5  14   3         23.88         28.50         7.45 o                         
  -4  14   3         34.30         30.00         6.93 o                         
  -3  14   3        128.95        143.31         7.87 o                         
  -2  14   3        629.53        653.94         9.76 o                         
  -1  14   3         59.57         78.10         9.17 o                         
   0  14   3         42.44         41.32        11.17 o                         
   1  14   3        167.61        177.15        16.97 o                         
   2  14   3        190.38        169.22        15.38 o                         
   3  14   3          6.42         15.97         8.99 o                         
   4  14   3        223.57        272.94        20.30 o                         
   5  14   3         29.56         33.46         8.98 o                         
   6  14   3          1.65          1.99         9.16 o                         
   7  14   3         69.95         54.31         9.40 o                         
   8  14   3         63.04         49.26        10.03 o                         
   9  14   3          0.36         15.96        10.06 o                         
  -9  15   3          0.06          7.14         8.98 o                         
  -8  15   3         48.47         40.40         9.80 o                         
  -7  15   3          1.80          0.60         7.71 o                         
  -6  15   3        120.20        116.67         7.73 o                         
  -5  15   3          0.92          5.66         7.52 o                         
  -4  15   3        206.89        221.01         7.93 o                         
  -3  15   3          5.58         11.13         7.28 o                         
  -2  15   3          8.90         15.46         8.27 o                         
  -1  15   3          4.67          4.05         7.72 o                         
   0  15   3        159.53        141.92         9.08 o                         
   1  15   3          5.46         11.60         8.94 o                         
   2  15   3          6.53         10.91         9.04 o                         
   3  15   3         11.83          3.57        12.51 o                         
   4  15   3          0.21         23.28        11.02 o                         
   5  15   3         37.00         34.17         9.19 o                         
   6  15   3         98.45         90.61        20.59 o                         
   7  15   3          8.07          0.10         9.79 o                         
   8  15   3          1.13         11.73        11.96 o                         
  -8  16   3        112.03         86.74        10.36 o                         
  -7  16   3         65.98         65.56         8.77 o                         
  -6  16   3         75.29         73.00         9.20 o                         
  -5  16   3          6.76          9.81         8.23 o                         
  -4  16   3          0.10          8.17         8.01 o                         
  -3  16   3          3.02         12.99         8.21 o                         
  -2  16   3        188.20        184.79         8.56 o                         
  -1  16   3         85.65         81.98         8.46 o                         
   0  16   3         63.34         57.63         9.18 o                         
   1  16   3          1.01          1.18         9.39 o                         
   2  16   3         87.92         69.37        10.44 o                         
   3  16   3         17.47         18.66        12.90 o                         
   4  16   3        150.73        124.72        10.73 o                         
   5  16   3          0.83          5.74         9.40 o                         
   6  16   3          1.47          8.93        10.77 o                         
   7  16   3          7.29         -0.10        14.19 o                         
  -6  17   3         16.25          9.99         9.49 o                         
  -5  17   3         56.03         41.69         9.72 o                         
  -4  17   3         88.30         84.27         9.19 o                         
  -3  17   3         92.04        106.37        10.31 o                         
  -2  17   3         92.77         88.41         9.27 o                         
  -1  17   3        154.20        108.02        12.07 o                         
   0  17   3         16.76          5.25        10.17 o                         
   1  17   3         11.61         15.28        11.43 o                         
   2  17   3         63.01         44.08        11.51 o                         
   3  17   3         65.07         52.53        11.71 o                         
   4  17   3          6.99         12.80        13.99 o                         
   5  17   3         56.54         32.53        10.62 o                         
  -4  18   3          8.12          3.83        11.86 o                         
  -3  18   3         87.08         85.73        10.12 o                         
  -2  18   3          0.08          5.92         9.82 o                         
  -1  18   3         39.77         31.44        12.79 o                         
   0  18   3          2.48          0.52        11.93 o                         
   1  18   3         90.94         77.04        11.13 o                         
   2  18   3          1.02         10.41        10.11 o                         
   3  18   3          2.69          7.18        10.94 o                         
 -14   0   4         41.27         37.02         8.88 o                         
 -12   0   4          1.76          3.27         8.19 o                         
 -10   0   4        364.70        386.06        14.39 o                         
  -8   0   4        409.78        440.09        28.19 o                         
  -6   0   4       1616.42       1572.60        12.42 o                         
  -4   0   4       9891.77       9353.78       129.62 o                         
  -2   0   4        402.57        486.99        10.25 o                         
   0   0   4      10276.74       9977.92        50.92 o                         
   2   0   4       4351.34       4185.57        22.41 o                         
   4   0   4        412.50        417.74        22.23 o                         
   6   0   4         38.34         38.57         7.19 o                         
   8   0   4       1401.80       1444.29        12.80 o                         
  10   0   4          8.94         12.75         7.93 o                         
  12   0   4        210.56        177.62        10.28 o                         
 -15   1   4         36.30         30.21         6.84 o                         
 -14   1   4          0.82         15.93         6.16 o                         
 -13   1   4         86.87         73.37         6.50 o                         
 -12   1   4        462.42        486.45         8.49 o                         
 -11   1   4        550.13        586.22        19.57 o                         
 -10   1   4        412.36        424.50         6.60 o                         
  -9   1   4          3.91          9.44         5.11 o                         
  -8   1   4        200.14        212.09         5.43 o                         
  -7   1   4         11.04         20.60         4.78 o                         
  -6   1   4      12618.39      12305.26        57.30 o                         
  -5   1   4       1885.39       1877.00        16.00 o                         
  -4   1   4         54.66         57.80         5.16 o                         
  -3   1   4        360.71        397.50         6.69 o                         
  -2   1   4       8199.21       7910.87        66.04 o                         
  -1   1   4        918.15        857.31         8.99 o                         
   0   1   4       4759.08       4705.01        42.92 o                         
   1   1   4       3528.87       3649.69        44.21 o                         
   2   1   4        841.72        849.99         8.63 o                         
   3   1   4       3837.03       3820.69        26.38 o                         
   4   1   4       9519.67       9360.86        44.56 o                         
   5   1   4        117.70        139.69         6.04 o                         
   6   1   4        218.47        235.00         5.93 o                         
   7   1   4         71.19         78.32         5.30 o                         
   8   1   4        198.60        195.91         6.34 o                         
   9   1   4         24.83         37.87         5.34 o                         
  10   1   4        212.23        218.11         6.54 o                         
  11   1   4          4.28          8.95         5.86 o                         
  12   1   4         13.09         10.56         6.26 o                         
  13   1   4          8.34          9.43         6.71 o                         
 -15   2   4         69.89         54.60         6.90 o                         
 -14   2   4          3.56          3.20         6.16 o                         
 -13   2   4        115.94        121.29         6.27 o                         
 -12   2   4         90.85        100.44         9.20 o                         
 -11   2   4        915.74       1003.42        36.30 o                         
 -10   2   4        564.45        577.86         8.62 o                         
  -9   2   4         14.60         23.80         4.94 o                         
  -8   2   4        293.24        304.43        20.27 o                         
  -7   2   4       1565.44       1497.41        30.10 o                         
  -6   2   4          2.47          9.26         5.07 o                         
  -5   2   4       2823.29       2451.72        10.57 o                         
  -4   2   4       4486.61       4533.33        26.36 o                         
  -3   2   4       9427.01       9253.37       100.05 o                         
  -2   2   4       1387.90       1390.20         9.88 o                         
  -1   2   4       3646.79       3500.34        38.58 o                         
   0   2   4       1502.21       1433.88        18.85 o                         
   1   2   4        176.33        151.85         6.25 o                         
   2   2   4        742.27        735.36         8.59 o                         
   3   2   4      16575.09      16124.13       175.09 o                         
   4   2   4        179.22        182.44         6.26 o                         
   5   2   4       1946.30       1983.05        15.99 o                         
   6   2   4        115.52        104.60         5.78 o                         
   7   2   4        130.03        142.77         5.68 o                         
   8   2   4         76.14         83.61         5.63 o                         
   9   2   4        374.72        383.84         6.80 o                         
  10   2   4         19.23         19.53         5.86 o                         
  11   2   4         21.37         15.37         5.90 o                         
  12   2   4         11.48         13.60         6.52 o                         
  13   2   4         12.37          8.13         6.77 o                         
 -15   3   4         38.55         31.91         6.88 o                         
 -14   3   4          4.16          5.21         6.20 o                         
 -13   3   4         70.20         66.29         6.02 o                         
 -12   3   4         14.55         17.27         5.53 o                         
 -11   3   4        341.43        368.06        13.02 o                         
 -10   3   4         10.96         15.36         5.08 o                         
  -9   3   4        177.95        186.10         5.60 o                         
  -8   3   4        169.08        167.33         5.42 o                         
  -7   3   4         18.20         28.66         5.09 o                         
  -6   3   4        389.69        358.43         6.07 o                         
  -5   3   4       5931.85       5728.72        47.70 o                         
  -4   3   4          0.54          0.58         5.03 o                         
  -3   3   4        546.00        489.91         7.91 o                         
  -2   3   4        647.67        696.78         7.80 o                         
  -1   3   4        404.56        404.18         9.07 o                         
   0   3   4        914.36        968.31        16.32 o                         
   1   3   4       1466.10       1412.84        22.83 o                         
   2   3   4        564.49        552.86         8.85 o                         
   3   3   4       1984.06       1880.60        24.71 o                         
   4   3   4        701.94        693.77        16.60 o                         
   5   3   4        937.48        903.23         7.92 o                         
   6   3   4         62.62         65.67         5.41 o                         
   7   3   4        369.39        374.65         6.76 o                         
   8   3   4          8.63         11.08         5.36 o                         
   9   3   4        101.33        112.81         6.26 o                         
  10   3   4         18.50         18.89         5.74 o                         
  11   3   4         87.00         75.85         6.43 o                         
  12   3   4          5.26         10.56         6.31 o                         
  13   3   4         11.70         13.10         6.85 o                         
 -15   4   4          8.36          4.13         6.89 o                         
 -14   4   4         38.44         25.05         6.44 o                         
 -13   4   4         55.69         49.45         5.39 o                         
 -12   4   4         11.22         10.63         5.91 o                         
 -11   4   4        357.79        358.83        13.27 o                         
 -10   4   4         89.12         97.34         5.29 o                         
  -9   4   4          1.35         -4.05         4.86 o                         
  -8   4   4         11.26         19.14         4.96 o                         
  -7   4   4       2188.24       2126.42        23.31 o                         
  -6   4   4        168.05        189.11         9.08 o                         
  -5   4   4       4273.97       4057.82        17.46 o                         
  -4   4   4       2489.48       2427.15        27.06 o                         
  -3   4   4       1763.92       1677.06        16.78 o                         
  -2   4   4         21.14         10.62         5.23 o                         
  -1   4   4      22564.93      21439.52       177.78 o                         
   0   4   4        732.61        698.69         9.87 o                         
   1   4   4        961.52        958.11        24.30 o                         
   2   4   4       1734.63       1626.28        19.98 o                         
   3   4   4       7583.05       7253.24        47.82 o                         
   4   4   4          1.97         63.31        35.35 o                         
   5   4   4        917.77        906.01        17.52 o                         
   6   4   4          2.10          5.12         5.46 o                         
   7   4   4        707.03        709.51         8.80 o                         
   8   4   4        129.69        137.10         6.19 o                         
   9   4   4        367.99        380.78         9.78 o                         
  10   4   4         10.24          7.63         6.35 o                         
  11   4   4          9.20         13.31         6.60 o                         
  12   4   4         37.35         29.31         6.81 o                         
  13   4   4         13.87          5.63         7.01 o                         
 -15   5   4         10.98          2.48         9.61 o                         
 -14   5   4          1.61          0.59         6.25 o                         
 -13   5   4         18.69         10.40         5.30 o                         
 -12   5   4        177.14        183.47        11.30 o                         
 -11   5   4          4.32          8.40         5.46 o                         
 -10   5   4        220.08        231.47         6.99 o                         
  -9   5   4        150.31        153.01         5.55 o                         
  -8   5   4          5.08          9.92         4.88 o                         
  -7   5   4          4.05         14.80         5.05 o                         
  -6   5   4       7689.95       7258.78        81.60 o                         
  -5   5   4         11.18         18.73         5.42 o                         
  -4   5   4        121.53        146.24         6.29 o                         
  -3   5   4       6608.05       6704.89        65.37 o                         
  -2   5   4       3702.89       3341.91        24.87 o                         
  -1   5   4          5.90         11.90         5.63 o                         
   0   5   4       1099.45        970.54         9.70 o                         
   1   5   4       3384.23       3394.01        65.35 o                         
   2   5   4        744.90        705.56        18.87 o                         
   3   5   4          3.46         10.27         6.05 o                         
   4   5   4       2224.87       2084.60        19.78 o                         
   5   5   4         99.55         99.74         5.93 o                         
   6   5   4        379.56        380.97         7.96 o                         
   7   5   4        260.02        284.84         6.45 o                         
   8   5   4        511.92        534.15         7.71 o                         
   9   5   4          4.30         13.58         6.09 o                         
  10   5   4         66.79         68.79         6.57 o                         
  11   5   4         19.10         16.52         6.19 o                         
  12   5   4         43.15         28.96         6.66 o                         
  13   5   4          2.82         -4.02         7.39 o                         
 -14   6   4         35.64         16.66        11.04 o                         
 -13   6   4          1.26          4.55         6.24 o                         
 -12   6   4         22.58         23.02         6.12 o                         
 -11   6   4         67.90         73.23         5.87 o                         
 -10   6   4        338.49        377.11        13.33 o                         
  -9   6   4         97.43        105.57         5.96 o                         
  -8   6   4        416.96        415.95         9.83 o                         
  -7   6   4         67.05         77.46         5.44 o                         
  -6   6   4        139.14        135.89         5.34 o                         
  -5   6   4        340.78        314.12         6.01 o                         
  -4   6   4       2074.08       1971.73        17.41 o                         
  -3   6   4        675.09        680.25         7.39 o                         
  -2   6   4          1.91          4.57         5.39 o                         
  -1   6   4        151.75        141.51         6.07 o                         
   0   6   4         93.91         60.89         6.34 o                         
   1   6   4       1141.55       1187.22        12.00 o                         
   2   6   4        596.08        538.13         9.65 o                         
   3   6   4         93.11         72.45         6.81 o                         
   4   6   4          6.79          6.90         5.59 o                         
   5   6   4          0.14          3.04         5.73 o                         
   6   6   4        213.52        220.14         6.46 o                         
   7   6   4         18.54         26.73         5.99 o                         
   8   6   4         57.90         60.90         6.36 o                         
   9   6   4         26.83         31.69         6.19 o                         
  10   6   4          0.38         -2.95         6.29 o                         
  11   6   4          4.62          8.37         6.94 o                         
  12   6   4         41.62         42.93         7.45 o                         
 -14   7   4         14.47          8.18         5.89 o                         
 -13   7   4          4.50         -5.08         6.49 o                         
 -12   7   4        126.22        127.14         6.42 o                         
 -11   7   4         60.97         60.61         5.90 o                         
 -10   7   4        416.54        446.27        18.86 o                         
  -9   7   4          0.81          7.83         5.63 o                         
  -8   7   4        808.17        818.50        13.95 o                         
  -7   7   4         18.23         21.03         5.31 o                         
  -6   7   4       1022.69        979.01         9.73 o                         
  -5   7   4        293.25        301.07         5.88 o                         
  -4   7   4         58.90         52.66         5.07 o                         
  -3   7   4          1.77          2.24         6.29 o                         
  -2   7   4       5968.23       5575.04        53.00 o                         
  -1   7   4         24.19         25.98         5.90 o                         
   0   7   4       1243.18       1196.20       120.02 o                         
   1   7   4         37.11         39.46         7.33 o                         
   2   7   4        748.29        711.89        30.17 o                         
   3   7   4         50.65         47.78         7.64 o                         
   4   7   4        743.05        754.31        25.71 o                         
   5   7   4         53.62         64.07         6.58 o                         
   6   7   4         77.81         85.35         6.37 o                         
   7   7   4         41.18         50.10         6.30 o                         
   8   7   4        487.16        554.62        10.03 o                         
   9   7   4        148.62        140.86         6.89 o                         
  10   7   4         49.35         46.62         5.90 o                         
  11   7   4         14.67         15.64         7.11 o                         
  12   7   4          3.43         -1.58         6.50 o                         
 -14   8   4          0.26          8.65         7.18 o                         
 -13   8   4          2.24          4.01         6.68 o                         
 -12   8   4         86.73         72.19        15.06 o                         
 -11   8   4         65.95         66.70        18.14 o                         
 -10   8   4          1.18          4.75         5.54 o                         
  -9   8   4        190.74        207.15         6.19 o                         
  -8   8   4         52.08         64.17         5.72 o                         
  -7   8   4        403.69        417.59         7.84 o                         
  -6   8   4        585.26        579.15         8.27 o                         
  -5   8   4       1526.23       1496.53        24.84 o                         
  -4   8   4          4.56          9.04         5.27 o                         
  -3   8   4       1183.48       1171.88        11.30 o                         
  -2   8   4        439.50        451.92         7.16 o                         
  -1   8   4       5086.41       4929.37        65.75 o                         
   0   8   4        742.73        725.22        11.89 o                         
   1   8   4         30.30         32.24         7.25 o                         
   2   8   4          6.80          2.57         7.09 o                         
   3   8   4       3875.76       3895.64        28.24 o                         
   4   8   4         99.17        101.69        12.11 o                         
   5   8   4         52.63         60.97         7.79 o                         
   6   8   4        291.82        313.77         8.36 o                         
   7   8   4        306.42        309.07         7.04 o                         
   8   8   4         32.75         32.28         6.80 o                         
   9   8   4         53.49         70.03         6.82 o                         
  10   8   4         20.13         20.39         5.99 o                         
  11   8   4          1.60          6.00         7.04 o                         
  12   8   4         12.74         20.30         7.85 o                         
 -13   9   4          1.40          3.49         6.63 o                         
 -12   9   4         37.76         34.12         7.07 o                         
 -11   9   4         52.67         50.94        11.12 o                         
 -10   9   4         10.66          4.60         6.77 o                         
  -9   9   4        219.90        242.65        12.77 o                         
  -8   9   4          0.29          3.70         5.30 o                         
  -7   9   4         13.37         27.20         5.35 o                         
  -6   9   4        568.71        584.24         8.12 o                         
  -5   9   4         19.17         21.43         5.64 o                         
  -4   9   4          0.56          1.08         5.41 o                         
  -3   9   4       1068.82       1052.07        26.60 o                         
  -2   9   4        635.09        624.58         8.55 o                         
  -1   9   4        621.47        611.72         8.34 o                         
   0   9   4          1.44          5.14         6.41 o                         
   1   9   4       2091.23       2050.16        81.04 o                         
   2   9   4         18.24         18.54         7.58 o                         
   3   9   4         31.98         44.47         7.86 o                         
   4   9   4          5.60          8.00         7.97 o                         
   5   9   4         19.98         26.52         7.61 o                         
   6   9   4         10.78          4.93         8.04 o                         
   7   9   4        146.08        142.03        42.20 o                         
   8   9   4          9.59         13.59         6.10 o                         
   9   9   4         24.94         21.33         7.21 o                         
  10   9   4          0.49          2.37         7.30 o                         
  11   9   4          9.52         17.52         7.78 o                         
 -13  10   4         10.74          9.99         7.37 o                         
 -12  10   4         13.78          9.49         6.65 o                         
 -11  10   4        228.60        223.92        12.64 o                         
 -10  10   4         57.89         54.91         6.59 o                         
  -9  10   4          4.99          8.76         5.68 o                         
  -8  10   4          5.33         10.13         5.96 o                         
  -7  10   4        818.63        934.45        25.22 o                         
  -6  10   4         51.63         56.60         6.42 o                         
  -5  10   4        179.76        237.00        34.04 o                         
  -4  10   4         35.53         41.05         5.96 o                         
  -3  10   4        538.37        557.39         7.65 o                         
  -2  10   4        213.90        222.01         7.12 o                         
  -1  10   4       1886.45       1939.39        37.49 o                         
   0  10   4         21.60         22.68         7.74 o                         
   1  10   4        957.59        928.88        15.58 o                         
   2  10   4         19.25         23.96         7.23 o                         
   3  10   4        256.07        253.79         8.49 o                         
   4  10   4          0.19         -0.69         7.58 o                         
   5  10   4        530.69        572.02        14.84 o                         
   6  10   4         45.21         56.29         8.28 o                         
   7  10   4         59.62         63.87         8.45 o                         
   8  10   4          4.80          0.50        11.61 o                         
   9  10   4        100.38         73.17        25.20 o                         
  10  10   4          3.29          3.68         8.79 o                         
  11  10   4         13.09          3.99         7.32 o                         
 -12  11   4         27.77         15.78         7.73 o                         
 -11  11   4          2.23          0.91         6.80 o                         
 -10  11   4         76.11         82.43         7.07 o                         
  -9  11   4        218.52        222.33        13.79 o                         
  -8  11   4        191.53        193.95         7.08 o                         
  -7  11   4         19.54         17.49         6.84 o                         
  -6  11   4        337.28        348.49        12.75 o                         
  -5  11   4        227.93        235.80         6.47 o                         
  -4  11   4         87.38         92.84         5.87 o                         
  -3  11   4         85.03         85.59         6.39 o                         
  -2  11   4       1226.36       1243.64         9.82 o                         
  -1  11   4         10.21         17.15         6.61 o                         
   0  11   4       1720.31       1670.28        13.43 o                         
   1  11   4          7.94         24.12        10.92 o                         
   2  11   4        604.16        643.62        10.21 o                         
   3  11   4          3.40         -2.10         8.39 o                         
   4  11   4        955.80       1010.09        11.01 o                         
   5  11   4         71.87         87.99         8.25 o                         
   6  11   4         44.69         43.86         8.42 o                         
   7  11   4         84.34         85.63         8.91 o                         
   8  11   4        144.05        148.18         9.47 o                         
   9  11   4         68.66         77.93        18.66 o                         
  10  11   4          0.24         10.27         9.43 o                         
 -12  12   4          3.45          3.85         8.11 o                         
 -11  12   4          3.93          8.67         7.54 o                         
 -10  12   4         79.71         71.10         7.38 o                         
  -9  12   4         22.08         22.95         6.80 o                         
  -8  12   4         30.40         33.57         7.71 o                         
  -7  12   4          7.58          5.53         6.61 o                         
  -6  12   4        107.53        118.39         6.50 o                         
  -5  12   4         93.86        108.16         6.79 o                         
  -4  12   4         50.48         56.50         6.52 o                         
  -3  12   4        264.07        265.45         7.74 o                         
  -2  12   4        511.19        515.43         8.10 o                         
  -1  12   4         68.92         73.90         7.21 o                         
   0  12   4        450.73        483.72         9.79 o                         
   1  12   4          1.33          6.75         8.04 o                         
   2  12   4        418.32        366.45        62.53 o                         
   3  12   4          1.88          4.14         7.61 o                         
   4  12   4         62.47         63.23         8.28 o                         
   5  12   4         30.75         37.74         8.11 o                         
   6  12   4        220.41        202.65         9.29 o                         
   7  12   4          2.86         -4.06         8.67 o                         
   8  12   4         45.37         40.55        14.59 o                         
   9  12   4          2.12         -0.19         8.24 o                         
  10  12   4          8.34          4.04        10.10 o                         
 -11  13   4          4.65          4.58         8.48 o                         
 -10  13   4         28.77         33.32         8.32 o                         
  -9  13   4          0.68          4.89         6.94 o                         
  -8  13   4        111.20        118.90         7.25 o                         
  -7  13   4         63.27         77.33         6.86 o                         
  -6  13   4        203.40        216.32         7.28 o                         
  -5  13   4          4.02          7.35         6.76 o                         
  -4  13   4         14.42         17.53         6.57 o                         
  -3  13   4         11.00         15.00         6.43 o                         
  -2  13   4        373.77        410.97         8.48 o                         
  -1  13   4        105.33        105.14         9.49 o                         
   0  13   4        122.44        136.45         9.39 o                         
   1  13   4          3.15          0.73         8.18 o                         
   2  13   4         75.19        101.33        11.91 o                         
   3  13   4          0.09          6.80         8.46 o                         
   4  13   4        354.38        415.15        25.41 o                         
   5  13   4         47.36         55.97        18.11 o                         
   6  13   4         63.49         64.26         9.05 o                         
   7  13   4         12.58         18.19         9.09 o                         
   8  13   4        124.01        112.52         9.72 o                         
   9  13   4         27.84          0.04         9.79 o                         
 -10  14   4          4.82         12.58         7.74 o                         
  -9  14   4          5.13          6.94         7.56 o                         
  -8  14   4         24.84         25.66         7.25 o                         
  -7  14   4        378.78        395.68        19.45 o                         
  -6  14   4          1.11          5.40         6.76 o                         
  -5  14   4         56.19         46.95         6.84 o                         
  -4  14   4         86.97         88.66         7.81 o                         
  -3  14   4         84.34         94.55         7.55 o                         
  -2  14   4        124.52        132.03         7.61 o                         
  -1  14   4        715.86        702.55        11.97 o                         
   0  14   4        118.33        115.08         8.55 o                         
   1  14   4         28.19         29.33         8.23 o                         
   2  14   4         77.57         81.40        12.85 o                         
   3  14   4        120.86         71.33        54.09 o                         
   4  14   4          0.03         13.33         8.53 o                         
   5  14   4         35.37         30.61         9.29 o                         
   6  14   4         44.20         56.24         9.19 o                         
   7  14   4         27.30         34.99         9.05 o                         
   8  14   4         21.30         23.72         9.76 o                         
  -9  15   4         88.65         72.28         8.74 o                         
  -8  15   4          4.54         12.92         8.09 o                         
  -7  15   4         15.73          7.42         8.50 o                         
  -6  15   4          0.04          2.02         7.52 o                         
  -5  15   4        179.56        159.44         8.24 o                         
  -4  15   4          7.77         14.18         6.63 o                         
  -3  15   4         86.19         89.54         7.86 o                         
  -2  15   4          0.01          7.26         8.73 o                         
  -1  15   4          4.66          6.03         8.24 o                         
   0  15   4          0.08          6.19         9.10 o                         
   1  15   4         57.44         52.00         9.13 o                         
   2  15   4          5.56         11.77         8.57 o                         
   3  15   4         42.91         53.10        12.41 o                         
   4  15   4          6.14         15.55         8.87 o                         
   5  15   4          8.13         14.82         9.26 o                         
   6  15   4         16.47         22.51         9.68 o                         
   7  15   4         60.02         55.17        10.18 o                         
  -8  16   4          2.80          7.77         8.70 o                         
  -7  16   4        107.99        104.54         8.39 o                         
  -6  16   4         34.08         32.90         8.63 o                         
  -5  16   4         11.90          4.51         8.90 o                         
  -4  16   4         28.87         24.31         8.32 o                         
  -3  16   4         29.73         27.83         8.60 o                         
  -2  16   4          2.16          3.17         8.17 o                         
  -1  16   4        237.61        222.10        23.42 o                         
   0  16   4          1.50          2.90         9.32 o                         
   1  16   4          2.74          8.34         8.70 o                         
   2  16   4         11.49         12.61         8.98 o                         
   3  16   4         81.19         72.30        10.57 o                         
   4  16   4          3.13         -9.23        12.90 o                         
   5  16   4         20.38          4.83        18.56 o                         
   6  16   4          0.20          2.33         9.97 o                         
  -6  17   4        107.86        102.22        12.41 o                         
  -5  17   4         40.26         31.84         8.88 o                         
  -4  17   4          2.58          4.20         8.74 o                         
  -3  17   4         62.70         49.90        10.48 o                         
  -2  17   4        187.72        165.27        14.55 o                         
  -1  17   4          0.47          2.64        10.06 o                         
   0  17   4         15.26         20.66        10.32 o                         
   1  17   4        157.17        151.83        25.26 o                         
   2  17   4         44.15         42.38        10.43 o                         
   3  17   4         20.08         22.34         9.61 o                         
   4  17   4         48.12         48.77        10.27 o                         
  -4  18   4         60.73         48.04        11.63 o                         
  -3  18   4         38.15         34.36         9.64 o                         
  -2  18   4          6.05         14.52        12.38 o                         
  -1  18   4          1.36          3.17        12.16 o                         
   0  18   4        102.30         88.04        26.25 o                         
   1  18   4          6.64          7.45        10.05 o                         
   2  18   4         22.79         11.01        11.16 o                         
 -15   0   5          0.49         -4.35         9.21 o                         
 -13   0   5         90.50         98.36         9.18 o                         
 -11   0   5        200.64        237.24        17.42 o                         
  -9   0   5        868.41        890.19        34.09 o                         
  -7   0   5       1101.65       1029.62        10.18 o                         
  -5   0   5        406.59        402.82         8.87 o                         
  -3   0   5       2306.00       2099.42        14.88 o                         
  -1   0   5        126.72        115.25         8.03 o                         
   1   0   5        597.44        590.32        10.32 o                         
   3   0   5       5096.62       4913.37        33.65 o                         
   5   0   5       2215.80       2198.85        15.83 o                         
   7   0   5       2537.20       2448.54        15.30 o                         
   9   0   5        581.19        571.15        10.31 o                         
  11   0   5        186.77        162.77         9.68 o                         
  13   0   5         34.73         31.76        10.00 o                         
 -15   1   5         42.22         17.12         9.07 o                         
 -14   1   5         13.57         14.93         6.15 o                         
 -13   1   5          8.89         11.78         5.81 o                         
 -12   1   5         34.69         45.45         5.74 o                         
 -11   1   5        576.45        648.32        11.91 o                         
 -10   1   5        407.95        434.22        19.08 o                         
  -9   1   5         58.39         54.31         5.20 o                         
  -8   1   5        340.09        357.66         8.82 o                         
  -7   1   5       1766.35       1714.08        15.35 o                         
  -6   1   5        219.33        220.08         5.20 o                         
  -5   1   5       5262.79       4778.76        24.15 o                         
  -4   1   5        943.01        853.83        10.10 o                         
  -3   1   5       8766.14       8889.33        59.06 o                         
  -2   1   5         41.16         61.81         5.32 o                         
  -1   1   5       4985.99       4641.86        33.89 o                         
   0   1   5        112.69        107.45        13.20 o                         
   1   1   5        161.68        184.13         6.69 o                         
   2   1   5        476.94        453.07         7.01 o                         
   3   1   5       8905.10       8563.04        56.35 o                         
   4   1   5          0.14          0.27         5.33 o                         
   5   1   5       1649.93       1659.57         9.52 o                         
   6   1   5        652.64        671.56         7.56 o                         
   7   1   5        255.08        249.02         6.22 o                         
   8   1   5         80.27         76.09         6.31 o                         
   9   1   5        255.89        252.40         6.34 o                         
  10   1   5          0.64          7.13         5.56 o                         
  11   1   5         24.67         30.48         6.13 o                         
  12   1   5         15.68         13.04         6.38 o                         
  13   1   5         22.26         15.23         7.40 o                         
 -15   2   5          0.68          8.74         6.55 o                         
 -14   2   5          3.31          9.45         6.05 o                         
 -13   2   5          5.28          7.60         5.07 o                         
 -12   2   5       1009.30       1072.74        53.52 o                         
 -11   2   5          3.00         11.67         5.42 o                         
 -10   2   5        156.41        147.71         6.12 o                         
  -9   2   5          3.33          3.98         5.07 o                         
  -8   2   5        916.76        931.46        14.51 o                         
  -7   2   5         35.87         37.75         4.85 o                         
  -6   2   5       2752.89       2540.36        16.16 o                         
  -5   2   5        411.85        414.55         6.14 o                         
  -4   2   5        206.54        250.30         5.87 o                         
  -3   2   5       3200.04       3246.14        41.63 o                         
  -2   2   5      12035.27      11397.40        81.44 o                         
  -1   2   5        862.61        906.87         8.36 o                         
   0   2   5       3331.85       3315.81        30.80 o                         
   1   2   5       1120.88       1107.28        11.35 o                         
   2   2   5        178.98        176.08         6.74 o                         
   3   2   5          2.85          7.77         5.46 o                         
   4   2   5       3810.62       3698.41        23.02 o                         
   5   2   5         46.10         44.97         5.21 o                         
   6   2   5         74.61         95.36         8.18 o                         
   7   2   5        331.40        328.51         8.07 o                         
   8   2   5        316.46        326.90         6.55 o                         
   9   2   5         59.04         70.72         5.75 o                         
  10   2   5         19.88         23.66         5.77 o                         
  11   2   5         20.65         25.08        10.72 o                         
  12   2   5         16.92         17.44         6.77 o                         
  13   2   5         37.70         19.30         7.41 o                         
 -15   3   5          3.46         12.26         6.71 o                         
 -14   3   5         24.96         22.05         6.53 o                         
 -13   3   5         19.73         23.54         6.60 o                         
 -12   3   5          4.06         16.24         5.62 o                         
 -11   3   5         46.83         52.73         5.51 o                         
 -10   3   5        875.59        886.83        28.33 o                         
  -9   3   5          0.71          5.29         5.49 o                         
  -8   3   5        445.68        437.49         6.15 o                         
  -7   3   5        505.14        480.80        16.33 o                         
  -6   3   5          6.99          2.93         4.97 o                         
  -5   3   5         42.37         38.77         5.08 o                         
  -4   3   5       4647.49       4438.66        23.73 o                         
  -3   3   5        677.04        629.62         7.19 o                         
  -2   3   5        211.91        175.29         5.27 o                         
  -1   3   5         42.29         45.70         6.67 o                         
   0   3   5       1112.03       1176.68        11.06 o                         
   1   3   5        101.74        107.37         5.99 o                         
   2   3   5       7257.34       7095.82        67.23 o                         
   3   3   5       1092.56       1096.62         9.00 o                         
   4   3   5        853.50        869.31         8.13 o                         
   5   3   5          3.71          5.51         5.51 o                         
   6   3   5       1151.42       1166.96         8.91 o                         
   7   3   5        177.47        195.76         6.80 o                         
   8   3   5        274.75        300.43        10.40 o                         
   9   3   5          4.04          9.99         6.10 o                         
  10   3   5          3.35         -1.19         6.46 o                         
  11   3   5          3.25          6.66         6.07 o                         
  12   3   5         57.71         41.88         6.91 o                         
  13   3   5          2.37          4.94         6.94 o                         
 -15   4   5          0.59          3.89         6.72 o                         
 -14   4   5          1.48          1.03         6.13 o                         
 -13   4   5         14.21         15.24         5.81 o                         
 -12   4   5         83.06         80.93         5.79 o                         
 -11   4   5        129.97        155.22         6.15 o                         
 -10   4   5        131.62        147.75         5.58 o                         
  -9   4   5         12.70         17.95         4.80 o                         
  -8   4   5        812.56        801.15        10.49 o                         
  -7   4   5         86.50         91.52         5.38 o                         
  -6   4   5       3520.41       3293.06        29.95 o                         
  -5   4   5        150.90        171.13         5.62 o                         
  -4   4   5         22.49         39.54         5.17 o                         
  -3   4   5       2232.96       2240.49        15.04 o                         
  -2   4   5      10288.37       9947.38        89.00 o                         
  -1   4   5        201.66        202.20         6.02 o                         
   0   4   5       3413.95       3407.27        18.45 o                         
   1   4   5        449.42        455.71         7.34 o                         
   2   4   5       2228.33       2128.76        23.55 o                         
   3   4   5        788.50        737.42        11.44 o                         
   4   4   5       2529.87       2470.10        14.46 o                         
   5   4   5        282.99        296.33         6.73 o                         
   6   4   5         63.31         63.57         5.82 o                         
   7   4   5         91.59         94.46         5.90 o                         
   8   4   5        219.75        227.07         6.79 o                         
   9   4   5         54.95         66.28         5.95 o                         
  10   4   5          3.35          4.08         6.13 o                         
  11   4   5         36.61         30.95         6.23 o                         
  12   4   5          9.91          8.04         6.86 o                         
 -15   5   5         19.64         13.57         9.44 o                         
 -14   5   5          0.93          7.09         6.26 o                         
 -13   5   5         40.43         29.33         6.23 o                         
 -12   5   5          3.83         10.88         5.79 o                         
 -11   5   5        688.89        736.87        27.52 o                         
 -10   5   5          6.97         10.32         5.27 o                         
  -9   5   5         32.93         39.25         5.14 o                         
  -8   5   5        548.06        574.10        15.34 o                         
  -7   5   5        603.33        612.01        16.13 o                         
  -6   5   5          1.52          3.21         5.02 o                         
  -5   5   5       4254.75       3951.85        54.34 o                         
  -4   5   5        128.32        135.88         5.51 o                         
  -3   5   5       7637.75       7548.93        98.67 o                         
  -2   5   5       1817.21       1775.09        13.89 o                         
  -1   5   5       7727.34       7433.07        60.72 o                         
   0   5   5       4033.40       4167.20        37.15 o                         
   1   5   5        541.04        530.38        12.85 o                         
   2   5   5        523.83        508.87        13.65 o                         
   3   5   5       1511.80       1392.16        16.02 o                         
   4   5   5         27.12         27.01         6.02 o                         
   5   5   5        174.90        189.08         6.50 o                         
   6   5   5         54.40         51.69         5.60 o                         
   7   5   5        207.61        205.16         6.62 o                         
   8   5   5         55.88         59.96         6.29 o                         
   9   5   5         72.83         82.35         6.27 o                         
  10   5   5          8.57         11.58         6.59 o                         
  11   5   5          2.49          8.58         6.58 o                         
  12   5   5          6.78         10.10         6.88 o                         
 -14   6   5         29.87         26.06         6.80 o                         
 -13   6   5         44.93         34.27         6.13 o                         
 -12   6   5         75.85         73.71         9.83 o                         
 -11   6   5         25.88         29.00         5.66 o                         
 -10   6   5         49.26         55.78         5.78 o                         
  -9   6   5        163.59        186.00         6.04 o                         
  -8   6   5        263.57        253.04         5.48 o                         
  -7   6   5        370.80        352.29         7.15 o                         
  -6   6   5         23.85         20.03         4.86 o                         
  -5   6   5        170.06        177.18         5.65 o                         
  -4   6   5          5.23         17.94         7.06 o                         
  -3   6   5       1988.75       1751.42        16.75 o                         
  -2   6   5         33.53         18.23         4.93 o                         
  -1   6   5          9.80         12.02         5.63 o                         
   0   6   5        862.48        859.92         9.17 o                         
   1   6   5       1207.99       1199.21        34.45 o                         
   2   6   5         17.85         24.50         5.46 o                         
   3   6   5       2122.97       2152.06        29.28 o                         
   4   6   5        302.41        309.25         7.34 o                         
   5   6   5          4.56         25.12         7.95 o                         
   6   6   5         30.15         34.92         5.81 o                         
   7   6   5        366.38        390.90         6.69 o                         
   8   6   5          2.30          1.63         6.03 o                         
   9   6   5         77.72         95.25         9.42 o                         
  10   6   5          0.02         -4.99         6.37 o                         
  11   6   5         47.04         33.37         7.25 o                         
  12   6   5         13.09         15.86         7.28 o                         
 -14   7   5          2.79         11.01         6.92 o                         
 -13   7   5         15.04         16.16         6.49 o                         
 -12   7   5         21.93         23.25         5.38 o                         
 -11   7   5        464.98        463.12        11.48 o                         
 -10   7   5        103.10        109.40         5.82 o                         
  -9   7   5         15.01         21.99         5.66 o                         
  -8   7   5         24.37         23.21         5.72 o                         
  -7   7   5       1441.73       1496.10        20.63 o                         
  -6   7   5          1.00          2.88         4.86 o                         
  -5   7   5        228.03        209.28         5.84 o                         
  -4   7   5       1601.09       1578.40        23.94 o                         
  -3   7   5        145.37        141.28         6.53 o                         
  -2   7   5         30.66         37.08         5.54 o                         
  -1   7   5       3939.92       3708.11        39.81 o                         
   0   7   5        184.87        170.55         6.92 o                         
   1   7   5         82.32         78.15         7.19 o                         
   2   7   5        574.98        576.66         9.51 o                         
   3   7   5        427.40        451.86        10.82 o                         
   4   7   5        371.03        576.43       145.10 o                         
   5   7   5        351.24        367.86         7.73 o                         
   6   7   5         10.12          9.76         6.18 o                         
   7   7   5          7.12         11.14         5.31 o                         
   8   7   5         38.76         37.00         6.45 o                         
   9   7   5        157.38        153.98         6.83 o                         
  10   7   5          0.02          2.28         6.80 o                         
  11   7   5          0.50          2.54         6.31 o                         
  12   7   5         19.69         11.48         8.01 o                         
 -14   8   5          0.13          4.55         6.87 o                         
 -13   8   5          9.72          2.91         5.77 o                         
 -12   8   5         50.87         47.19         6.62 o                         
 -11   8   5         40.56         43.89         6.26 o                         
 -10   8   5        327.59        372.39        12.98 o                         
  -9   8   5        931.25        954.49        25.70 o                         
  -8   8   5        250.39        273.24         7.35 o                         
  -7   8   5        534.37        553.50        13.80 o                         
  -6   8   5       5480.47       5524.38        70.64 o                         
  -5   8   5         15.18         18.84         5.26 o                         
  -4   8   5        269.55        281.83         6.98 o                         
  -3   8   5        120.57        117.62         5.40 o                         
  -2   8   5       3778.99       3678.63        34.25 o                         
  -1   8   5        772.58        764.61         8.51 o                         
   0   8   5        706.21        712.66        12.49 o                         
   1   8   5        459.29        434.42        12.60 o                         
   2   8   5        751.65        778.44        19.70 o                         
   3   8   5        101.08        112.76         8.14 o                         
   4   8   5        904.19        937.75        28.98 o                         
   5   8   5          9.68         13.24         7.40 o                         
   6   8   5         99.65        112.62         7.50 o                         
   7   8   5        261.35        292.12         8.20 o                         
   8   8   5         23.65         30.62         6.79 o                         
   9   8   5          0.05          1.39         6.76 o                         
  10   8   5          4.71          8.63         7.26 o                         
  11   8   5          3.15          7.17         7.52 o                         
 -13   9   5          0.90          5.81         7.06 o                         
 -12   9   5          1.13          5.39         6.59 o                         
 -11   9   5          4.47         11.04         6.03 o                         
 -10   9   5         18.08         17.36         6.06 o                         
  -9   9   5        342.96        350.46        16.41 o                         
  -8   9   5        300.75        308.13        11.46 o                         
  -7   9   5         28.54         31.56         5.58 o                         
  -6   9   5          1.99         10.23         5.40 o                         
  -5   9   5         19.15         26.96         5.16 o                         
  -4   9   5        756.64        796.24        24.02 o                         
  -3   9   5        385.23        405.70         6.79 o                         
  -2   9   5       1267.12       1285.70        16.75 o                         
  -1   9   5        201.26        223.63        11.22 o                         
   0   9   5        813.82        829.74        20.30 o                         
   1   9   5        714.74        714.80        14.99 o                         
   2   9   5        386.26        397.51         9.10 o                         
   3   9   5         82.93         86.05         7.99 o                         
   4   9   5         36.11         40.11         7.67 o                         
   5   9   5          0.50         10.07         6.30 o                         
   6   9   5         60.56         63.84         8.24 o                         
   7   9   5         27.62         36.07         8.21 o                         
   8   9   5        182.95        180.75         7.32 o                         
   9   9   5          9.05          2.58         7.92 o                         
  10   9   5          0.20          1.76         7.72 o                         
  11   9   5          2.60          4.54         6.98 o                         
 -13  10   5          0.14          6.72         7.07 o                         
 -12  10   5         86.94         74.67         7.78 o                         
 -11  10   5          8.77          8.95         6.48 o                         
 -10  10   5        178.66        155.92        36.73 o                         
  -9  10   5          0.40          2.30         5.93 o                         
  -8  10   5        349.39        357.27         9.66 o                         
  -7  10   5         13.25         16.16         5.63 o                         
  -6  10   5        464.80        525.07        19.83 o                         
  -5  10   5          0.63          4.61         5.43 o                         
  -4  10   5          0.96          0.32         5.96 o                         
  -3  10   5          1.58          8.63         5.35 o                         
  -2  10   5        388.02        404.55         7.48 o                         
  -1  10   5          0.10         11.25         6.06 o                         
   0  10   5        277.14        258.46        12.31 o                         
   1  10   5          2.81          9.79         8.34 o                         
   2  10   5        275.97        322.06        13.85 o                         
   3  10   5        357.79        383.98         8.95 o                         
   4  10   5         49.97         46.54         8.21 o                         
   5  10   5          4.30          0.74        10.07 o                         
   6  10   5        154.04        148.81         8.49 o                         
   7  10   5         76.02         87.91        17.12 o                         
   8  10   5        102.95        102.02         9.05 o                         
   9  10   5         13.51          9.55         8.59 o                         
  10  10   5          4.49          7.71         9.44 o                         
  11  10   5          0.36          8.34        13.60 o                         
 -12  11   5          0.42          0.73         7.27 o                         
 -11  11   5         70.31         67.30         6.82 o                         
 -10  11   5         46.65         51.07         6.71 o                         
  -9  11   5          6.70         13.49         6.04 o                         
  -8  11   5        224.19        227.18         9.24 o                         
  -7  11   5        600.42        836.49       175.34 o                         
  -6  11   5         91.02        123.91        20.76 o                         
  -5  11   5        393.25        399.87         6.99 o                         
  -4  11   5          2.01          5.18         5.91 o                         
  -3  11   5          7.15          7.33         5.75 o                         
  -2  11   5        339.74        353.97         7.35 o                         
  -1  11   5       1261.03       1295.38        11.13 o                         
   0  11   5         13.43         13.56         7.41 o                         
   1  11   5         82.78         87.14         8.65 o                         
   2  11   5        110.73         72.78        37.37 o                         
   3  11   5       1515.69       1534.18        12.84 o                         
   4  11   5         34.43         31.89         8.24 o                         
   5  11   5         63.34         77.28         8.25 o                         
   6  11   5         71.15         59.98         8.69 o                         
   7  11   5         90.35         85.77         8.98 o                         
   8  11   5         14.74         11.59         8.95 o                         
   9  11   5         12.73         13.48         7.57 o                         
  10  11   5          1.71         11.31         9.72 o                         
 -12  12   5          0.23          5.08         8.26 o                         
 -11  12   5          6.03         10.13         7.07 o                         
 -10  12   5         22.74         23.66         6.84 o                         
  -9  12   5         53.98         58.60         6.90 o                         
  -8  12   5          1.44         -0.07         6.58 o                         
  -7  12   5         14.69         17.01         6.34 o                         
  -6  12   5         59.17         54.00         6.16 o                         
  -5  12   5         39.16         53.30         6.50 o                         
  -4  12   5         13.07         18.34         6.02 o                         
  -3  12   5        533.68        551.73         8.06 o                         
  -2  12   5        298.06        289.14         8.08 o                         
  -1  12   5        265.88        258.16         7.62 o                         
   0  12   5        112.11        108.95         9.05 o                         
   1  12   5        842.58        836.28        14.09 o                         
   2  12   5         13.11         26.00        11.12 o                         
   3  12   5        110.51        110.26         8.24 o                         
   4  12   5          0.33         -7.69         8.03 o                         
   5  12   5         41.26         33.37         8.46 o                         
   6  12   5          9.09         17.82         8.63 o                         
   7  12   5        207.06        177.81         8.49 o                         
   8  12   5         21.11         32.38        11.12 o                         
   9  12   5          0.76         15.17         9.54 o                         
 -11  13   5         25.26         18.45         8.54 o                         
 -10  13   5          1.44         10.26         7.63 o                         
  -9  13   5         38.89         43.36         6.60 o                         
  -8  13   5          0.50         -1.15         6.78 o                         
  -7  13   5        250.61        233.92        14.04 o                         
  -6  13   5          5.47         10.30         6.39 o                         
  -5  13   5         92.70         93.94         7.55 o                         
  -4  13   5          0.71          1.24         6.59 o                         
  -3  13   5         14.69         16.94         6.27 o                         
  -2  13   5         33.37         35.55         6.56 o                         
  -1  13   5        811.48        770.75        27.32 o                         
   0  13   5          2.55          5.57         7.92 o                         
   1  13   5        104.13         94.08         8.28 o                         
   2  13   5         16.02         15.10         8.46 o                         
   3  13   5         74.43         72.81        14.74 o                         
   4  13   5        120.79        120.33        16.67 o                         
   5  13   5        125.04        124.66         9.09 o                         
   6  13   5          0.21          5.31         8.89 o                         
   7  13   5         16.67         19.60        11.96 o                         
   8  13   5         47.23         39.09         9.72 o                         
   9  13   5         33.68         33.25        13.99 o                         
 -10  14   5         36.73         24.80         7.63 o                         
  -9  14   5         22.85         21.68         7.55 o                         
  -8  14   5        101.74         91.32         8.80 o                         
  -7  14   5         49.83         52.65         8.00 o                         
  -6  14   5        102.35         97.80         7.16 o                         
  -5  14   5         46.52         41.51         6.28 o                         
  -4  14   5         49.38         57.10         6.77 o                         
  -3  14   5        332.41        322.32        13.81 o                         
  -2  14   5        311.64        308.22         8.55 o                         
  -1  14   5         35.13         36.55         8.27 o                         
   0  14   5        197.84        190.18         9.97 o                         
   1  14   5        222.86        256.66        38.71 o                         
   2  14   5        149.99        139.08         9.05 o                         
   3  14   5         39.10         47.04        12.21 o                         
   4  14   5         54.36         38.97         9.08 o                         
   5  14   5          0.50          8.92         8.66 o                         
   6  14   5          5.59          8.78        12.51 o                         
   7  14   5         26.03         11.05        10.92 o                         
   8  14   5         21.87         16.67        10.04 o                         
  -9  15   5          0.09          8.20         8.20 o                         
  -8  15   5         55.81         30.33         8.81 o                         
  -7  15   5          4.31          3.64         7.35 o                         
  -6  15   5         63.58         78.19         7.64 o                         
  -5  15   5         19.49         18.62         7.43 o                         
  -4  15   5         27.33         26.37         7.37 o                         
  -3  15   5          1.83          4.69         7.52 o                         
  -2  15   5         49.81         51.50         8.59 o                         
  -1  15   5         10.99         25.28         9.41 o                         
   0  15   5         21.47         22.97        14.69 o                         
   1  15   5         13.37         10.72         8.35 o                         
   2  15   5        176.36        160.82        13.35 o                         
   3  15   5          7.74          9.11         9.96 o                         
   4  15   5         33.77         27.19        16.38 o                         
   5  15   5         10.42          4.71        10.52 o                         
   6  15   5         59.03         43.70        10.00 o                         
   7  15   5         22.48         15.47        10.38 o                         
  -8  16   5         19.54         15.50         8.50 o                         
  -7  16   5         13.90         12.52         8.65 o                         
  -6  16   5         48.95         29.49         8.68 o                         
  -5  16   5          3.30          7.07         8.12 o                         
  -4  16   5          3.21          5.82         7.14 o                         
  -3  16   5          0.36          5.08         7.92 o                         
  -2  16   5         93.05         94.39         9.36 o                         
  -1  16   5         48.46         68.39        22.98 o                         
   0  16   5        142.79        136.77        14.24 o                         
   1  16   5         14.05         12.23         9.79 o                         
   2  16   5         22.47         17.57         9.19 o                         
   3  16   5          3.51          0.14        13.45 o                         
   4  16   5         53.88         74.04        14.09 o                         
   5  16   5          5.89          6.95        13.99 o                         
  -6  17   5          1.46          4.23         8.19 o                         
  -5  17   5          9.09          9.26         8.73 o                         
  -4  17   5         73.25         71.66         8.98 o                         
  -3  17   5         43.99         33.60        10.36 o                         
  -2  17   5          0.74         -2.32        11.22 o                         
  -1  17   5         66.72         44.60        11.91 o                         
   0  17   5         68.66         48.48         9.75 o                         
   1  17   5          6.94         10.16        10.51 o                         
   2  17   5         70.33         70.20        10.17 o                         
   3  17   5         28.82         10.26        12.23 o                         
   4  17   5          4.89          3.30        10.67 o                         
  -4  18   5          7.65          6.65        18.06 o                         
  -3  18   5         56.93         46.44        11.01 o                         
  -2  18   5          2.91          3.87        12.93 o                         
  -1  18   5          0.32          8.64        10.94 o                         
   0  18   5         14.30          6.76        10.02 o                         
   1  18   5         45.68         40.10        11.28 o                         
 -14   0   6          9.84         21.20         8.45 o                         
 -12   0   6        242.15        256.42        19.50 o                         
 -10   0   6        584.93        606.29        38.51 o                         
  -8   0   6        333.45        329.56         7.32 o                         
  -6   0   6         28.55         19.20         6.49 o                         
  -4   0   6       4199.01       4056.11       152.05 o                         
  -2   0   6        674.04        515.45         9.61 o                         
   0   0   6       1005.49        998.21        47.34 o                         
   2   0   6       9438.03       9098.22        95.33 o                         
   4   0   6       1497.48       1347.15        40.39 o                         
   6   0   6       1845.39       1827.02        15.19 o                         
   8   0   6        126.60        128.45         8.35 o                         
  10   0   6         62.69         57.18         8.67 o                         
  12   0   6        106.48         74.99         9.81 o                         
 -15   1   6          0.14         11.00         6.55 o                         
 -14   1   6         19.92         25.19         7.64 o                         
 -13   1   6          3.21          3.73         5.68 o                         
 -12   1   6        262.47        290.56        10.49 o                         
 -11   1   6         16.33         23.58         5.38 o                         
 -10   1   6        447.36        501.29        18.09 o                         
  -9   1   6          3.02          7.66         4.93 o                         
  -8   1   6       1012.07        983.18        10.45 o                         
  -7   1   6        156.75        147.02         5.30 o                         
  -6   1   6       2419.50       2308.46        12.55 o                         
  -5   1   6       3228.14       3368.00        24.23 o                         
  -4   1   6          4.58         18.42         5.02 o                         
  -3   1   6       3342.83       2978.49        26.46 o                         
  -2   1   6      11069.78      10371.73        83.17 o                         
  -1   1   6        213.16        196.35         5.88 o                         
   0   1   6        553.68        477.26         9.27 o                         
   1   1   6          4.33          7.20         5.03 o                         
   2   1   6         11.98         10.84         6.15 o                         
   3   1   6        490.85        464.37         6.89 o                         
   4   1   6        741.00        683.95         7.36 o                         
   5   1   6         78.36         69.00         5.31 o                         
   6   1   6        205.48        196.47         5.97 o                         
   7   1   6        206.16        206.19         6.14 o                         
   8   1   6        244.79        243.10         6.69 o                         
   9   1   6         15.66         21.76         5.95 o                         
  10   1   6         26.38         26.26         5.85 o                         
  11   1   6         11.95         15.50         6.18 o                         
  12   1   6          0.53          1.12         6.60 o                         
 -15   2   6          9.62         14.77         6.55 o                         
 -14   2   6         17.38          9.10         6.49 o                         
 -13   2   6         16.36         13.78         5.83 o                         
 -12   2   6        185.77        199.56        11.21 o                         
 -11   2   6        539.07        581.26         6.79 o                         
 -10   2   6          5.83         18.28         5.17 o                         
  -9   2   6       1089.88       1153.82        36.57 o                         
  -8   2   6        175.55        167.31         6.90 o                         
  -7   2   6        417.17        391.51         5.94 o                         
  -6   2   6        209.35        213.02         5.49 o                         
  -5   2   6       2862.41       2562.48        22.39 o                         
  -4   2   6        371.94        349.44         5.63 o                         
  -3   2   6         32.06         21.88         5.33 o                         
  -2   2   6        898.59        791.56        12.84 o                         
  -1   2   6       2420.50       2072.61        12.68 o                         
   0   2   6        622.12        649.37        17.12 o                         
   1   2   6        169.27        156.61         5.21 o                         
   2   2   6        270.01        241.93         6.22 o                         
   3   2   6       1287.64       1257.37        15.69 o                         
   4   2   6        148.15        152.01         7.09 o                         
   5   2   6        476.60        486.88        11.59 o                         
   6   2   6         40.55         45.61         6.11 o                         
   7   2   6        405.70        386.92        10.79 o                         
   8   2   6        183.24        205.56         7.31 o                         
   9   2   6         84.67         76.72         5.97 o                         
  10   2   6          0.64          3.43         6.00 o                         
  11   2   6          4.37         16.56         6.24 o                         
  12   2   6         25.99         13.29         6.79 o                         
 -15   3   6         13.48         -4.58         6.61 o                         
 -14   3   6          8.52          7.06         5.54 o                         
 -13   3   6         50.60         51.03         7.91 o                         
 -12   3   6          0.46          3.71         5.28 o                         
 -11   3   6          0.26          7.00         5.18 o                         
 -10   3   6         27.14         33.32         5.26 o                         
  -9   3   6        136.43        143.24         5.31 o                         
  -8   3   6         29.10         27.07         5.15 o                         
  -7   3   6        273.19        258.46         5.67 o                         
  -6   3   6         28.36         38.10         4.92 o                         
  -5   3   6        153.54        171.27         5.56 o                         
  -4   3   6        585.12        546.22         6.52 o                         
  -3   3   6       3264.98       2685.69        23.65 o                         
  -2   3   6        277.62        280.18         5.81 o                         
  -1   3   6         34.95         32.99         5.16 o                         
   0   3   6        178.48        152.57         6.51 o                         
   1   3   6       1774.20       1590.04        32.11 o                         
   2   3   6         65.05         68.73         8.02 o                         
   3   3   6       5733.74       5565.35        53.76 o                         
   4   3   6         63.23         66.25         5.94 o                         
   5   3   6        523.20        535.35         7.23 o                         
   6   3   6        183.80        179.62         6.07 o                         
   7   3   6        914.56        970.22         8.43 o                         
   8   3   6          3.05          5.63         5.56 o                         
   9   3   6         15.91         25.27         6.05 o                         
  10   3   6         34.59         38.36         6.04 o                         
  11   3   6         56.46         52.60         6.64 o                         
  12   3   6          0.00          3.76         6.67 o                         
 -15   4   6          7.05          3.89         6.10 o                         
 -14   4   6         24.84         18.39         6.27 o                         
 -13   4   6         43.03         50.37         5.89 o                         
 -12   4   6         26.34         36.09         5.67 o                         
 -11   4   6        418.05        451.74        18.18 o                         
 -10   4   6        228.47        238.00         5.88 o                         
  -9   4   6        215.41        236.29         5.69 o                         
  -8   4   6          1.56         13.23         5.11 o                         
  -7   4   6        773.71        793.20        13.29 o                         
  -6   4   6        742.59        768.22        17.55 o                         
  -5   4   6       1627.41       1535.35        26.10 o                         
  -4   4   6       1291.22       1284.31        14.60 o                         
  -3   4   6        781.01        747.84         8.72 o                         
  -2   4   6       1513.96       1480.26         9.22 o                         
  -1   4   6       2059.81       1873.05         9.97 o                         
   0   4   6        495.88        523.07         6.70 o                         
   1   4   6        135.66        153.49         7.33 o                         
   2   4   6        730.55        716.08         8.31 o                         
   3   4   6        998.48        952.95         8.57 o                         
   4   4   6        329.64        317.80         7.33 o                         
   5   4   6        134.32        146.12         9.94 o                         
   6   4   6        147.48        144.89         5.84 o                         
   7   4   6         17.27         20.47         5.87 o                         
   8   4   6         37.40         44.97         6.07 o                         
   9   4   6          6.94         12.15         5.99 o                         
  10   4   6          1.91          4.26         5.96 o                         
  11   4   6          1.59         13.76         5.76 o                         
  12   4   6         10.34         11.21         7.21 o                         
 -15   5   6          3.73         12.51         9.40 o                         
 -14   5   6          1.60          6.52         6.27 o                         
 -13   5   6          6.15          5.99         6.07 o                         
 -12   5   6        171.97        186.96         6.73 o                         
 -11   5   6        131.84        130.12         7.28 o                         
 -10   5   6        143.92        167.07         5.62 o                         
  -9   5   6        141.56        144.47         5.70 o                         
  -8   5   6       1461.01       1443.23        27.01 o                         
  -7   5   6        814.87        816.67        19.49 o                         
  -6   5   6       2922.84       2893.88        50.76 o                         
  -5   5   6        493.74        462.08         6.47 o                         
  -4   5   6        112.16        106.75         5.39 o                         
  -3   5   6       1079.39       1135.71         8.26 o                         
  -2   5   6       7627.40       7306.44        74.45 o                         
  -1   5   6        185.38        164.33         5.76 o                         
   0   5   6         36.53         40.53         4.92 o                         
   1   5   6       1745.89       1726.89        13.44 o                         
   2   5   6        409.41        448.16        12.73 o                         
   3   5   6          9.26          8.22         5.64 o                         
   4   5   6       2072.00       2085.97        29.90 o                         
   5   5   6         47.63         51.79         5.69 o                         
   6   5   6         71.49         91.52         5.91 o                         
   7   5   6         69.96         80.64         6.10 o                         
   8   5   6          4.63          7.53         6.18 o                         
   9   5   6         31.10         36.45         6.41 o                         
  10   5   6          2.26          1.41         6.16 o                         
  11   5   6          5.27          9.56         6.86 o                         
  12   5   6          0.09         -1.85         7.47 o                         
 -14   6   6         24.06         10.68         6.79 o                         
 -13   6   6          1.45         -0.18         6.00 o                         
 -12   6   6         42.45         55.75         9.79 o                         
 -11   6   6        244.88        253.88         6.96 o                         
 -10   6   6         64.95         67.44         5.51 o                         
  -9   6   6        206.23        219.59         6.72 o                         
  -8   6   6        449.64        455.30         6.46 o                         
  -7   6   6        495.06        468.05         6.65 o                         
  -6   6   6         43.21         53.50         6.92 o                         
  -5   6   6        268.69        269.65         6.37 o                         
  -4   6   6       2598.02       2498.71        10.63 o                         
  -3   6   6        191.22        196.35         5.86 o                         
  -2   6   6       2951.91       2767.62        21.14 o                         
  -1   6   6         11.74         10.25         5.47 o                         
   0   6   6         40.73         30.74         5.82 o                         
   1   6   6         51.39         43.25         7.38 o                         
   2   6   6       2952.49       2803.20       256.72 o                         
   3   6   6         37.92         41.65         6.49 o                         
   4   6   6        874.93        914.10        16.23 o                         
   5   6   6          0.54          5.50         5.92 o                         
   6   6   6        589.99        617.45         8.37 o                         
   7   6   6         86.40         90.97         5.69 o                         
   8   6   6        413.08        451.48        12.29 o                         
   9   6   6          1.26          8.49         6.53 o                         
  10   6   6          0.26         -0.48         6.85 o                         
  11   6   6          5.20          8.27         7.30 o                         
  12   6   6         39.49         25.98         8.72 o                         
 -14   7   6         10.41          4.72         5.97 o                         
 -13   7   6         21.93         16.35         6.32 o                         
 -12   7   6        276.55        280.18        22.38 o                         
 -11   7   6         22.53         25.87         5.45 o                         
 -10   7   6        416.26        468.98        19.05 o                         
  -9   7   6        177.15        186.31         6.14 o                         
  -8   7   6        503.99        493.50        14.27 o                         
  -7   7   6          0.39          9.80         6.19 o                         
  -6   7   6       1564.54       1554.31        34.35 o                         
  -5   7   6          2.55          8.79         5.44 o                         
  -4   7   6        198.55        189.70         5.68 o                         
  -3   7   6        702.13        541.11        97.53 o                         
  -2   7   6        145.17        146.11         5.91 o                         
  -1   7   6        173.09        189.98         6.36 o                         
   0   7   6       2148.60       2113.44        26.11 o                         
   1   7   6         21.68         25.32         8.25 o                         
   2   7   6        128.18        137.74         8.04 o                         
   3   7   6        560.31        583.59        17.02 o                         
   4   7   6        342.02        344.61         7.67 o                         
   5   7   6         33.76         32.97         6.50 o                         
   6   7   6        283.98        289.63         7.50 o                         
   7   7   6        137.12        149.71         7.46 o                         
   8   7   6         36.22         29.22         6.41 o                         
   9   7   6         10.77          4.46         6.83 o                         
  10   7   6         22.12         22.06         7.16 o                         
  11   7   6         17.27         20.99         7.77 o                         
 -14   8   6         37.90         24.51         7.43 o                         
 -13   8   6         38.13         42.05         6.56 o                         
 -12   8   6         19.01         12.83         6.25 o                         
 -11   8   6        243.23        270.38        18.34 o                         
 -10   8   6         27.23         22.54         5.52 o                         
  -9   8   6         86.94         97.80         7.76 o                         
  -8   8   6       1252.18       1244.00        30.56 o                         
  -7   8   6       1416.63       1489.80        33.08 o                         
  -6   8   6        243.26        239.90         5.94 o                         
  -5   8   6        949.46        909.30        12.64 o                         
  -4   8   6        258.74        268.67         6.91 o                         
  -3   8   6       3232.28       3117.26        32.85 o                         
  -2   8   6        696.69        704.30         7.69 o                         
  -1   8   6       1450.72       1444.23        10.05 o                         
   0   8   6         19.81         21.12         6.71 o                         
   1   8   6        372.70        386.23        20.25 o                         
   2   8   6       1543.45       1576.23        52.80 o                         
   3   8   6        515.23        551.95        22.43 o                         
   4   8   6         48.03         49.75         7.44 o                         
   5   8   6         28.28         25.67         7.82 o                         
   6   8   6         70.17         65.74         6.13 o                         
   7   8   6         10.80         11.08         6.97 o                         
   8   8   6         63.81         54.99         7.69 o                         
   9   8   6          1.14          4.37         7.81 o                         
  10   8   6          7.64         14.24         7.56 o                         
  11   8   6         15.18         17.19         8.13 o                         
 -13   9   6         11.23          1.86         6.04 o                         
 -12   9   6          3.03         14.27         6.58 o                         
 -11   9   6          1.43          4.87         6.04 o                         
 -10   9   6          0.16          5.12         5.57 o                         
  -9   9   6        171.42        172.17         6.25 o                         
  -8   9   6         48.14         54.67         5.60 o                         
  -7   9   6        711.33        695.30        11.23 o                         
  -6   9   6        666.66        650.84        13.47 o                         
  -5   9   6        260.81        278.49         9.94 o                         
  -4   9   6         10.50         11.08         5.23 o                         
  -3   9   6       2524.32       2516.77        19.85 o                         
  -2   9   6        195.47        200.33         6.26 o                         
  -1   9   6        459.07        446.55         8.80 o                         
   0   9   6        246.65        262.92        12.16 o                         
   1   9   6        689.32        701.09        11.46 o                         
   2   9   6         28.05         28.65         9.53 o                         
   3   9   6        132.22        148.18         7.96 o                         
   4   9   6         16.34         19.17        10.47 o                         
   5   9   6         23.52         35.76         7.97 o                         
   6   9   6          7.57          3.43         7.75 o                         
   7   9   6        267.84        285.08        17.22 o                         
   8   9   6          4.41         10.89         8.59 o                         
   9   9   6         88.95         83.33         8.35 o                         
  10   9   6          6.54          2.49         8.00 o                         
 -13  10   6         43.49         25.40         8.34 o                         
 -12  10   6          0.60          8.06         6.84 o                         
 -11  10   6         85.98         59.86         9.38 o                         
 -10  10   6          0.42          5.39         5.87 o                         
  -9  10   6          6.62          6.21         5.62 o                         
  -8  10   6          0.59          4.32         5.96 o                         
  -7  10   6        826.50        834.29        23.26 o                         
  -6  10   6          8.30         15.59         6.01 o                         
  -5  10   6        210.61        232.59         6.27 o                         
  -4  10   6         38.94         40.80         5.82 o                         
  -3  10   6         15.20         12.11         5.59 o                         
  -2  10   6        259.88        256.93         7.84 o                         
  -1  10   6       1109.13       1115.65        20.43 o                         
   0  10   6        125.35        130.15         7.93 o                         
   1  10   6        497.54        485.52         9.43 o                         
   2  10   6        289.55        279.39        12.01 o                         
   3  10   6          9.80         21.54         6.37 o                         
   4  10   6        150.51        151.70         8.81 o                         
   5  10   6        106.05        108.24         8.42 o                         
   6  10   6        154.75        145.15         7.87 o                         
   7  10   6         26.91         38.56         8.63 o                         
   8  10   6         16.72         19.76         7.07 o                         
   9  10   6         68.42         58.62        15.48 o                         
  10  10   6          6.77          7.69         9.58 o                         
 -12  11   6         37.63         31.29         7.17 o                         
 -11  11   6         16.78         12.69         6.95 o                         
 -10  11   6         65.71         56.35        12.71 o                         
  -9  11   6         33.87         24.62         8.04 o                         
  -8  11   6         41.95         32.17         6.55 o                         
  -7  11   6         63.95         64.09         6.72 o                         
  -6  11   6        474.35        537.77        15.50 o                         
  -5  11   6        138.67        150.79         6.28 o                         
  -4  11   6         47.11         49.18         5.79 o                         
  -3  11   6         45.76         51.85         6.38 o                         
  -2  11   6        681.18        701.54        12.98 o                         
  -1  11   6        363.17        362.31         8.22 o                         
   0  11   6        614.28        596.04        19.50 o                         
   1  11   6        561.42        553.87         9.90 o                         
   2  11   6        225.49        227.38        11.91 o                         
   3  11   6        516.44        524.30        13.80 o                         
   4  11   6        119.07        107.71         8.56 o                         
   5  11   6          4.16          5.77         8.35 o                         
   6  11   6         26.98         46.07         8.63 o                         
   7  11   6         61.09         42.56         8.94 o                         
   8  11   6         12.13         13.18         9.03 o                         
   9  11   6          1.41          9.09         9.09 o                         
 -11  12   6         10.90          6.27         7.07 o                         
 -10  12   6          0.92          9.20         7.43 o                         
  -9  12   6          1.12         16.07         7.61 o                         
  -8  12   6        444.71        438.64        24.39 o                         
  -7  12   6         55.71         57.04         6.30 o                         
  -6  12   6         27.41         35.77         5.90 o                         
  -5  12   6          1.26         -0.99         5.80 o                         
  -4  12   6        151.85        161.22         6.43 o                         
  -3  12   6         79.59         83.38         6.15 o                         
  -2  12   6        866.92        872.48        22.18 o                         
  -1  12   6         46.37         53.17         8.37 o                         
   0  12   6         64.35         67.15         8.24 o                         
   1  12   6        503.39        489.92        20.69 o                         
   2  12   6        881.66        832.94        11.40 o                         
   3  12   6          4.40         -7.34        11.31 o                         
   4  12   6          5.43          1.52         8.25 o                         
   5  12   6          9.27          7.20         8.56 o                         
   6  12   6         84.38         66.51         8.80 o                         
   7  12   6         14.86         28.42         9.19 o                         
   8  12   6         48.09         22.20         9.65 o                         
   9  12   6          0.25          5.51         9.93 o                         
 -11  13   6          1.87          6.39         8.26 o                         
 -10  13   6         53.90         51.01         8.38 o                         
  -9  13   6          0.55          2.47         6.73 o                         
  -8  13   6          2.13          9.37         6.54 o                         
  -7  13   6         27.68         40.92         6.47 o                         
  -6  13   6        369.93        378.26        17.70 o                         
  -5  13   6          5.19         12.47         6.34 o                         
  -4  13   6          7.78         14.57         7.10 o                         
  -3  13   6         52.93         59.23         6.56 o                         
  -2  13   6        111.78        116.65         7.33 o                         
  -1  13   6         58.73         57.85         8.38 o                         
   0  13   6        587.26        574.31        37.37 o                         
   1  13   6         39.21         44.99         8.07 o                         
   2  13   6         40.58         27.56         8.06 o                         
   3  13   6         13.29          9.33        12.11 o                         
   4  13   6        170.70        162.77         9.51 o                         
   5  13   6          0.19         -3.43         9.53 o                         
   6  13   6         21.92         33.21         9.00 o                         
   7  13   6         69.53         45.04        14.49 o                         
   8  13   6         19.46         12.85        10.11 o                         
 -10  14   6          2.50          1.52         7.90 o                         
  -9  14   6          5.63          9.34         6.88 o                         
  -8  14   6         42.07         32.70         7.05 o                         
  -7  14   6        126.37        135.81        10.43 o                         
  -6  14   6         24.84         29.59         7.27 o                         
  -5  14   6         14.53         14.24         7.05 o                         
  -4  14   6        115.36        117.30         7.57 o                         
  -3  14   6         20.57         25.43         7.78 o                         
  -2  14   6         95.72        103.99         7.78 o                         
  -1  14   6        161.53        162.65         9.22 o                         
   0  14   6        118.76        133.90        14.74 o                         
   1  14   6          0.34          3.47        10.02 o                         
   2  14   6        145.64        142.60         9.27 o                         
   3  14   6        105.88         99.12         9.73 o                         
   4  14   6          3.27          5.76        12.31 o                         
   5  14   6         10.84          7.57         9.15 o                         
   6  14   6         17.32          9.54         9.47 o                         
   7  14   6          0.12          6.57         9.88 o                         
  -9  15   6         61.57         49.73         9.27 o                         
  -8  15   6         34.72         27.65         8.33 o                         
  -7  15   6        107.11        117.44        18.52 o                         
  -6  15   6          0.42          3.52         7.40 o                         
  -5  15   6         36.56         38.43         8.16 o                         
  -4  15   6         59.09         55.35         8.30 o                         
  -3  15   6         50.22         46.80         7.32 o                         
  -2  15   6          1.52          3.18         8.19 o                         
  -1  15   6         96.20         85.94        10.99 o                         
   0  15   6          3.53          4.25         8.84 o                         
   1  15   6        168.45        154.38         9.60 o                         
   2  15   6         37.87         60.40         9.85 o                         
   3  15   6        179.33        144.86        10.27 o                         
   4  15   6          0.72         11.51        16.18 o                         
   5  15   6          2.69         -8.93        12.80 o                         
   6  15   6         10.84          7.63         9.96 o                         
  -7  16   6         94.86         93.49        13.55 o                         
  -6  16   6          0.10          1.58         8.58 o                         
  -5  16   6         47.61         40.22         8.21 o                         
  -4  16   6          4.66          5.62         8.24 o                         
  -3  16   6          2.51          1.12         7.87 o                         
  -2  16   6         53.59         44.66         9.42 o                         
  -1  16   6         55.68         57.51        10.18 o                         
   0  16   6          0.36          0.58        10.24 o                         
   1  16   6         12.63         11.26         9.10 o                         
   2  16   6         56.72         40.28        11.78 o                         
   3  16   6         54.38         45.75         9.91 o                         
   4  16   6          1.67          8.07        11.12 o                         
   5  16   6         29.89         30.07        14.89 o                         
  -6  17   6         49.97         29.72        12.49 o                         
  -5  17   6         49.57         40.21         9.37 o                         
  -4  17   6          4.54          5.17         9.35 o                         
  -3  17   6         33.29         21.96         9.55 o                         
  -2  17   6         22.57         21.11        10.79 o                         
  -1  17   6          2.08         10.79         9.67 o                         
   0  17   6         28.43         21.56        12.60 o                         
   1  17   6          4.16          4.10        10.72 o                         
   2  17   6          4.62          6.09        10.77 o                         
   3  17   6          0.41         -9.93         9.93 o                         
  -1  18   6         22.70         31.76        17.37 o                         
 -15   0   7         16.55         17.11        10.07 o                         
 -13   0   7        171.95        157.84        23.27 o                         
 -11   0   7        304.30        310.70        27.69 o                         
  -9   0   7        666.52        722.52        21.29 o                         
  -7   0   7        276.07        264.82        19.30 o                         
  -5   0   7        113.08        164.44        41.09 o                         
  -3   0   7      11024.34       9459.58        79.80 o                         
  -1   0   7       1028.92        910.39        10.91 o                         
   1   0   7         45.15         38.39         7.30 o                         
   3   0   7       1392.97       1342.96        12.53 o                         
   5   0   7         85.75        106.35         8.08 o                         
   7   0   7        301.59        331.12         9.68 o                         
   9   0   7         27.17         19.60         8.07 o                         
  11   0   7         41.39         33.25         9.05 o                         
 -15   1   7         14.10         11.67         6.62 o                         
 -14   1   7          7.32          6.79         6.19 o                         
 -13   1   7         52.25         49.73         5.95 o                         
 -12   1   7        106.39        117.37         6.32 o                         
 -11   1   7        862.66        975.21        25.38 o                         
 -10   1   7          3.01          7.28         4.59 o                         
  -9   1   7         84.52         92.90         4.62 o                         
  -8   1   7         43.24         44.67         4.58 o                         
  -7   1   7        812.21        829.99        15.83 o                         
  -6   1   7        299.84        299.57         5.21 o                         
  -5   1   7       1527.26       1468.46        13.06 o                         
  -4   1   7        843.28        834.44         8.81 o                         
  -3   1   7        136.38        125.89         5.17 o                         
  -2   1   7       7016.07       6722.89        74.22 o                         
  -1   1   7       1115.20        922.42         7.72 o                         
   0   1   7       1010.03       1011.96        15.21 o                         
   1   1   7        309.11        334.09         6.30 o                         
   2   1   7       1950.17       1887.45        12.06 o                         
   3   1   7          8.72          7.96         6.05 o                         
   4   1   7        722.30        718.39        14.89 o                         
   5   1   7        223.90        226.30         6.01 o                         
   6   1   7         94.97        100.68         5.86 o                         
   7   1   7          0.09         -5.10         5.35 o                         
   8   1   7         30.71         41.93         5.92 o                         
   9   1   7          0.83          7.66         5.90 o                         
  10   1   7          2.46          1.59         6.13 o                         
  11   1   7          2.84         11.23         7.02 o                         
  12   1   7         13.08          6.73         6.90 o                         
 -15   2   7          1.46          8.17         6.59 o                         
 -14   2   7          8.38          7.55         6.42 o                         
 -13   2   7         51.01         47.95         5.44 o                         
 -12   2   7         58.76         69.31         5.68 o                         
 -11   2   7          9.26         14.85         5.37 o                         
 -10   2   7        368.10        396.32        13.31 o                         
  -9   2   7        853.70        871.33        18.27 o                         
  -8   2   7        689.98        620.72         9.11 o                         
  -7   2   7       1033.68       1011.55        11.12 o                         
  -6   2   7        140.79        147.78         4.86 o                         
  -5   2   7         26.14         27.15         4.79 o                         
  -4   2   7       2506.00       2409.22        10.20 o                         
  -3   2   7       1788.64       1678.96         9.14 o                         
  -2   2   7       1576.57       1392.29         8.90 o                         
  -1   2   7         71.37         48.26         6.09 o                         
   0   2   7       1284.31       1230.35        12.19 o                         
   1   2   7        661.56        619.56         7.28 o                         
   2   2   7         48.54         56.25         6.91 o                         
   3   2   7        294.97        279.96         9.29 o                         
   4   2   7        806.76        808.52         8.23 o                         
   5   2   7         52.09         54.72         5.75 o                         
   6   2   7         86.49         95.17         8.08 o                         
   7   2   7        133.36        145.92         6.00 o                         
   8   2   7          2.77          0.92         4.96 o                         
   9   2   7         17.96         22.73         9.31 o                         
  10   2   7          2.22          7.72         6.18 o                         
  11   2   7         30.95         25.76         6.80 o                         
  12   2   7          1.69          0.14         7.25 o                         
 -15   3   7          9.47          3.81         6.61 o                         
 -14   3   7          3.97          3.00         6.03 o                         
 -13   3   7          6.29          8.89         5.66 o                         
 -12   3   7        244.59        248.21        11.12 o                         
 -11   3   7         97.86        110.40         6.46 o                         
 -10   3   7          2.22         15.82         5.26 o                         
  -9   3   7        163.16        169.71         6.09 o                         
  -8   3   7        382.67        393.89         6.19 o                         
  -7   3   7         14.51         16.00         6.72 o                         
  -6   3   7        711.61        691.14         9.64 o                         
  -5   3   7        225.36        230.16         5.09 o                         
  -4   3   7        950.74        851.81         8.31 o                         
  -3   3   7          6.10         11.90         4.96 o                         
  -2   3   7       7936.21       7210.91        31.47 o                         
  -1   3   7        298.33        282.00         5.93 o                         
   0   3   7          2.68         12.75         4.84 o                         
   1   3   7        398.33        362.56         6.60 o                         
   2   3   7       3135.69       3120.49        14.94 o                         
   3   3   7         34.10         40.25         5.64 o                         
   4   3   7        752.68        792.82        16.44 o                         
   5   3   7          3.81         10.00         5.86 o                         
   6   3   7       1200.64       1276.61        12.36 o                         
   7   3   7         32.02         31.87         5.70 o                         
   8   3   7         88.11        101.64         6.68 o                         
   9   3   7         19.73          4.54         6.52 o                         
  10   3   7          3.78          7.73         6.09 o                         
  11   3   7          1.06         10.52         6.64 o                         
  12   3   7         11.83          5.07         6.53 o                         
 -15   4   7          0.62          9.57         6.82 o                         
 -14   4   7          2.76          0.17         6.20 o                         
 -13   4   7          0.29          2.45         5.82 o                         
 -12   4   7        111.96        109.18         5.92 o                         
 -11   4   7        163.94        177.25         6.01 o                         
 -10   4   7        357.55        377.15         5.81 o                         
  -9   4   7        225.25        229.69         5.55 o                         
  -8   4   7         98.50         86.66         5.51 o                         
  -7   4   7          7.32          3.79         5.23 o                         
  -6   4   7       1639.93       1623.71        26.12 o                         
  -5   4   7        420.75        419.80         6.00 o                         
  -4   4   7        240.93        244.50         5.91 o                         
  -3   4   7       4663.16       4561.89        14.71 o                         
  -2   4   7        910.64        825.08        19.30 o                         
  -1   4   7         89.20        110.75         5.35 o                         
   0   4   7        958.65        864.88        19.75 o                         
   1   4   7        598.21        581.39         7.45 o                         
   2   4   7          0.44          1.33         4.76 o                         
   3   4   7        114.26         95.68         5.79 o                         
   4   4   7        324.98        338.79        10.23 o                         
   5   4   7          1.71          3.61         5.43 o                         
   6   4   7        146.69        155.58         6.32 o                         
   7   4   7        151.87        162.71         6.65 o                         
   8   4   7          0.21          4.31         6.15 o                         
   9   4   7         11.53         14.29         5.54 o                         
  10   4   7         23.45         23.33         6.48 o                         
  11   4   7         11.33         11.61         6.88 o                         
  12   4   7         13.25          4.76        14.39 o                         
 -14   5   7          5.64          0.41         6.27 o                         
 -13   5   7          3.22          4.68         5.99 o                         
 -12   5   7         12.48          9.72         5.81 o                         
 -11   5   7        413.97        468.90        10.64 o                         
 -10   5   7          0.19          4.68         5.22 o                         
  -9   5   7          4.92         16.35         5.24 o                         
  -8   5   7        955.93        992.49        24.04 o                         
  -7   5   7        440.18        448.83         6.48 o                         
  -6   5   7         13.42         16.99         5.14 o                         
  -5   5   7        571.64        532.06         7.86 o                         
  -4   5   7       1050.42       1078.87         9.51 o                         
  -3   5   7        107.10         93.41         5.25 o                         
  -2   5   7        726.88        722.32         9.73 o                         
  -1   5   7        727.27        631.44         7.15 o                         
   0   5   7          1.18         -1.96         5.87 o                         
   1   5   7        556.16        560.14         7.81 o                         
   2   5   7        517.64        508.24         7.36 o                         
   3   5   7          8.80          8.05         5.51 o                         
   4   5   7          0.34          6.10         5.49 o                         
   5   5   7        150.17        154.39         6.22 o                         
   6   5   7          2.27          0.87         6.19 o                         
   7   5   7          8.18          9.07         6.10 o                         
   8   5   7        162.73        159.32         6.46 o                         
   9   5   7         11.80          8.29         6.58 o                         
  10   5   7          0.29          0.84         6.56 o                         
  11   5   7         11.35          4.07         7.47 o                         
 -14   6   7          0.57         14.54         6.70 o                         
 -13   6   7         69.57         56.46         6.76 o                         
 -12   6   7          3.81          7.45         6.13 o                         
 -11   6   7         12.69         19.75         5.71 o                         
 -10   6   7          3.87         10.17         5.54 o                         
  -9   6   7        596.47        635.13        26.39 o                         
  -8   6   7        889.94        914.57        18.05 o                         
  -7   6   7       1632.75       1608.91        37.55 o                         
  -6   6   7        460.19        432.87         6.43 o                         
  -5   6   7         15.00         13.30         5.00 o                         
  -4   6   7         46.53         48.10         5.15 o                         
  -3   6   7       3900.08       3786.07        31.52 o                         
  -2   6   7        205.52        182.82         5.69 o                         
  -1   6   7        491.45        487.38         6.51 o                         
   0   6   7         76.41         77.73         6.76 o                         
   1   6   7       1275.83       1241.61        11.16 o                         
   2   6   7          6.55          4.47         5.06 o                         
   3   6   7       1553.48       1590.46        31.83 o                         
   4   6   7          1.01         -2.91         5.76 o                         
   5   6   7         70.94         68.59         6.21 o                         
   6   6   7          6.80         12.62         6.07 o                         
   7   6   7        730.06        756.48        29.38 o                         
   8   6   7          4.39         10.96         5.73 o                         
   9   6   7         20.17         23.58         6.85 o                         
  10   6   7         10.29         15.03         7.16 o                         
  11   6   7         38.35         32.98         7.60 o                         
 -14   7   7          2.76          0.08         6.73 o                         
 -13   7   7         32.46         26.76         6.74 o                         
 -12   7   7         89.41         75.99         5.80 o                         
 -11   7   7        255.72        268.70        20.39 o                         
 -10   7   7         66.10         73.61         5.82 o                         
  -9   7   7          2.71          7.20         5.43 o                         
  -8   7   7        164.77        173.24         9.84 o                         
  -7   7   7       1378.80       1378.25        34.57 o                         
  -6   7   7         68.88         85.97         5.48 o                         
  -5   7   7        431.02        413.36         6.41 o                         
  -4   7   7          9.46         16.69         5.22 o                         
  -3   7   7         90.16         90.72         5.42 o                         
  -2   7   7        160.56        170.52         6.11 o                         
  -1   7   7       1664.14       1597.94        10.17 o                         
   0   7   7         91.62         89.57         6.49 o                         
   1   7   7        963.86        975.24        10.16 o                         
   2   7   7        172.91        170.00         9.24 o                         
   3   7   7        415.52        413.33         7.80 o                         
   4   7   7        146.56        152.06         7.04 o                         
   5   7   7        296.28        293.09         7.44 o                         
   6   7   7        262.62        264.76         7.33 o                         
   7   7   7         22.02         19.99         6.81 o                         
   8   7   7         50.58         50.28         7.52 o                         
   9   7   7         80.08         70.05         7.93 o                         
  10   7   7          0.02          6.37         6.44 o                         
  11   7   7          5.03          2.71         6.87 o                         
 -14   8   7          0.03         -0.20        14.44 o                         
 -13   8   7         54.19         40.89         7.07 o                         
 -12   8   7         45.80         43.42         5.51 o                         
 -11   8   7          1.11          5.06         5.84 o                         
 -10   8   7        154.46        159.54         6.26 o                         
  -9   8   7         72.76         71.19         5.64 o                         
  -8   8   7        152.25        158.15         7.45 o                         
  -7   8   7         93.84        111.91         5.83 o                         
  -6   8   7        656.29        668.02         9.77 o                         
  -5   8   7       2151.04       2092.89        47.72 o                         
  -4   8   7        583.02        597.55         8.16 o                         
  -3   8   7        122.09        112.71         5.48 o                         
  -2   8   7       1321.55       1321.75         9.71 o                         
  -1   8   7        513.55        521.71         7.64 o                         
   0   8   7          6.17         11.44         6.28 o                         
   1   8   7        486.88        486.07        41.02 o                         
   2   8   7          9.03          8.63        10.22 o                         
   3   8   7        354.01        384.56        33.75 o                         
   4   8   7          4.49         13.58         6.10 o                         
   5   8   7         60.12         70.65         7.97 o                         
   6   8   7         36.81         47.28         7.34 o                         
   7   8   7         70.86         64.64         6.45 o                         
   8   8   7          5.93         11.37         6.23 o                         
   9   8   7          2.56          2.79         7.36 o                         
  10   8   7         11.54          2.85         6.69 o                         
 -13   9   7          3.15          1.50         6.74 o                         
 -12   9   7         20.24         15.60         6.44 o                         
 -11   9   7         23.32         26.36         6.04 o                         
 -10   9   7         15.57         12.07         6.00 o                         
  -9   9   7         53.04         62.51         5.70 o                         
  -8   9   7        688.45        707.51        28.24 o                         
  -7   9   7         43.35         46.05         5.42 o                         
  -6   9   7        103.78        130.32         7.16 o                         
  -5   9   7        141.55        152.08         6.96 o                         
  -4   9   7       1213.34       1245.79        31.40 o                         
  -3   9   7        271.92        247.66         6.32 o                         
  -2   9   7       1041.47       1055.77        15.24 o                         
  -1   9   7         37.29         43.54         6.37 o                         
   0   9   7        280.32        295.47        13.79 o                         
   1   9   7         98.54        105.89         8.28 o                         
   2   9   7       1528.34       1558.03        17.96 o                         
   3   9   7         50.21         57.16         8.07 o                         
   4   9   7        237.35        263.63        35.08 o                         
   5   9   7          9.21          9.39         9.38 o                         
   6   9   7         36.10         36.95         9.08 o                         
   7   9   7         18.20         14.58         8.03 o                         
   8   9   7        250.83        245.42        47.34 o                         
   9   9   7          0.05         -8.84         8.84 o                         
  10   9   7          1.13          2.73         8.76 o                         
 -13  10   7          0.33          9.35         9.90 o                         
 -12  10   7         84.08         65.41        11.32 o                         
 -11  10   7         33.75         32.83         6.52 o                         
 -10  10   7         15.10         17.32         5.86 o                         
  -9  10   7         10.62         11.06         5.74 o                         
  -8  10   7          4.74          4.17         5.58 o                         
  -7  10   7        164.76        180.25         6.79 o                         
  -6  10   7        383.14        417.26        17.78 o                         
  -5  10   7        109.62        105.13         5.90 o                         
  -4  10   7         13.95         15.63         5.35 o                         
  -3  10   7        157.41        169.04         6.31 o                         
  -2  10   7         36.99         46.77         6.14 o                         
  -1  10   7        316.07        362.76        58.39 o                         
   0  10   7       1498.24       1444.72        12.32 o                         
   1  10   7         54.02         58.61         7.89 o                         
   2  10   7          7.40          9.93         8.14 o                         
   3  10   7        253.65        226.11        11.71 o                         
   4  10   7        321.55        323.93        13.05 o                         
   5  10   7         56.20         62.22         8.49 o                         
   6  10   7        159.11        164.48        10.47 o                         
   7  10   7         93.80        103.20         9.02 o                         
   8  10   7          2.90         10.26         8.74 o                         
   9  10   7          5.82          0.86         9.12 o                         
 -12  11   7          1.83          1.41         7.30 o                         
 -11  11   7         18.21         17.21         6.92 o                         
 -10  11   7          2.95          5.89         7.27 o                         
  -9  11   7         24.66         26.45         6.00 o                         
  -8  11   7         23.07         35.40         5.94 o                         
  -7  11   7        258.17        270.88        16.98 o                         
  -6  11   7         61.25         64.76         5.98 o                         
  -5  11   7        305.13        311.89         9.91 o                         
  -4  11   7        143.97        169.78         6.19 o                         
  -3  11   7        144.52        160.10         6.98 o                         
  -2  11   7        295.78        297.41         7.43 o                         
  -1  11   7        278.07        276.93         8.06 o                         
   0  11   7         25.65         30.41        10.27 o                         
   1  11   7         63.69         56.41         8.36 o                         
   2  11   7        585.49        610.37        36.57 o                         
   3  11   7         30.29         27.00        12.01 o                         
   4  11   7          0.33          0.33         9.97 o                         
   5  11   7          1.01         11.28         8.35 o                         
   6  11   7         67.14         59.50         9.09 o                         
   7  11   7          0.01         -1.97         8.81 o                         
   8  11   7         16.13         12.86        13.99 o                         
   9  11   7          0.40         14.87         9.44 o                         
 -11  12   7          4.22          8.28         7.11 o                         
 -10  12   7          0.60          8.58         6.79 o                         
  -9  12   7        113.16         82.12        25.02 o                         
  -8  12   7        153.88        116.17        50.91 o                         
  -7  12   7        582.87        530.53        92.08 o                         
  -6  12   7          1.31          8.21         6.38 o                         
  -5  12   7        237.03        235.89        14.48 o                         
  -4  12   7        238.15        222.06         7.37 o                         
  -3  12   7        637.24        663.34         8.45 o                         
  -2  12   7         30.08         29.10         6.98 o                         
  -1  12   7        193.27        194.02         8.52 o                         
   0  12   7         92.20         94.42        10.12 o                         
   1  12   7        756.08        761.20        11.05 o                         
   2  12   7          5.11         15.50         8.11 o                         
   3  12   7        300.08        245.35        13.50 o                         
   4  12   7         69.66         55.10         8.45 o                         
   5  12   7         15.24         18.46         8.95 o                         
   6  12   7         12.24         21.32        14.64 o                         
   7  12   7         62.23         39.71         9.61 o                         
   8  12   7          0.10         -0.89         9.61 o                         
 -11  13   7         29.29         42.78        17.07 o                         
 -10  13   7          3.33          3.45         7.78 o                         
  -9  13   7         38.54         32.18         7.18 o                         
  -8  13   7         22.19         21.91         7.75 o                         
  -7  13   7        111.92        112.62         6.60 o                         
  -6  13   7         30.96         37.86         6.56 o                         
  -5  13   7        251.07        256.18         8.26 o                         
  -4  13   7         28.19         31.83         6.54 o                         
  -3  13   7         11.64         15.14         6.59 o                         
  -2  13   7        117.68        132.61         7.95 o                         
  -1  13   7        153.14        163.80         8.20 o                         
   0  13   7          9.17         -4.07         8.09 o                         
   1  13   7        103.27        107.69        15.68 o                         
   2  13   7        118.71        118.77         8.91 o                         
   3  13   7        165.71        177.53        13.10 o                         
   4  13   7          1.33         -8.34        11.22 o                         
   5  13   7         60.31         61.73         9.05 o                         
   6  13   7         17.35         18.46         9.58 o                         
   7  13   7          2.82          5.96         9.68 o                         
 -10  14   7          2.87         -3.74         7.83 o                         
  -9  14   7         10.03          7.42         7.66 o                         
  -8  14   7         18.14         14.09         7.79 o                         
  -7  14   7         81.83         75.90         7.25 o                         
  -6  14   7        228.44        228.29        18.06 o                         
  -5  14   7          6.42         10.04         7.16 o                         
  -4  14   7          7.74         12.33         7.49 o                         
  -3  14   7        171.41        195.34         8.97 o                         
  -2  14   7         15.26          7.68         8.04 o                         
  -1  14   7          0.60          8.97         8.24 o                         
   0  14   7         99.14        113.71        10.97 o                         
   1  14   7        102.35         89.31         8.87 o                         
   2  14   7         17.72         14.19         8.63 o                         
   3  14   7          8.31          0.88         9.05 o                         
   4  14   7         21.91         30.97        13.10 o                         
   5  14   7          2.57          9.23        13.10 o                         
   6  14   7          3.00          9.14         9.65 o                         
  -8  15   7        151.04        110.16         7.82 o                         
  -7  15   7          6.82          7.84         8.35 o                         
  -6  15   7          6.73          4.81         7.79 o                         
  -5  15   7         41.43         40.98         7.40 o                         
  -4  15   7        156.23        133.38        12.52 o                         
  -3  15   7         10.92          9.06         7.73 o                         
  -2  15   7        133.39        132.21         9.44 o                         
  -1  15   7         29.84         31.76         8.87 o                         
   0  15   7          1.61         -1.92         8.89 o                         
   1  15   7         27.91         29.43         8.93 o                         
   2  15   7        264.84        266.97        57.47 o                         
   3  15   7          0.47         16.72         9.33 o                         
   4  15   7          3.31          7.27         9.47 o                         
   5  15   7         21.72         12.51        13.90 o                         
  -7  16   7         35.58         33.72         8.18 o                         
  -6  16   7         68.81         65.99         7.69 o                         
  -5  16   7          1.76          1.93         7.63 o                         
  -4  16   7         11.22          9.71         7.74 o                         
  -3  16   7         22.17         20.95         9.44 o                         
  -2  16   7          3.79         11.40         9.27 o                         
  -1  16   7         31.54         27.52         9.81 o                         
   0  16   7         55.40         42.81         9.40 o                         
   1  16   7         58.96         55.41        12.16 o                         
   2  16   7          7.55          3.56        10.37 o                         
   3  16   7         16.18         13.98        10.99 o                         
   4  16   7         12.95          4.71        10.14 o                         
  -5  17   7         39.23         37.80         8.35 o                         
  -4  17   7         10.48          8.28         8.44 o                         
  -3  17   7          5.36         11.56        10.14 o                         
  -2  17   7          1.92          7.18         9.91 o                         
  -1  17   7         25.20         25.46        10.05 o                         
   0  17   7          2.09         -2.10         9.87 o                         
   1  17   7         18.91         12.28        10.22 o                         
   2  17   7          0.60          8.83        13.70 o                         
 -14   0   8         82.44         77.02        17.67 o                         
 -12   0   8        185.08        187.89         8.74 o                         
 -10   0   8        177.21        172.26        14.04 o                         
  -8   0   8       3095.73       3075.15       128.23 o                         
  -6   0   8        882.97        812.36        19.16 o                         
  -4   0   8        196.64        205.13         7.68 o                         
  -2   0   8       7490.15       6776.25        24.71 o                         
   0   0   8        872.23        783.09        14.04 o                         
   2   0   8       2004.37       1906.24        16.43 o                         
   4   0   8        903.20        927.76        21.34 o                         
   6   0   8        339.43        323.09        19.70 o                         
   8   0   8        153.07        151.51        12.60 o                         
  10   0   8         13.34         17.06        10.17 o                         
 -15   1   8          0.35          8.04         5.88 o                         
 -14   1   8          5.33         10.64         6.14 o                         
 -13   1   8          5.40          6.84         5.84 o                         
 -12   1   8         33.62         36.96         4.95 o                         
 -11   1   8        425.44        458.66         6.38 o                         
 -10   1   8        362.61        399.12        15.33 o                         
  -9   1   8        317.34        340.38        17.49 o                         
  -8   1   8        374.43        373.86         5.82 o                         
  -7   1   8        343.20        359.71        11.88 o                         
  -6   1   8        388.23        370.73         6.93 o                         
  -5   1   8         33.86         37.77         4.30 o                         
  -4   1   8        490.15        433.84         7.83 o                         
  -3   1   8       3568.66       3474.29        29.84 o                         
  -2   1   8        298.27        282.98         6.12 o                         
  -1   1   8        266.03        243.91         6.65 o                         
   0   1   8        404.72        362.40         8.41 o                         
   1   1   8       1145.08       1136.89         8.32 o                         
   2   1   8         80.55         93.04         5.67 o                         
   3   1   8         50.36         45.75         6.11 o                         
   4   1   8         52.67         48.37         6.07 o                         
   5   1   8         12.76         14.04         5.56 o                         
   6   1   8        583.21        610.72         7.44 o                         
   7   1   8        142.38        162.66         6.50 o                         
   8   1   8         55.23         57.86         5.87 o                         
   9   1   8          3.02          4.73         5.83 o                         
  10   1   8          4.22          3.47         6.24 o                         
  11   1   8          5.12          8.50         6.54 o                         
 -15   2   8         11.56         12.65         6.82 o                         
 -14   2   8         14.24         19.20         6.30 o                         
 -13   2   8          0.79         -4.42         5.75 o                         
 -12   2   8         55.32         58.34         7.07 o                         
 -11   2   8        442.38        488.95        23.65 o                         
 -10   2   8        114.23        120.58         8.76 o                         
  -9   2   8        467.46        472.65        11.42 o                         
  -8   2   8        791.21        782.80        20.28 o                         
  -7   2   8        194.82        199.43         5.62 o                         
  -6   2   8          0.70          3.99         4.84 o                         
  -5   2   8        412.25        424.95         7.22 o                         
  -4   2   8        344.64        349.43         5.82 o                         
  -3   2   8       1525.87       1450.44        11.47 o                         
  -2   2   8        667.03        662.02         6.77 o                         
  -1   2   8       6172.62       5908.82       111.64 o                         
   0   2   8         22.21         27.70         5.32 o                         
   1   2   8        706.23        751.14         9.01 o                         
   2   2   8        257.65        251.17         6.12 o                         
   3   2   8         77.78         78.45         7.00 o                         
   4   2   8         49.01         50.70         6.40 o                         
   5   2   8        173.88        183.75         9.95 o                         
   6   2   8         20.95         17.72         5.41 o                         
   7   2   8         34.66         44.91         6.17 o                         
   8   2   8         88.43         85.65         6.05 o                         
   9   2   8          0.41          6.36         6.18 o                         
  10   2   8          0.76          2.09         6.60 o                         
  11   2   8          8.13          6.49         6.99 o                         
 -15   3   8          5.98         -0.88         6.77 o                         
 -14   3   8         55.36         43.99         6.39 o                         
 -13   3   8         66.20         65.94         6.15 o                         
 -12   3   8         90.25         84.05         5.85 o                         
 -11   3   8        222.01        235.60         6.95 o                         
 -10   3   8         39.28         52.83         4.71 o                         
  -9   3   8       1260.39       1344.84        25.54 o                         
  -8   3   8        145.49        146.94         5.62 o                         
  -7   3   8       3194.89       3275.75        98.23 o                         
  -6   3   8        537.50        517.43        14.96 o                         
  -5   3   8        219.76        211.12         5.51 o                         
  -4   3   8        169.85        166.59         5.23 o                         
  -3   3   8       8665.61       8205.23        31.05 o                         
  -2   3   8        586.12        569.68         9.57 o                         
  -1   3   8       2738.60       2739.18        29.91 o                         
   0   3   8        102.30        112.24         4.78 o                         
   1   3   8       1557.82       1492.72         9.63 o                         
   2   3   8        114.00        112.29         6.03 o                         
   3   3   8       1772.47       1842.03        27.78 o                         
   4   3   8         17.41         27.53         5.61 o                         
   5   3   8         31.78         31.24         6.21 o                         
   6   3   8          2.73         11.19         5.94 o                         
   7   3   8        408.47        432.86         9.23 o                         
   8   3   8          1.12          6.26         6.00 o                         
   9   3   8          0.40         10.61         6.49 o                         
  10   3   8          1.46          0.50         6.89 o                         
  11   3   8          2.65          2.36         6.84 o                         
 -15   4   8          2.28         -4.66         7.56 o                         
 -14   4   8          4.69          5.29         6.21 o                         
 -13   4   8          4.31         13.72         6.00 o                         
 -12   4   8        138.39        129.85         8.65 o                         
 -11   4   8         10.66         19.54         5.47 o                         
 -10   4   8         74.73         73.44         5.57 o                         
  -9   4   8        135.99        142.16         5.73 o                         
  -8   4   8        410.87        434.26        10.86 o                         
  -7   4   8        514.70        514.40         6.64 o                         
  -6   4   8         13.45         20.47         5.12 o                         
  -5   4   8       1274.32       1217.27         7.79 o                         
  -4   4   8         21.41         16.18         5.08 o                         
  -3   4   8         18.70         25.19         5.04 o                         
  -2   4   8       2480.97       2387.38        12.23 o                         
  -1   4   8        586.14        587.08        10.76 o                         
   0   4   8        865.27        863.84        13.91 o                         
   1   4   8        824.88        861.60         7.90 o                         
   2   4   8         46.18         49.04         5.69 o                         
   3   4   8         22.62         29.09         5.42 o                         
   4   4   8         20.62         18.77         5.50 o                         
   5   4   8        274.92        288.50         6.61 o                         
   6   4   8         76.37         84.00        11.45 o                         
   7   4   8         56.53         74.68         6.39 o                         
   8   4   8         68.22         72.31         6.74 o                         
   9   4   8         17.92         12.78         5.71 o                         
  10   4   8          0.21         -4.50         7.21 o                         
  11   4   8         18.30         20.03         6.98 o                         
 -14   5   8         10.31         12.97         6.38 o                         
 -13   5   8         28.31         35.12         5.64 o                         
 -12   5   8         34.08         43.19         5.37 o                         
 -11   5   8          5.73          8.56         5.52 o                         
 -10   5   8        508.20        532.55        15.33 o                         
  -9   5   8         59.98         55.98         5.46 o                         
  -8   5   8        196.20        201.11         5.25 o                         
  -7   5   8        865.16        865.47        12.25 o                         
  -6   5   8         45.79         57.27         5.32 o                         
  -5   5   8        245.93        238.53         5.72 o                         
  -4   5   8        184.27        166.26         5.72 o                         
  -3   5   8        241.39        250.21         5.88 o                         
  -2   5   8        369.19        374.46         6.40 o                         
  -1   5   8        246.17        228.73         6.06 o                         
   0   5   8       1024.77       1031.69        10.23 o                         
   1   5   8        179.14        183.53         5.67 o                         
   2   5   8        160.76        172.43         6.40 o                         
   3   5   8        371.14        353.95         6.67 o                         
   4   5   8          4.11          7.60         5.68 o                         
   5   5   8          0.39          5.74         6.12 o                         
   6   5   8        122.35        142.67         6.02 o                         
   7   5   8         61.30         59.85         7.32 o                         
   8   5   8          1.03         12.60         6.48 o                         
   9   5   8         30.75         25.57         6.84 o                         
  10   5   8         22.29         15.29         6.97 o                         
  11   5   8         10.97         10.43         7.81 o                         
 -14   6   8         73.71         57.00         6.86 o                         
 -13   6   8          7.59          9.13         8.57 o                         
 -12   6   8        233.10        232.56         8.41 o                         
 -11   6   8          0.05         11.29         5.66 o                         
 -10   6   8         25.25         22.71         5.69 o                         
  -9   6   8         69.90         72.99         5.50 o                         
  -8   6   8        917.03        963.95        15.21 o                         
  -7   6   8         91.30        106.08         5.56 o                         
  -6   6   8        144.71        151.23         5.56 o                         
  -5   6   8        429.22        439.41         6.44 o                         
  -4   6   8       1193.91       1221.53        17.27 o                         
  -3   6   8        583.43        578.76         8.35 o                         
  -2   6   8       2298.34       2298.46        16.72 o                         
  -1   6   8          4.46          9.01         5.59 o                         
   0   6   8        280.48        282.99         6.75 o                         
   1   6   8        744.60        743.26         7.64 o                         
   2   6   8       1855.17       1865.17        21.93 o                         
   3   6   8          8.66         11.49         5.82 o                         
   4   6   8        100.53        106.29         6.43 o                         
   5   6   8         14.53         14.79         6.28 o                         
   6   6   8        368.04        408.78        17.71 o                         
   7   6   8          5.85         -1.04         6.49 o                         
   8   6   8         78.36         72.91         7.02 o                         
   9   6   8          5.61          4.81         7.85 o                         
  10   6   8         14.85          8.94         8.29 o                         
 -14   7   8         22.41         16.89         7.33 o                         
 -13   7   8          2.95          1.55         6.42 o                         
 -12   7   8        144.04        149.49         6.65 o                         
 -11   7   8         42.37         50.55         5.98 o                         
 -10   7   8         27.65         30.90         5.49 o                         
  -9   7   8        461.10        474.09        15.00 o                         
  -8   7   8         15.49         21.94         5.28 o                         
  -7   7   8         85.69         91.25         5.53 o                         
  -6   7   8        117.32        137.94         5.51 o                         
  -5   7   8         12.32         27.16         5.36 o                         
  -4   7   8          9.89         15.46         5.91 o                         
  -3   7   8        189.05        167.08         6.02 o                         
  -2   7   8         41.19         54.82         5.61 o                         
  -1   7   8        299.87        288.11         6.68 o                         
   0   7   8       1003.13       1003.44        11.72 o                         
   1   7   8         51.86         49.40         6.27 o                         
   2   7   8          2.09          7.72         6.11 o                         
   3   7   8        176.88        185.93         7.16 o                         
   4   7   8        272.84        298.27         7.42 o                         
   5   7   8          8.65         12.74         6.25 o                         
   6   7   8         27.03         34.70         6.79 o                         
   7   7   8         65.35         68.81         6.91 o                         
   8   7   8          4.69          1.82         7.07 o                         
   9   7   8          1.48         -0.27         7.58 o                         
  10   7   8         16.56          7.30         7.94 o                         
 -13   8   8         15.48         15.74         6.72 o                         
 -12   8   8          8.22          0.56         6.40 o                         
 -11   8   8         34.05         36.03         6.08 o                         
 -10   8   8         55.74         60.86         8.11 o                         
  -9   8   8         14.97         21.86         5.54 o                         
  -8   8   8        115.52        125.76         5.64 o                         
  -7   8   8        614.96        634.07        19.77 o                         
  -6   8   8         70.20         86.82         5.48 o                         
  -5   8   8        473.29        454.56         6.79 o                         
  -4   8   8        204.75        222.63         7.46 o                         
  -3   8   8          1.01         11.21         5.67 o                         
  -2   8   8         65.67         67.91         5.80 o                         
  -1   8   8         46.32         52.17         6.13 o                         
   0   8   8        112.45        115.29         6.53 o                         
   1   8   8         51.31         49.69         5.77 o                         
   2   8   8        456.56        489.65        12.23 o                         
   3   8   8        199.14        205.75        11.91 o                         
   4   8   8          1.16         -7.16         7.16 o                         
   5   8   8        158.71        158.49         6.91 o                         
   6   8   8         33.42         38.38         6.29 o                         
   7   8   8         82.98         81.00         7.73 o                         
   8   8   8          5.15          8.53         7.52 o                         
   9   8   8         11.27          8.32         7.76 o                         
  10   8   8          0.05         -4.36         8.34 o                         
 -13   9   8         74.57         59.30         7.52 o                         
 -12   9   8         13.37          9.56         6.38 o                         
 -11   9   8         30.22         39.29         6.47 o                         
 -10   9   8          9.73         11.72         6.07 o                         
  -9   9   8         64.72         67.14         5.82 o                         
  -8   9   8        229.40        228.20         6.45 o                         
  -7   9   8        666.24        723.53        16.33 o                         
  -6   9   8        111.69        122.58         5.89 o                         
  -5   9   8        194.51        173.06        12.34 o                         
  -4   9   8         84.82         79.52         5.65 o                         
  -3   9   8        976.19       1031.16         8.66 o                         
  -2   9   8        147.42        145.64         6.29 o                         
  -1   9   8         40.51         51.09         6.22 o                         
   0   9   8         28.96         21.85         5.66 o                         
   1   9   8        629.50        657.01        21.74 o                         
   2   9   8        132.18        145.40        21.49 o                         
   3   9   8        446.36        482.06        13.70 o                         
   4   9   8          0.10         12.53         7.75 o                         
   5   9   8          0.27          8.54         7.79 o                         
   6   9   8          1.09         -4.32         7.93 o                         
   7   9   8        182.56        153.71        12.70 o                         
   8   9   8          0.54         -5.92         8.45 o                         
   9   9   8         23.39         21.10         9.16 o                         
 -12  10   8         48.35         49.75         6.86 o                         
 -11  10   8         27.49         17.19         6.36 o                         
 -10  10   8          4.91          7.74         6.17 o                         
  -9  10   8         22.53         21.42         6.57 o                         
  -8  10   8        236.99        267.33        16.16 o                         
  -7  10   8          1.77          8.18         5.94 o                         
  -6  10   8         65.20         65.16         7.95 o                         
  -5  10   8        295.40        310.83         7.63 o                         
  -4  10   8         41.39         49.26         5.88 o                         
  -3  10   8          3.52          5.95         6.03 o                         
  -2  10   8        471.95        440.81        14.11 o                         
  -1  10   8        189.74        180.31         7.92 o                         
   0  10   8         42.53         40.78         7.79 o                         
   1  10   8        476.76        480.14        38.61 o                         
   2  10   8        836.44        846.31        12.11 o                         
   3  10   8        262.09        268.47        13.00 o                         
   4  10   8         41.85         45.77        19.85 o                         
   5  10   8        109.94        120.59        16.67 o                         
   6  10   8         91.39         87.93         9.05 o                         
   7  10   8          9.49          2.18        13.85 o                         
   8  10   8          0.26         -1.92         9.02 o                         
   9  10   8         17.92         23.06         7.73 o                         
 -12  11   8         42.11         32.24        10.83 o                         
 -11  11   8          2.20          7.49         6.74 o                         
 -10  11   8         12.83         21.08         6.67 o                         
  -9  11   8          0.40         -1.81         6.28 o                         
  -8  11   8          0.74          1.82         6.16 o                         
  -7  11   8        341.78        361.96        11.27 o                         
  -6  11   8        385.90        407.94        14.48 o                         
  -5  11   8          0.05          3.20         5.76 o                         
  -4  11   8         37.53         39.71         5.97 o                         
  -3  11   8        215.19        224.61         8.17 o                         
  -2  11   8         35.11         40.20         6.59 o                         
  -1  11   8         54.43         61.63         7.49 o                         
   0  11   8         44.28         45.82         8.24 o                         
   1  11   8        149.38        139.04         8.49 o                         
   2  11   8          0.18          1.39         6.50 o                         
   3  11   8        144.69        134.43         9.14 o                         
   4  11   8         82.16         47.84        12.90 o                         
   5  11   8         64.32         49.86         8.73 o                         
   6  11   8         52.88         44.01         9.02 o                         
   7  11   8         11.57         10.10         9.05 o                         
   8  11   8          4.66          1.73        13.15 o                         
 -11  12   8          2.45          6.75         7.52 o                         
 -10  12   8          4.10          5.88         7.09 o                         
  -9  12   8          6.66          7.19         7.31 o                         
  -8  12   8        196.09        180.03        17.03 o                         
  -7  12   8         27.13         23.58         6.25 o                         
  -6  12   8         64.59         67.71         6.16 o                         
  -5  12   8        189.97        189.33         7.00 o                         
  -4  12   8        642.75        673.13         9.67 o                         
  -3  12   8         12.65         15.71         6.45 o                         
  -2  12   8        228.98        232.89         7.89 o                         
  -1  12   8         36.77         31.70         8.31 o                         
   0  12   8          7.45          3.00         8.02 o                         
   1  12   8         11.13         10.79         8.24 o                         
   2  12   8        410.21        436.81        10.10 o                         
   3  12   8         49.03         47.01         9.83 o                         
   4  12   8          0.43         15.38        12.51 o                         
   5  12   8         32.83         20.37        12.41 o                         
   6  12   8         45.40         44.46         9.26 o                         
   7  12   8          0.42          4.13         9.30 o                         
 -10  13   8          9.75          7.88         7.16 o                         
  -9  13   8          5.42          5.54         6.64 o                         
  -8  13   8         21.61         20.17         6.57 o                         
  -7  13   8        100.12        108.81         7.05 o                         
  -6  13   8        239.82        232.79        15.73 o                         
  -5  13   8         51.45         45.52         6.71 o                         
  -4  13   8        116.98        115.04         7.98 o                         
  -3  13   8        277.15        290.91         8.48 o                         
  -2  13   8         22.62         24.69         7.41 o                         
  -1  13   8         21.78         35.56         8.38 o                         
   0  13   8        176.06        167.46         8.84 o                         
   1  13   8        110.70        119.71         8.70 o                         
   2  13   8         22.53         29.37         8.77 o                         
   3  13   8         33.79         24.92         8.80 o                         
   4  13   8         35.48         29.84         8.88 o                         
   5  13   8          1.27         -9.43        13.10 o                         
   6  13   8          3.13         18.13         9.51 o                         
   7  13   8          4.74          2.18        14.39 o                         
  -9  14   8          0.53          7.11         7.40 o                         
  -8  14   8         23.97         18.82         7.47 o                         
  -7  14   8         26.52         25.44         7.32 o                         
  -6  14   8         64.41         70.52         7.28 o                         
  -5  14   8         88.42         87.34         6.98 o                         
  -4  14   8        136.01        132.88         8.70 o                         
  -3  14   8         46.35         45.55         7.55 o                         
  -2  14   8        100.24         89.80         9.05 o                         
  -1  14   8         54.67         49.62        12.65 o                         
   0  14   8          5.73          8.30         8.63 o                         
   1  14   8         41.27         37.75         9.19 o                         
   2  14   8          8.85          2.03         8.98 o                         
   3  14   8          6.95         -2.23         9.99 o                         
   4  14   8          0.43          2.96         9.47 o                         
   5  14   8          4.68         -3.18        13.60 o                         
  -8  15   8          0.05          4.07         8.03 o                         
  -7  15   8         74.44         45.34         8.34 o                         
  -6  15   8          6.32          4.68         7.16 o                         
  -5  15   8         94.66        111.02         8.20 o                         
  -4  15   8         57.49         48.74         8.26 o                         
  -3  15   8        167.76        184.50         9.04 o                         
  -2  15   8          8.86         20.38         9.12 o                         
  -1  15   8         34.35         35.32         9.33 o                         
   0  15   8         13.00          6.67         8.94 o                         
   1  15   8         48.84         37.73        10.23 o                         
   2  15   8          0.10         15.31         9.29 o                         
   3  15   8         90.04         62.47        10.07 o                         
   4  15   8          3.42         10.65        10.71 o                         
  -6  16   8         25.76         22.52         8.95 o                         
  -5  16   8         41.55         26.66         8.43 o                         
  -4  16   8         64.18         56.86         9.40 o                         
  -3  16   8          0.10          6.15        12.51 o                         
  -2  16   8         51.86         37.18        14.74 o                         
  -1  16   8         28.23         23.09         9.61 o                         
   0  16   8          4.16          9.95         9.54 o                         
   1  16   8        101.33         76.21        10.90 o                         
   2  16   8         54.33         24.04        13.55 o                         
   3  16   8          1.01         15.38        13.15 o                         
  -4  17   8          9.25         20.15        16.67 o                         
  -3  17   8          6.48          9.56        10.21 o                         
  -2  17   8         12.27         14.89        10.35 o                         
  -1  17   8          9.83          4.09        11.20 o                         
   0  17   8         25.35          9.25        10.17 o                         
 -15   0   9         72.95         45.51        14.39 o                         
 -13   0   9         38.28         40.89         8.39 o                         
 -11   0   9         95.49        130.56         7.97 o                         
  -9   0   9        779.50        768.21         8.72 o                         
  -7   0   9       1341.79       1297.79        88.78 o                         
  -5   0   9        245.10        246.79        16.67 o                         
  -3   0   9       4020.20       3824.29        25.46 o                         
  -1   0   9        890.69        878.46        14.69 o                         
   1   0   9       2410.84       2290.19        53.55 o                         
   3   0   9        868.01        821.75        24.47 o                         
   5   0   9         67.89         76.72        15.58 o                         
   7   0   9        286.91        293.27        11.56 o                         
   9   0   9         36.39         27.04         9.02 o                         
  11   0   9          0.06          5.58         9.77 o                         
 -15   1   9          1.96          7.94         6.77 o                         
 -14   1   9         14.00          9.26         6.27 o                         
 -13   1   9         27.43         25.79         5.90 o                         
 -12   1   9        135.94        140.67         8.88 o                         
 -11   1   9          2.08         -0.03         4.77 o                         
 -10   1   9         10.81          6.85         4.47 o                         
  -9   1   9        288.72        295.43        11.78 o                         
  -8   1   9       2323.64       2431.32        61.59 o                         
  -7   1   9        730.12        737.28        10.43 o                         
  -6   1   9         90.58         94.62         6.04 o                         
  -5   1   9        485.34        448.67         8.98 o                         
  -4   1   9          4.44          8.12         4.95 o                         
  -3   1   9        486.37        465.48         5.86 o                         
  -2   1   9        881.67        806.40         7.08 o                         
  -1   1   9        765.94        723.55        10.34 o                         
   0   1   9        427.00        435.30         6.29 o                         
   1   1   9       1321.54       1311.71        17.15 o                         
   2   1   9        357.72        345.02         8.32 o                         
   3   1   9        462.33        484.57        10.16 o                         
   4   1   9          0.45          4.71         6.20 o                         
   5   1   9        268.36        281.88         7.37 o                         
   6   1   9         31.45         26.74         5.89 o                         
   7   1   9        199.46        231.08         7.51 o                         
   8   1   9         42.96         33.01         6.58 o                         
   9   1   9         24.17         18.33         6.43 o                         
  10   1   9          0.22         -0.62         6.81 o                         
  11   1   9         41.78         22.05        11.15 o                         
 -15   2   9          1.38         -5.47         5.96 o                         
 -14   2   9          9.95          8.02         5.64 o                         
 -13   2   9         65.64         56.33         4.98 o                         
 -12   2   9          5.09          3.27         5.57 o                         
 -11   2   9         51.22         63.13         5.54 o                         
 -10   2   9        573.21        589.85        13.77 o                         
  -9   2   9        174.71        187.19         8.61 o                         
  -8   2   9         99.26        102.61         5.33 o                         
  -7   2   9         55.64         60.93         5.15 o                         
  -6   2   9        680.84        726.74        11.27 o                         
  -5   2   9        372.02        352.54         5.90 o                         
  -4   2   9       1436.22       1421.61         8.21 o                         
  -3   2   9        340.34        355.56        10.59 o                         
  -2   2   9         23.05         18.33         5.07 o                         
  -1   2   9        584.86        593.41         6.67 o                         
   0   2   9       2680.37       2598.84        19.76 o                         
   1   2   9         30.58         32.33         5.60 o                         
   2   2   9         76.73         76.99         5.80 o                         
   3   2   9        266.64        271.65         6.47 o                         
   4   2   9        101.83        105.67         6.98 o                         
   5   2   9         26.52         23.89         5.38 o                         
   6   2   9        248.20        269.38         7.60 o                         
   7   2   9         46.54         52.02         5.65 o                         
   8   2   9          2.22          5.41         5.90 o                         
   9   2   9         19.74         19.44         6.23 o                         
  10   2   9         29.39         24.08         7.02 o                         
  11   2   9          1.18         -4.49        10.10 o                         
 -15   3   9          8.53         -1.49         9.57 o                         
 -14   3   9         94.16         73.39         6.43 o                         
 -13   3   9          3.41          9.31         5.99 o                         
 -12   3   9        221.11        225.43         6.32 o                         
 -11   3   9         78.24         78.85         5.13 o                         
 -10   3   9         16.49         26.07         4.79 o                         
  -9   3   9        588.61        591.28        11.06 o                         
  -8   3   9       1972.51       2104.10        19.83 o                         
  -7   3   9          0.28         -1.57         4.21 o                         
  -6   3   9        280.60        297.27         5.92 o                         
  -5   3   9         40.00         31.20         4.60 o                         
  -4   3   9       1171.00       1159.32         7.47 o                         
  -3   3   9         58.95         55.75         4.63 o                         
  -2   3   9       4333.09       4114.08        52.79 o                         
  -1   3   9          3.74          2.42         4.98 o                         
   0   3   9       1115.86       1137.40        13.35 o                         
   1   3   9        165.14        170.31         5.91 o                         
   2   3   9       2617.14       2706.72        56.80 o                         
   3   3   9         89.13         88.88         6.03 o                         
   4   3   9        107.99        103.92         5.63 o                         
   5   3   9         11.28         10.72         5.71 o                         
   6   3   9        221.47        214.97         7.76 o                         
   7   3   9          3.05         10.41         6.69 o                         
   8   3   9         44.19         44.81         6.32 o                         
   9   3   9          0.06          2.90         6.26 o                         
  10   3   9          0.29          3.97         6.57 o                         
 -14   4   9          1.28         10.58         6.39 o                         
 -13   4   9          0.26          7.45         6.05 o                         
 -12   4   9          0.65         -0.09         5.74 o                         
 -11   4   9        208.58        226.88         6.83 o                         
 -10   4   9        187.93        196.10        12.06 o                         
  -9   4   9        554.23        581.70        11.53 o                         
  -8   4   9        398.70        403.12         6.18 o                         
  -7   4   9       1165.42       1124.05        21.10 o                         
  -6   4   9        631.29        655.22        11.55 o                         
  -5   4   9         10.07          9.91         4.48 o                         
  -4   4   9       1131.45       1112.22        13.61 o                         
  -3   4   9        530.92        509.99         7.58 o                         
  -2   4   9          4.06         10.71         5.14 o                         
  -1   4   9        342.44        343.82         6.38 o                         
   0   4   9       1326.51       1328.22        16.89 o                         
   1   4   9        648.60        655.23         7.57 o                         
   2   4   9        441.79        446.57         8.31 o                         
   3   4   9         22.60         30.66         6.76 o                         
   4   4   9        123.11        132.68         6.29 o                         
   5   4   9         78.88         78.30         6.12 o                         
   6   4   9        248.56        270.12         9.25 o                         
   7   4   9         29.09         26.42         7.22 o                         
   8   4   9          0.06          3.72         7.34 o                         
   9   4   9          1.74          1.43         6.48 o                         
  10   4   9         24.54         15.78         7.11 o                         
 -14   5   9          4.44          4.95         6.45 o                         
 -13   5   9          4.31          5.10         6.12 o                         
 -12   5   9         92.41         91.18         7.65 o                         
 -11   5   9         54.65         54.62         5.73 o                         
 -10   5   9          3.94          7.79         5.59 o                         
  -9   5   9        104.22        113.52         6.80 o                         
  -8   5   9         67.07         77.39         5.52 o                         
  -7   5   9        803.13        816.04        14.88 o                         
  -6   5   9        432.75        433.04        10.19 o                         
  -5   5   9        263.49        265.73         9.46 o                         
  -4   5   9        618.69        610.07        10.27 o                         
  -3   5   9        690.25        700.86         8.56 o                         
  -2   5   9        292.21        285.14         9.56 o                         
  -1   5   9        420.98        405.15         9.74 o                         
   0   5   9         22.80         21.87         4.97 o                         
   1   5   9        449.61        469.30         7.08 o                         
   2   5   9        542.34        544.93        11.39 o                         
   3   5   9         31.28         30.14         7.13 o                         
   4   5   9        105.12        102.55         6.42 o                         
   5   5   9        218.27        219.28        10.65 o                         
   6   5   9          7.58         13.94         6.25 o                         
   7   5   9        139.28        163.85         7.40 o                         
   8   5   9         21.43          8.87         5.89 o                         
   9   5   9          3.22         10.58         7.93 o                         
  10   5   9          0.69          2.58         8.40 o                         
 -14   6   9         11.50         12.98         6.67 o                         
 -13   6   9        183.40        152.83        11.29 o                         
 -12   6   9          6.61          8.58         5.39 o                         
 -11   6   9         53.40         54.70         5.97 o                         
 -10   6   9         10.59         15.39         5.53 o                         
  -9   6   9        394.92        405.35        12.42 o                         
  -8   6   9         24.47         33.88         5.31 o                         
  -7   6   9        638.49        686.48        14.96 o                         
  -6   6   9        252.00        265.21        10.35 o                         
  -5   6   9        205.65        202.10         5.69 o                         
  -4   6   9        225.68        220.30         5.95 o                         
  -3   6   9       1505.34       1528.26        21.98 o                         
  -2   6   9        145.36        140.08         5.84 o                         
  -1   6   9        472.63        468.96         7.19 o                         
   0   6   9        113.50        119.02         5.19 o                         
   1   6   9        510.05        515.67         7.34 o                         
   2   6   9          2.64          6.22         5.02 o                         
   3   6   9        440.64        396.53        61.03 o                         
   4   6   9        130.29        127.58         6.50 o                         
   5   6   9          1.69          2.95         5.35 o                         
   6   6   9          0.02          5.91         5.76 o                         
   7   6   9         50.49         48.46         6.81 o                         
   8   6   9          1.43          3.42         6.91 o                         
   9   6   9          0.63          1.53         7.44 o                         
  10   6   9          0.76          1.37         7.72 o                         
 -14   7   9         49.70         44.31         9.89 o                         
 -13   7   9          1.16          6.57         6.79 o                         
 -12   7   9         17.21         16.35         6.48 o                         
 -11   7   9        202.47        217.71         6.40 o                         
 -10   7   9          4.94         15.93         5.74 o                         
  -9   7   9         31.20         35.69         5.59 o                         
  -8   7   9        263.28        280.35        10.78 o                         
  -7   7   9          8.16         12.83         5.24 o                         
  -6   7   9         99.77        100.66         5.49 o                         
  -5   7   9        359.46        368.72        10.89 o                         
  -4   7   9          8.99         18.91         6.26 o                         
  -3   7   9        424.59        425.46         7.18 o                         
  -2   7   9        826.97        818.94        10.54 o                         
  -1   7   9          4.99          7.16         5.51 o                         
   0   7   9          2.27          5.65         5.71 o                         
   1   7   9        687.18        702.99         8.28 o                         
   2   7   9        297.76        309.38         7.46 o                         
   3   7   9          6.40         17.94         7.67 o                         
   4   7   9         30.70         23.73         5.41 o                         
   5   7   9         71.12         90.12        10.40 o                         
   6   7   9         45.19         41.69         7.02 o                         
   7   7   9         19.62         21.66         6.94 o                         
   8   7   9         16.14          9.12         7.29 o                         
   9   7   9          0.17          9.23         7.95 o                         
 -13   8   9         64.13         50.73         8.07 o                         
 -12   8   9         33.45         29.86         6.60 o                         
 -11   8   9          9.65         11.61         6.02 o                         
 -10   8   9         33.64         44.67         5.96 o                         
  -9   8   9          1.60         14.07         5.77 o                         
  -8   8   9         43.18         55.06         5.59 o                         
  -7   8   9         70.77         71.13         5.51 o                         
  -6   8   9         78.18         92.43         5.91 o                         
  -5   8   9         30.43         24.44         5.99 o                         
  -4   8   9         70.21         80.85         4.38 o                         
  -3   8   9          2.23          2.93         5.62 o                         
  -2   8   9         39.64         50.80         5.83 o                         
  -1   8   9          1.65          5.76         5.87 o                         
   0   8   9        107.52        108.48         6.52 o                         
   1   8   9          9.41         19.16         6.68 o                         
   2   8   9        319.08        330.22         9.21 o                         
   3   8   9        280.24        302.31        11.29 o                         
   4   8   9         50.21         52.01         9.38 o                         
   5   8   9          3.90          5.07         5.87 o                         
   6   8   9        298.62        304.38         8.46 o                         
   7   8   9          0.19         10.46         7.44 o                         
   8   8   9          0.21         -6.79         7.74 o                         
   9   8   9          1.69          0.57         8.35 o                         
 -13   9   9          5.31          2.29         7.04 o                         
 -12   9   9        138.68        128.48        15.69 o                         
 -11   9   9          0.14          4.91         6.17 o                         
 -10   9   9          9.54          8.37         5.91 o                         
  -9   9   9          9.55         22.14         5.82 o                         
  -8   9   9        352.74        376.76        22.15 o                         
  -7   9   9        109.36        110.11         5.87 o                         
  -6   9   9        479.27        529.23        15.45 o                         
  -5   9   9        136.19        151.45         6.27 o                         
  -4   9   9        481.55        519.84        10.62 o                         
  -3   9   9         78.64         80.65         6.19 o                         
  -2   9   9        595.14        628.89        10.23 o                         
  -1   9   9        247.13        231.21        10.30 o                         
   0   9   9         10.42         11.71         6.83 o                         
   1   9   9         19.97         26.78         7.38 o                         
   2   9   9        204.21        208.85         8.77 o                         
   3   9   9         31.94         24.89         7.96 o                         
   4   9   9         15.67          6.05        11.51 o                         
   5   9   9         15.46          4.23         8.04 o                         
   6   9   9         55.14         49.35         8.60 o                         
   7   9   9          0.01          6.30         8.34 o                         
   8   9   9         54.34         26.44         7.81 o                         
   9   9   9          3.09        -13.60        13.60 o                         
 -12  10   9         12.39          7.99         6.89 o                         
 -11  10   9          0.96         11.04         6.47 o                         
 -10  10   9         71.72         67.41         6.97 o                         
  -9  10   9         85.98         94.63         8.45 o                         
  -8  10   9         84.06         98.13         6.20 o                         
  -7  10   9        153.13        164.30         8.55 o                         
  -6  10   9        163.06        172.20         7.32 o                         
  -5  10   9        250.56        266.71         9.98 o                         
  -4  10   9        719.67        757.23        12.05 o                         
  -3  10   9        574.12        589.64         7.58 o                         
  -2  10   9          0.83          4.27         6.25 o                         
  -1  10   9        120.63        110.92         7.24 o                         
   0  10   9        361.93        368.24         9.58 o                         
   1  10   9        300.91        292.26         9.23 o                         
   2  10   9         73.87         79.61         8.31 o                         
   3  10   9         66.03         54.19         7.19 o                         
   4  10   9         75.97         83.37        12.60 o                         
   5  10   9         84.70        103.82        12.70 o                         
   6  10   9          2.26          5.31         8.41 o                         
   7  10   9         15.64          7.39         8.91 o                         
   8  10   9          0.38         12.38         9.39 o                         
 -11  11   9         33.87         27.09         6.77 o                         
 -10  11   9          0.01          3.14         6.34 o                         
  -9  11   9         21.11         11.32         6.27 o                         
  -8  11   9         14.20         16.07         6.87 o                         
  -7  11   9          0.55         -1.25         5.89 o                         
  -6  11   9        215.26        204.05         9.88 o                         
  -5  11   9        201.99        208.71         6.58 o                         
  -4  11   9        285.85        331.34         7.02 o                         
  -3  11   9         29.98         35.71         6.46 o                         
  -2  11   9         75.36         80.11         6.78 o                         
  -1  11   9         46.70         45.31         7.47 o                         
   0  11   9          0.12          4.06         7.86 o                         
   1  11   9        147.19        142.29         8.56 o                         
   2  11   9         53.89         64.35        14.14 o                         
   3  11   9          6.67         13.82         8.70 o                         
   4  11   9          0.71          8.10         8.66 o                         
   5  11   9         69.73         72.55        13.10 o                         
   6  11   9          1.98         12.83         8.77 o                         
   7  11   9         13.98          7.89        13.15 o                         
 -11  12   9         11.18          3.14         7.71 o                         
 -10  12   9         12.50         15.41         8.16 o                         
  -9  12   9         58.77         34.99         7.94 o                         
  -8  12   9         16.19         13.06         6.37 o                         
  -7  12   9        288.67        319.76        25.54 o                         
  -6  12   9         18.44         17.52         5.90 o                         
  -5  12   9         14.34         12.66         6.36 o                         
  -4  12   9         83.02         82.59         6.71 o                         
  -3  12   9        386.33        396.49        10.12 o                         
  -2  12   9         89.99         92.62         7.24 o                         
  -1  12   9         20.32         28.37         8.73 o                         
   0  12   9         13.52         20.20         7.97 o                         
   1  12   9         49.28         70.97        13.30 o                         
   2  12   9          9.47         17.69         9.18 o                         
   3  12   9        132.39        123.75        12.60 o                         
   4  12   9          1.74         20.78        11.26 o                         
   5  12   9          3.66          8.14        13.20 o                         
   6  12   9          5.25        -13.50        13.50 o                         
   7  12   9         12.49         15.80         9.93 o                         
 -10  13   9         19.47         18.28         8.12 o                         
  -9  13   9         21.57         11.07         6.83 o                         
  -8  13   9         27.45         21.01         7.61 o                         
  -7  13   9          0.78         -5.30         7.19 o                         
  -6  13   9         12.92         11.49         6.55 o                         
  -5  13   9        298.24        268.59        13.70 o                         
  -4  13   9        142.18        143.42         7.32 o                         
  -3  13   9          0.52          5.83         6.80 o                         
  -2  13   9          7.26         21.01         8.41 o                         
  -1  13   9         76.84         65.39         8.80 o                         
   0  13   9         61.79         57.31         8.81 o                         
   1  13   9        150.90        147.33         9.61 o                         
   2  13   9         46.63         33.55         8.62 o                         
   3  13   9          0.72         13.60         8.84 o                         
   4  13   9          5.15          3.68         9.26 o                         
   5  13   9         30.60         31.27         9.79 o                         
   6  13   9          7.80          6.05        14.39 o                         
  -9  14   9          0.14         -0.06         7.40 o                         
  -8  14   9          0.18          5.75         7.10 o                         
  -7  14   9         10.26          7.10         7.72 o                         
  -6  14   9          7.86         10.99         6.99 o                         
  -5  14   9          1.36          9.20         7.43 o                         
  -4  14   9         11.90         11.04         7.26 o                         
  -3  14   9         92.09         86.93         8.14 o                         
  -2  14   9         24.29         34.73         8.80 o                         
  -1  14   9          0.80         11.56         9.09 o                         
   0  14   9         17.45          8.88         8.94 o                         
   1  14   9          4.06         11.26         8.95 o                         
   2  14   9         23.16         29.07         9.07 o                         
   3  14   9          2.11          7.38         9.40 o                         
   4  14   9          2.65          5.61         9.58 o                         
   5  14   9          4.01         15.28        14.49 o                         
  -7  15   9          0.16          0.95         7.88 o                         
  -6  15   9         18.90         13.85         8.52 o                         
  -5  15   9          0.26          2.59         8.15 o                         
  -4  15   9         86.57         81.13        10.67 o                         
  -3  15   9          8.57         10.07        10.02 o                         
  -2  15   9         25.06         21.33         9.93 o                         
  -1  15   9         12.30          6.57        10.01 o                         
   0  15   9          0.12          7.80         9.23 o                         
   1  15   9          0.45          7.61         9.47 o                         
   2  15   9         76.36         73.08        10.16 o                         
   3  15   9          0.05          1.34         9.72 o                         
  -5  16   9          3.67         11.91         8.33 o                         
  -4  16   9         55.22         45.20         8.96 o                         
  -3  16   9         95.10         74.40        10.33 o                         
  -2  16   9          0.34         -3.34         9.73 o                         
  -1  16   9          3.02          1.46         9.79 o                         
   0  16   9         44.06         42.68        10.10 o                         
   1  16   9         34.65         32.88        10.11 o                         
 -14   0  10         58.37         40.23         8.98 o                         
 -12   0  10         25.35         26.41         7.86 o                         
 -10   0  10        193.82        222.46        17.17 o                         
  -8   0  10        731.14        785.42        24.96 o                         
  -6   0  10         87.10         96.10         7.44 o                         
  -4   0  10        670.90        657.93        26.90 o                         
  -2   0  10       2366.46       2254.70        14.28 o                         
   0   0  10          2.02          6.63         7.26 o                         
   2   0  10        294.05        288.97         8.87 o                         
   4   0  10          4.08         14.16         7.22 o                         
   6   0  10         16.90         21.04        11.41 o                         
   8   0  10         87.12         80.66         9.05 o                         
  10   0  10          0.31          5.29        10.62 o                         
 -15   1  10          2.64          1.22         9.42 o                         
 -14   1  10          1.50          5.82         6.28 o                         
 -13   1  10         30.86         31.23         5.96 o                         
 -12   1  10          0.46         -2.84         5.48 o                         
 -11   1  10         26.85         40.53         5.36 o                         
 -10   1  10        129.38        147.54        10.72 o                         
  -9   1  10        430.13        427.48         9.96 o                         
  -8   1  10        597.12        575.35        24.30 o                         
  -7   1  10        498.33        488.35        23.31 o                         
  -6   1  10        398.17        408.14        12.10 o                         
  -5   1  10       1421.06       1376.72        25.44 o                         
  -4   1  10        398.92        406.96         6.17 o                         
  -3   1  10        177.70        181.70         5.63 o                         
  -2   1  10        278.38        277.07         5.81 o                         
  -1   1  10        274.87        265.38         8.54 o                         
   0   1  10        934.11        939.78         9.76 o                         
   1   1  10        292.89        269.53         6.05 o                         
   2   1  10        251.99        268.65         6.26 o                         
   3   1  10        101.03        108.26         5.73 o                         
   4   1  10         80.01         79.36         5.89 o                         
   5   1  10          8.93         13.05         6.97 o                         
   6   1  10        413.88        450.52        15.35 o                         
   7   1  10          6.09          2.77         6.69 o                         
   8   1  10          0.04         11.43         6.26 o                         
   9   1  10          0.82          4.16         6.39 o                         
  10   1  10         63.08         36.32         7.11 o                         
 -14   2  10         21.77          8.95         8.47 o                         
 -13   2  10          1.14         11.28         5.31 o                         
 -12   2  10         24.48         23.44         5.59 o                         
 -11   2  10         35.30         46.44         6.19 o                         
 -10   2  10          4.91          2.11         5.93 o                         
  -9   2  10        491.60        501.23         7.46 o                         
  -8   2  10        124.63        124.26         5.07 o                         
  -7   2  10        588.58        575.27        21.92 o                         
  -6   2  10         10.19         15.95         4.55 o                         
  -5   2  10        259.73        275.05         5.84 o                         
  -4   2  10         40.53         47.64         5.13 o                         
  -3   2  10        588.63        569.32         9.56 o                         
  -2   2  10        106.91        102.43         6.11 o                         
  -1   2  10        417.91        430.80         7.66 o                         
   0   2  10         62.58         61.64         5.32 o                         
   1   2  10        783.15        812.65        16.32 o                         
   2   2  10        319.30        311.58         8.44 o                         
   3   2  10         48.72         51.07         5.75 o                         
   4   2  10        128.81        131.23         5.88 o                         
   5   2  10        108.77        118.76         7.08 o                         
   6   2  10          5.85         14.31         5.97 o                         
   7   2  10        101.99        116.90         7.43 o                         
   8   2  10         25.17         10.30         7.14 o                         
   9   2  10          7.10          7.60         6.38 o                         
  10   2  10          0.02          3.66         6.95 o                         
 -14   3  10          9.44         12.75         6.37 o                         
 -13   3  10        110.76         90.54         5.68 o                         
 -12   3  10         50.99         42.24         5.82 o                         
 -11   3  10        103.55        119.32         7.45 o                         
 -10   3  10          5.10          9.12         5.32 o                         
  -9   3  10        204.53        205.05         6.78 o                         
  -8   3  10          5.05          1.00         5.37 o                         
  -7   3  10       1292.36       1271.66        21.50 o                         
  -6   3  10       1382.34       1286.21        38.49 o                         
  -5   3  10        520.02        539.59        10.26 o                         
  -4   3  10         46.25         38.09         5.17 o                         
  -3   3  10       1798.25       1773.97        18.11 o                         
  -2   3  10          5.01          8.71         4.60 o                         
  -1   3  10        509.87        498.36         9.85 o                         
   0   3  10          1.39          4.76         5.67 o                         
   1   3  10        992.49       1012.52        19.61 o                         
   2   3  10         29.85         29.75         5.65 o                         
   3   3  10        149.79        159.57         6.15 o                         
   4   3  10         19.90         21.41         5.46 o                         
   5   3  10          4.63         12.60         6.98 o                         
   6   3  10          7.13          4.89         6.04 o                         
   7   3  10         30.28         27.83         6.58 o                         
   8   3  10          0.45          3.02         6.79 o                         
   9   3  10          1.80          4.15         7.40 o                         
  10   3  10          1.07          6.71         7.90 o                         
 -14   4  10         49.17         30.46         6.62 o                         
 -13   4  10          8.38         12.22         6.78 o                         
 -12   4  10          6.20         15.33         5.06 o                         
 -11   4  10         18.49         18.36         6.65 o                         
 -10   4  10         37.04         46.19         5.53 o                         
  -9   4  10        707.17        685.62         7.06 o                         
  -8   4  10       1218.34       1251.10        10.33 o                         
  -7   4  10          0.12          4.55         5.51 o                         
  -6   4  10          6.03          7.96         5.11 o                         
  -5   4  10       1537.37       1460.42        24.47 o                         
  -4   4  10        272.08        255.71         5.69 o                         
  -3   4  10        134.06        143.95         8.44 o                         
  -2   4  10        335.56        347.28         6.37 o                         
  -1   4  10        608.99        630.98        18.98 o                         
   0   4  10         51.20         44.36         4.56 o                         
   1   4  10        868.47        884.97        25.86 o                         
   2   4  10        252.59        259.15         8.47 o                         
   3   4  10          8.15         10.80         5.15 o                         
   4   4  10          0.46          8.13         7.26 o                         
   5   4  10        357.37        361.17         8.62 o                         
   6   4  10          0.21          6.28         6.29 o                         
   7   4  10         51.11         54.52         6.46 o                         
   8   4  10         28.05         23.85         6.90 o                         
   9   4  10          8.47          5.83         7.26 o                         
  10   4  10          0.82          8.64        10.99 o                         
 -14   5  10          8.89          9.07         6.99 o                         
 -13   5  10         26.45         30.34         6.37 o                         
 -12   5  10         28.94         30.08         7.89 o                         
 -11   5  10         29.87         15.81         5.81 o                         
 -10   5  10        139.91        144.17         5.91 o                         
  -9   5  10         39.42         54.79         5.57 o                         
  -8   5  10        184.98        203.72         7.64 o                         
  -7   5  10        253.39        248.37        12.91 o                         
  -6   5  10         88.60         94.71         4.76 o                         
  -5   5  10         47.98         52.25         5.11 o                         
  -4   5  10        243.29        236.54         5.67 o                         
  -3   5  10        808.31        772.79        19.00 o                         
  -2   5  10        370.38        354.52         7.23 o                         
  -1   5  10         46.22         48.69         5.85 o                         
   0   5  10        885.64        906.35        17.71 o                         
   1   5  10         26.20         37.54         5.74 o                         
   2   5  10        117.22        129.31         6.20 o                         
   3   5  10        126.83        130.30         6.66 o                         
   4   5  10         30.89         46.37         6.93 o                         
   5   5  10         11.29         15.31         7.00 o                         
   6   5  10        189.88        194.69         6.99 o                         
   7   5  10         13.02          1.81         6.48 o                         
   8   5  10          4.22          7.45         7.15 o                         
   9   5  10          2.13          1.97         7.15 o                         
 -14   6  10         69.02         47.15         6.97 o                         
 -13   6  10         60.69         47.01         6.59 o                         
 -12   6  10         80.66         76.48        10.79 o                         
 -11   6  10         85.46         68.60         6.04 o                         
 -10   6  10         70.33         67.98         5.76 o                         
  -9   6  10          0.71          4.49         5.47 o                         
  -8   6  10        679.14        709.40        10.90 o                         
  -7   6  10        223.63        234.52         6.56 o                         
  -6   6  10        342.14        341.44         9.04 o                         
  -5   6  10         86.07         87.14         5.32 o                         
  -4   6  10        109.63        125.42         6.39 o                         
  -3   6  10          9.05          9.45         5.24 o                         
  -2   6  10        680.75        710.69         8.32 o                         
  -1   6  10          1.22          3.51         7.80 o                         
   0   6  10         25.19         23.38         5.62 o                         
   1   6  10         79.93         91.90         6.15 o                         
   2   6  10        312.52        312.36         7.27 o                         
   3   6  10          0.26          4.98         5.99 o                         
   4   6  10         63.89         68.25         7.98 o                         
   5   6  10          0.02          2.58         6.58 o                         
   6   6  10          5.01          6.32         6.54 o                         
   7   6  10         18.06          7.83         6.99 o                         
   8   6  10         12.31         11.54         6.18 o                         
   9   6  10          0.06          9.68         7.70 o                         
 -13   7  10         14.36         15.16         6.68 o                         
 -12   7  10         28.00         19.42         6.34 o                         
 -11   7  10          0.78          1.13         5.77 o                         
 -10   7  10         61.60         61.91         5.89 o                         
  -9   7  10          8.68         13.62         5.45 o                         
  -8   7  10         24.96         22.77         5.71 o                         
  -7   7  10        182.34        193.41         8.08 o                         
  -6   7  10         42.94         50.53         5.55 o                         
  -5   7  10        172.41        186.54         6.42 o                         
  -4   7  10       1290.64       1314.28        20.52 o                         
  -3   7  10         73.51         75.89         5.64 o                         
  -2   7  10         95.82        101.90         5.57 o                         
  -1   7  10        236.41        237.46         7.35 o                         
   0   7  10        560.51        576.10         7.87 o                         
   1   7  10        277.32        268.03         7.46 o                         
   2   7  10        442.24        462.31         9.76 o                         
   3   7  10         96.13         95.07         6.55 o                         
   4   7  10         59.10         55.92         6.70 o                         
   5   7  10          3.56          5.81         8.38 o                         
   6   7  10         70.82         62.28         7.26 o                         
   7   7  10         25.40         18.44         7.48 o                         
   8   7  10         16.19         13.93         7.51 o                         
   9   7  10          0.44          9.51         8.83 o                         
 -13   8  10          0.04         -4.66         7.11 o                         
 -12   8  10         17.57         19.32         6.51 o                         
 -11   8  10          9.76         16.01         6.12 o                         
 -10   8  10         24.49         37.84         7.79 o                         
  -9   8  10        141.52        140.31         6.08 o                         
  -8   8  10         15.29          9.00         5.76 o                         
  -7   8  10         30.16         26.90         5.49 o                         
  -6   8  10        301.47        305.40         8.09 o                         
  -5   8  10        278.18        288.01        12.21 o                         
  -4   8  10         37.75         47.76         5.13 o                         
  -3   8  10        101.25        113.76         6.24 o                         
  -2   8  10        299.23        291.86         7.65 o                         
  -1   8  10        109.56        122.62         6.42 o                         
   0   8  10        354.82        347.93         7.41 o                         
   1   8  10        868.48        911.89        17.13 o                         
   2   8  10          0.70          2.30         6.60 o                         
   3   8  10         99.30        107.04         6.37 o                         
   4   8  10         93.57         98.82         7.70 o                         
   5   8  10        208.39        256.33        22.97 o                         
   6   8  10          0.10          3.12         7.51 o                         
   7   8  10         30.45         29.08         8.00 o                         
   8   8  10          1.05          7.54         8.19 o                         
 -12   9  10          4.99         13.39         6.99 o                         
 -11   9  10         26.89         26.56         6.34 o                         
 -10   9  10          4.60          8.96         6.20 o                         
  -9   9  10        236.83        243.55         6.73 o                         
  -8   9  10          6.11         11.48         5.69 o                         
  -7   9  10        413.43        454.43        26.02 o                         
  -6   9  10          0.80          9.31         6.73 o                         
  -5   9  10          0.26          8.20         5.85 o                         
  -4   9  10        210.66        216.30         6.38 o                         
  -3   9  10        815.94        885.06        10.47 o                         
  -2   9  10          1.84          6.40         6.11 o                         
  -1   9  10        160.99        167.39         7.22 o                         
   0   9  10        147.94        158.06         7.15 o                         
   1   9  10         38.42         44.94         7.22 o                         
   2   9  10        150.98        135.18         8.67 o                         
   3   9  10        223.71        205.40         8.91 o                         
   4   9  10          6.29          9.71         7.97 o                         
   5   9  10          8.24         -3.28        11.51 o                         
   6   9  10         19.94         17.77        11.91 o                         
   7   9  10         13.30         -2.52         9.33 o                         
   8   9  10          0.11          2.96         7.75 o                         
 -12  10  10          2.74          7.99         7.34 o                         
 -11  10  10        119.30         90.54         7.04 o                         
 -10  10  10         16.04          8.83         6.31 o                         
  -9  10  10         78.28         83.82         7.26 o                         
  -8  10  10         85.27         89.30         6.38 o                         
  -7  10  10          5.10         13.68         6.95 o                         
  -6  10  10         11.40         15.71         5.92 o                         
  -5  10  10        474.17        528.02        31.20 o                         
  -4  10  10        108.61        120.30         6.62 o                         
  -3  10  10        148.06        149.75         6.74 o                         
  -2  10  10         20.54         21.42         6.40 o                         
  -1  10  10        136.52        142.87         7.17 o                         
   0  10  10         54.43         51.76         7.44 o                         
   1  10  10        286.44        302.10        11.22 o                         
   2  10  10         69.15         70.89         8.77 o                         
   3  10  10          0.14          0.00         9.93 o                         
   4  10  10         61.58         45.01         8.77 o                         
   5  10  10         32.10         40.30        12.60 o                         
   6  10  10         30.11         18.36         9.43 o                         
   7  10  10          9.26         13.08         7.60 o                         
 -11  11  10         44.87         29.48         7.02 o                         
 -10  11  10         20.62         14.12         6.63 o                         
  -9  11  10          6.96          6.97         6.57 o                         
  -8  11  10         20.26         13.04         6.94 o                         
  -7  11  10         30.13         21.66         7.08 o                         
  -6  11  10         44.66         49.97         6.30 o                         
  -5  11  10         34.89         34.23         6.04 o                         
  -4  11  10        332.32        335.40         9.78 o                         
  -3  11  10        164.57        169.10         7.03 o                         
  -2  11  10          4.35         10.44         6.48 o                         
  -1  11  10          5.54          8.62         7.29 o                         
   0  11  10         77.70         80.35         8.49 o                         
   1  11  10         21.48         13.46         8.42 o                         
   2  11  10        134.95        143.80        25.41 o                         
   3  11  10         12.00         19.43         8.76 o                         
   4  11  10         10.11         22.64         8.88 o                         
   5  11  10          3.94          3.15         9.05 o                         
   6  11  10         34.15         22.23        13.60 o                         
 -10  12  10          7.08         10.79         7.67 o                         
  -9  12  10         26.50         22.78         6.79 o                         
  -8  12  10         98.81         98.24         8.47 o                         
  -7  12  10          1.15          7.99         6.69 o                         
  -6  12  10        139.47        147.64         7.58 o                         
  -5  12  10         15.92         19.63         6.25 o                         
  -4  12  10        182.08        188.18         7.27 o                         
  -3  12  10          4.27          2.29         6.65 o                         
  -2  12  10        167.41        162.47        13.97 o                         
  -1  12  10          7.80          6.47         8.20 o                         
   0  12  10          0.84         12.65         6.88 o                         
   1  12  10         10.13          7.83         8.56 o                         
   2  12  10         70.47         51.61        13.35 o                         
   3  12  10          1.80         -1.71         8.88 o                         
   4  12  10         38.27         38.65         9.19 o                         
   5  12  10          0.00          1.89         9.68 o                         
   6  12  10          2.06         14.90         9.75 o                         
  -9  13  10          8.85         11.18         7.27 o                         
  -8  13  10         71.90         62.84         7.49 o                         
  -7  13  10         13.15         11.46         6.76 o                         
  -6  13  10         37.59         26.63         7.22 o                         
  -5  13  10          8.12          2.97         7.20 o                         
  -4  13  10        210.62        212.27        14.68 o                         
  -3  13  10         26.95         24.76         7.98 o                         
  -2  13  10         35.12         35.45         9.44 o                         
  -1  13  10         31.12         44.48         8.67 o                         
   0  13  10         57.62         59.55        21.09 o                         
   1  13  10          8.71          7.86         8.95 o                         
   2  13  10         42.23         33.24         9.35 o                         
   3  13  10          0.67          3.95         7.78 o                         
   4  13  10         15.47          7.20         9.68 o                         
   5  13  10          1.05          4.40        10.25 o                         
  -8  14  10          9.49         13.17         7.84 o                         
  -7  14  10          0.09          3.17         7.37 o                         
  -6  14  10         41.01         36.49         7.53 o                         
  -5  14  10         49.31         36.18         7.41 o                         
  -4  14  10          1.28          8.25         7.43 o                         
  -3  14  10         31.30         23.54         7.66 o                         
  -2  14  10         25.11         27.03         9.05 o                         
  -1  14  10          0.72          9.90         8.96 o                         
   0  14  10          0.13         -1.90         9.05 o                         
   1  14  10         35.17         26.37        10.11 o                         
   2  14  10          0.59         -3.60         9.40 o                         
   3  14  10          7.88         10.17         9.61 o                         
   4  14  10         21.17         -0.20        14.59 o                         
  -6  15  10          0.68          5.13         8.28 o                         
  -5  15  10          1.48          2.73         8.81 o                         
  -4  15  10          0.16          6.29         8.14 o                         
  -3  15  10         28.18         24.89         9.77 o                         
  -2  15  10          0.55          8.94        10.20 o                         
  -1  15  10          7.06          9.16         9.42 o                         
   0  15  10          3.27         27.03        10.40 o                         
   1  15  10          0.32         -6.71         9.60 o                         
   2  15  10          0.16          8.68        10.07 o                         
  -3  16  10         37.54         24.88        11.21 o                         
  -2  16  10          5.59         14.14        11.06 o                         
  -1  16  10          8.86          5.46        13.99 o                         
 -13   0  11         74.74         68.19         8.49 o                         
 -11   0  11         14.11         24.90         7.54 o                         
  -9   0  11         17.51         30.18         7.26 o                         
  -7   0  11       2047.63       2136.75       111.11 o                         
  -5   0  11          0.28         -2.48         7.19 o                         
  -3   0  11        190.62        202.22         8.24 o                         
  -1   0  11        340.86        326.78         9.33 o                         
   1   0  11        207.21        213.67        12.21 o                         
   3   0  11        126.20        127.03         8.35 o                         
   5   0  11         64.37         71.97         8.17 o                         
   7   0  11          7.55          4.05         8.73 o                         
   9   0  11         15.90         27.10        13.50 o                         
 -14   1  11         30.16         21.45         7.81 o                         
 -13   1  11         24.50         22.53         6.03 o                         
 -12   1  11          4.99          3.75         5.06 o                         
 -11   1  11         11.55         24.91         5.32 o                         
 -10   1  11          6.79         12.36         4.71 o                         
  -9   1  11        581.39        600.19        15.87 o                         
  -8   1  11        135.33        146.72         5.86 o                         
  -7   1  11         55.50         57.75         4.85 o                         
  -6   1  11        118.65        125.49         5.39 o                         
  -5   1  11        613.17        589.84         6.57 o                         
  -4   1  11        175.36        171.94         5.61 o                         
  -3   1  11        191.31        184.84         6.28 o                         
  -2   1  11          9.31         15.20         6.13 o                         
  -1   1  11         18.86         27.81         5.75 o                         
   0   1  11        298.18        303.76        13.59 o                         
   1   1  11       1050.11       1079.16        19.72 o                         
   2   1  11         29.37         33.45         5.45 o                         
   3   1  11          3.98          7.01         5.40 o                         
   4   1  11          0.73         -0.15         6.06 o                         
   5   1  11        229.40        227.28         6.67 o                         
   6   1  11          2.39          6.49         6.14 o                         
   7   1  11         64.62         63.05         8.27 o                         
   8   1  11          2.08          1.85         7.41 o                         
   9   1  11         19.22          8.54        17.02 o                         
 -14   2  11         73.60         47.39         6.76 o                         
 -13   2  11         12.48         14.65         5.47 o                         
 -12   2  11         26.53         27.87         5.86 o                         
 -11   2  11          3.02         12.84         4.95 o                         
 -10   2  11         80.92         74.80         9.22 o                         
  -9   2  11         16.03         22.96         4.72 o                         
  -8   2  11        406.76        436.93         8.39 o                         
  -7   2  11        160.13        157.81         5.53 o                         
  -6   2  11        308.23        312.27         7.74 o                         
  -5   2  11        166.13        160.12         5.57 o                         
  -4   2  11        106.16        105.73         5.37 o                         
  -3   2  11        127.07        127.22         7.22 o                         
  -2   2  11        267.13        254.65         5.73 o                         
  -1   2  11        142.10        133.91         5.50 o                         
   0   2  11       1149.10       1182.70        17.26 o                         
   1   2  11          4.17          9.08         5.37 o                         
   2   2  11        227.93        248.75         9.23 o                         
   3   2  11        162.01        170.99         6.10 o                         
   4   2  11         10.67         12.57         5.62 o                         
   5   2  11          0.14          3.52         5.89 o                         
   6   2  11         39.43         33.99         6.87 o                         
   7   2  11         16.66          5.87         7.83 o                         
   8   2  11          2.57          5.64         7.32 o                         
   9   2  11          1.45          5.18         7.17 o                         
 -14   3  11         64.12         45.10         5.95 o                         
 -13   3  11          7.10         13.94         6.16 o                         
 -12   3  11         68.23         74.59         5.48 o                         
 -11   3  11         35.66         27.77         5.71 o                         
 -10   3  11          0.76          2.89         5.51 o                         
  -9   3  11         96.58        107.30         5.62 o                         
  -8   3  11        854.54        883.23        29.93 o                         
  -7   3  11         69.78         86.42         8.37 o                         
  -6   3  11        614.18        597.66         6.62 o                         
  -5   3  11         31.36         37.11         5.96 o                         
  -4   3  11        342.78        363.22        13.08 o                         
  -3   3  11        880.34        860.59         8.28 o                         
  -2   3  11        375.13        365.15         6.51 o                         
  -1   3  11         13.76         15.24         5.34 o                         
   0   3  11         12.47         11.97         7.09 o                         
   1   3  11          3.00          2.58         5.23 o                         
   2   3  11         83.00         85.82         6.05 o                         
   3   3  11          0.44         -4.64         5.75 o                         
   4   3  11          2.83          8.28         5.86 o                         
   5   3  11          0.06          0.57         6.03 o                         
   6   3  11          3.52         11.78         7.95 o                         
   7   3  11          4.11          4.65         7.03 o                         
   8   3  11          4.43          4.06         6.64 o                         
   9   3  11          0.63         -2.09         7.13 o                         
 -14   4  11         27.71         19.54         6.72 o                         
 -13   4  11         27.10         27.17         6.42 o                         
 -12   4  11          5.55          4.32         5.90 o                         
 -11   4  11          0.20          4.19         5.71 o                         
 -10   4  11        141.20        142.50         6.09 o                         
  -9   4  11          4.23          7.85         5.49 o                         
  -8   4  11        488.68        501.47        16.92 o                         
  -7   4  11        261.83        280.86         9.53 o                         
  -6   4  11        571.84        553.01         9.54 o                         
  -5   4  11       1055.44       1033.39         9.48 o                         
  -4   4  11        929.85        923.69         7.38 o                         
  -3   4  11         46.26         49.66         7.40 o                         
  -2   4  11         39.42         41.33         5.10 o                         
  -1   4  11         73.99         79.90         5.55 o                         
   0   4  11        285.87        290.08         6.30 o                         
   1   4  11         34.83         33.04         5.70 o                         
   2   4  11         70.84         79.61         5.90 o                         
   3   4  11          4.56          8.82         5.59 o                         
   4   4  11         41.29         42.55         5.77 o                         
   5   4  11          0.43          3.59         6.40 o                         
   6   4  11         43.71         52.80         7.66 o                         
   7   4  11          4.79         13.25         8.27 o                         
   8   4  11          0.04          0.67         7.08 o                         
   9   4  11          4.58          7.73         7.38 o                         
 -14   5  11          0.51         11.74         9.67 o                         
 -13   5  11          2.30          3.09         6.50 o                         
 -12   5  11         81.90         64.44         6.33 o                         
 -11   5  11         11.63          4.50         5.26 o                         
 -10   5  11          0.07         -4.14         5.12 o                         
  -9   5  11        201.33        222.91         6.03 o                         
  -8   5  11        128.83        120.10         6.18 o                         
  -7   5  11          1.05          9.80         5.27 o                         
  -6   5  11        411.78        365.61         9.28 o                         
  -5   5  11        411.33        450.75        11.17 o                         
  -4   5  11         53.44         61.03         6.15 o                         
  -3   5  11        306.75        315.49         6.14 o                         
  -2   5  11        250.99        252.52         8.05 o                         
  -1   5  11         95.67         99.92         5.78 o                         
   0   5  11         19.58         26.46         5.54 o                         
   1   5  11       1191.87       1205.17        34.55 o                         
   2   5  11          0.53          6.20         5.99 o                         
   3   5  11          1.01          0.85         6.20 o                         
   4   5  11          7.57          3.56         6.72 o                         
   5   5  11        119.44        126.38         6.91 o                         
   6   5  11          0.01          0.37         8.37 o                         
   7   5  11         47.53         45.29         8.65 o                         
   8   5  11          0.18         12.23         7.38 o                         
   9   5  11          9.57         -0.30        14.09 o                         
 -13   6  11         67.89         58.40         6.88 o                         
 -12   6  11         17.67         23.07         6.24 o                         
 -11   6  11         18.85         30.04         6.06 o                         
 -10   6  11         82.67         75.13         5.38 o                         
  -9   6  11         57.50         54.07         5.64 o                         
  -8   6  11         73.14         73.17         5.69 o                         
  -7   6  11        191.40        209.35         5.86 o                         
  -6   6  11         13.41         10.74         5.21 o                         
  -5   6  11          0.84          7.88         6.59 o                         
  -4   6  11        133.34        154.58         6.89 o                         
  -3   6  11        254.91        291.14         8.78 o                         
  -2   6  11        203.95        210.74         6.20 o                         
  -1   6  11        445.53        462.11         8.91 o                         
   0   6  11          0.49          7.03         5.81 o                         
   1   6  11         11.93          8.49         5.31 o                         
   2   6  11         20.61         24.44         6.11 o                         
   3   6  11        249.20        258.17         7.27 o                         
   4   6  11         24.24         34.97         5.91 o                         
   5   6  11         14.22         17.92         6.67 o                         
   6   6  11          1.23          4.19         8.54 o                         
   7   6  11         11.50         14.72         8.61 o                         
   8   6  11          0.31          0.35         7.50 o                         
 -13   7  11         29.68         15.69         6.84 o                         
 -12   7  11          7.15         12.02         6.22 o                         
 -11   7  11         21.43         15.17         6.11 o                         
 -10   7  11          4.46          3.48         5.78 o                         
  -9   7  11         48.40         45.45         5.87 o                         
  -8   7  11         83.08         90.57         5.71 o                         
  -7   7  11         73.32         78.05         5.67 o                         
  -6   7  11        218.95        229.70         9.98 o                         
  -5   7  11        248.70        275.43         7.06 o                         
  -4   7  11         25.72         24.52         5.91 o                         
  -3   7  11        559.66        593.49         9.29 o                         
  -2   7  11         12.87         11.10         5.27 o                         
  -1   7  11        234.71        254.50         6.86 o                         
   0   7  11          2.93         -1.11         5.98 o                         
   1   7  11        735.92        769.60         8.84 o                         
   2   7  11        146.58        141.24         6.90 o                         
   3   7  11         17.36         19.22         6.36 o                         
   4   7  11          1.98          5.42         6.92 o                         
   5   7  11        112.11        101.76        10.36 o                         
   6   7  11          1.45          8.09         8.78 o                         
   7   7  11         25.14         15.61         9.38 o                         
   8   7  11          0.44         11.48        10.30 o                         
 -13   8  11         10.87         11.81        13.90 o                         
 -12   8  11          4.55          8.59         8.70 o                         
 -11   8  11         30.94         25.99         6.31 o                         
 -10   8  11         26.55         26.74         6.08 o                         
  -9   8  11         16.03         14.09         5.93 o                         
  -8   8  11        125.27        121.08         6.07 o                         
  -7   8  11         15.30         16.56         6.09 o                         
  -6   8  11        238.62        256.07        13.40 o                         
  -5   8  11        462.30        449.22        17.19 o                         
  -4   8  11        982.85       1018.04        31.50 o                         
  -3   8  11        297.87        304.54        10.80 o                         
  -2   8  11         12.02         14.34         6.07 o                         
  -1   8  11        233.49        248.61         7.00 o                         
   0   8  11        324.25        359.65        10.47 o                         
   1   8  11         22.38         23.90         6.76 o                         
   2   8  11        163.93        154.40         9.93 o                         
   3   8  11        135.48        106.91         9.21 o                         
   4   8  11         64.54         62.52         7.51 o                         
   5   8  11         33.21         34.09         7.65 o                         
   6   8  11         87.57         85.74        10.83 o                         
   7   8  11          3.76         -0.15        10.42 o                         
 -12   9  11         70.47         44.03         7.03 o                         
 -11   9  11         31.00         36.22         6.58 o                         
 -10   9  11          9.52         15.89         6.23 o                         
  -9   9  11          3.21         12.80         6.03 o                         
  -8   9  11        127.84        135.59         9.01 o                         
  -7   9  11          5.85          8.55         5.73 o                         
  -6   9  11         82.74         83.19         5.93 o                         
  -5   9  11          5.64         14.59         5.78 o                         
  -4   9  11        133.85        139.57         5.85 o                         
  -3   9  11         23.48         35.35         5.90 o                         
  -2   9  11        314.44        323.27         7.30 o                         
  -1   9  11         38.32         36.25         6.69 o                         
   0   9  11          0.48         10.36         6.66 o                         
   1   9  11          6.65         12.34         5.96 o                         
   2   9  11         75.56         58.97         7.40 o                         
   3   9  11         84.45         70.90        14.74 o                         
   4   9  11         79.23         60.22         8.70 o                         
   5   9  11         19.43          9.16         7.00 o                         
   6   9  11          0.12          5.76         9.12 o                         
   7   9  11          1.49          8.54        13.70 o                         
 -11  10  11          0.60          8.10         6.70 o                         
 -10  10  11        149.23        140.48        14.52 o                         
  -9  10  11          4.34          8.99         6.44 o                         
  -8  10  11         10.98         15.83         7.02 o                         
  -7  10  11         37.34         35.61         5.87 o                         
  -6  10  11         31.31         33.06         6.42 o                         
  -5  10  11         17.50         14.90         5.72 o                         
  -4  10  11        396.15        398.73        17.72 o                         
  -3  10  11         22.40         33.11         6.50 o                         
  -2  10  11         16.76         22.16         7.41 o                         
  -1  10  11         19.70         20.36         6.84 o                         
   0  10  11        207.58        225.41         8.39 o                         
   1  10  11         52.32         45.74        18.31 o                         
   2  10  11        107.30        109.30         8.91 o                         
   3  10  11          9.41         12.49         8.38 o                         
   4  10  11          7.96          3.54         8.63 o                         
   5  10  11          0.82          5.22         8.87 o                         
   6  10  11         25.16         38.87         9.61 o                         
 -11  11  11         45.10         41.92        10.34 o                         
 -10  11  11          4.08          3.07         7.02 o                         
  -9  11  11         24.06         19.13         7.41 o                         
  -8  11  11         81.64        101.63        12.16 o                         
  -7  11  11          1.61          0.37         6.91 o                         
  -6  11  11         66.70         66.39         6.50 o                         
  -5  11  11        208.01        200.87         9.90 o                         
  -4  11  11          0.51          3.77         6.51 o                         
  -3  11  11        122.10        143.53        14.04 o                         
  -2  11  11         62.64         65.88         7.34 o                         
  -1  11  11         58.43         64.87         7.63 o                         
   0  11  11          6.51         14.12         8.41 o                         
   1  11  11         93.16         99.13        19.95 o                         
   2  11  11          0.47          0.91         8.81 o                         
   3  11  11          1.76         11.52        12.31 o                         
   4  11  11         77.84         64.48         9.63 o                         
   5  11  11         71.07         29.43         9.61 o                         
   6  11  11          5.48          3.08         9.53 o                         
 -10  12  11         21.87         15.05         8.63 o                         
  -9  12  11         61.82         42.60         6.99 o                         
  -8  12  11         21.81         24.02         6.55 o                         
  -7  12  11         38.40         33.77         7.26 o                         
  -6  12  11          0.57          7.31         6.49 o                         
  -5  12  11         18.54         21.41         6.87 o                         
  -4  12  11          0.36         -1.06         6.73 o                         
  -3  12  11        155.95        144.60         7.72 o                         
  -2  12  11          3.01          4.74         7.35 o                         
  -1  12  11         23.76         32.05         8.67 o                         
   0  12  11          0.15          9.11         8.73 o                         
   1  12  11          1.43          1.59         9.09 o                         
   2  12  11          0.89          0.48         9.23 o                         
   3  12  11         28.06         26.90         9.40 o                         
   4  12  11          0.07         -1.95         9.61 o                         
   5  12  11          2.63          6.95        13.99 o                         
  -9  13  11        132.72        110.04        10.39 o                         
  -8  13  11          2.79         -0.02         7.27 o                         
  -7  13  11          0.86          3.97         7.02 o                         
  -6  13  11          1.12          7.94         7.17 o                         
  -5  13  11        173.15        126.44         8.23 o                         
  -4  13  11         37.83         36.79        11.77 o                         
  -3  13  11         74.65         65.02         7.92 o                         
  -2  13  11         16.94         21.54         8.80 o                         
  -1  13  11         25.28         30.74         9.08 o                         
   0  13  11          0.61          6.03         9.19 o                         
   1  13  11         25.41         25.46         9.23 o                         
   2  13  11          1.69         -4.78         7.65 o                         
   3  13  11          7.69         24.47         9.65 o                         
   4  13  11          2.75         14.09        14.19 o                         
  -7  14  11         47.04         20.47         8.03 o                         
  -6  14  11          1.21         -2.57         7.56 o                         
  -5  14  11         32.29         29.61         7.87 o                         
  -4  14  11        112.18         89.99        10.13 o                         
  -3  14  11         12.15         10.34         9.31 o                         
  -2  14  11          8.67         15.43         9.73 o                         
  -1  14  11         27.92         20.44         9.56 o                         
   0  14  11         37.07         21.53        10.07 o                         
   1  14  11          7.10          5.78         9.79 o                         
   2  14  11         51.11         41.96        10.18 o                         
  -5  15  11          2.35        -13.40        13.40 o                         
  -4  15  11          0.30          1.00         8.94 o                         
  -3  15  11          6.01          9.54         9.81 o                         
  -2  15  11         60.25         61.03        10.20 o                         
  -1  15  11          1.79         16.50         9.78 o                         
   0  15  11         28.74         29.68        13.99 o                         
 -14   0  12         35.60         24.71         9.93 o                         
 -12   0  12        159.69        158.53        14.49 o                         
 -10   0  12         16.76         12.81         7.61 o                         
  -8   0  12         96.89         90.62         7.95 o                         
  -6   0  12        869.94        857.29        33.45 o                         
  -4   0  12        172.35        174.76        20.45 o                         
  -2   0  12        171.65        184.72         8.00 o                         
   0   0  12        184.94        214.66         8.35 o                         
   2   0  12         25.60         34.76         8.49 o                         
   4   0  12         67.75         82.09         8.31 o                         
   6   0  12         48.02         61.69         9.05 o                         
   8   0  12         15.72         19.03         9.97 o                         
 -14   1  12         98.55         79.10         6.89 o                         
 -13   1  12         65.82         61.47         6.38 o                         
 -12   1  12          0.18          2.39         5.82 o                         
 -11   1  12          0.24          5.97         5.49 o                         
 -10   1  12         63.21         62.61         5.54 o                         
  -9   1  12         10.34         13.28         5.37 o                         
  -8   1  12        666.63        678.03        16.43 o                         
  -7   1  12        207.76        215.02         8.95 o                         
  -6   1  12        453.28        440.98         9.73 o                         
  -5   1  12          8.30         14.39         5.21 o                         
  -4   1  12       1098.65       1126.65        19.35 o                         
  -3   1  12        249.00        251.12         5.98 o                         
  -2   1  12        157.59        164.84        10.30 o                         
  -1   1  12         59.46         62.65         5.28 o                         
   0   1  12        293.22        279.96        13.49 o                         
   1   1  12         45.57         45.92         5.67 o                         
   2   1  12        463.49        474.25         7.07 o                         
   3   1  12        172.53        184.94        10.41 o                         
   4   1  12         10.93         13.77         5.75 o                         
   5   1  12          2.81          4.88         6.02 o                         
   6   1  12         47.08         46.56         6.61 o                         
   7   1  12          0.10          9.08         6.34 o                         
   8   1  12          0.15         10.99         7.34 o                         
 -14   2  12          5.24         13.82         6.59 o                         
 -13   2  12         38.17         31.94         6.56 o                         
 -12   2  12         22.28         33.51         5.85 o                         
 -11   2  12         35.81         27.02         5.54 o                         
 -10   2  12         23.27         20.10         5.48 o                         
  -9   2  12        110.90        117.44         6.46 o                         
  -8   2  12         24.26         19.34         4.74 o                         
  -7   2  12         87.49        105.20         5.56 o                         
  -6   2  12        262.31        252.72        10.14 o                         
  -5   2  12        447.90        463.90         5.98 o                         
  -4   2  12         16.79         27.82         5.15 o                         
  -3   2  12        235.44        234.96        13.14 o                         
  -2   2  12        239.52        249.22        10.29 o                         
  -1   2  12          6.72          2.12         5.24 o                         
   0   2  12        483.11        502.51        13.44 o                         
   1   2  12        784.79        803.95         7.83 o                         
   2   2  12         17.24          5.89         5.92 o                         
   3   2  12          3.08         17.33         5.59 o                         
   4   2  12         56.50         66.24         6.22 o                         
   5   2  12         54.17         55.36         6.22 o                         
   6   2  12          2.15         10.32         6.00 o                         
   7   2  12         21.02         14.08         6.43 o                         
   8   2  12          0.55          0.51         7.15 o                         
 -14   3  12         13.60         23.84         9.36 o                         
 -13   3  12        123.04         92.65         8.87 o                         
 -12   3  12          9.53         18.09         5.44 o                         
 -11   3  12         32.83         30.48         5.90 o                         
 -10   3  12          1.92          6.97         5.21 o                         
  -9   3  12          1.27          8.05         5.55 o                         
  -8   3  12        116.60        108.18         5.08 o                         
  -7   3  12        355.10        390.34         6.27 o                         
  -6   3  12         40.78         46.88         5.06 o                         
  -5   3  12          4.03         14.01         5.43 o                         
  -4   3  12        306.37        303.13         6.15 o                         
  -3   3  12         70.01         79.60         5.83 o                         
  -2   3  12        114.51        121.87         9.57 o                         
  -1   3  12         83.09         96.32         5.55 o                         
   0   3  12         69.74         70.20         5.68 o                         
   1   3  12          2.86         16.02         5.78 o                         
   2   3  12          0.94          4.53         5.86 o                         
   3   3  12         44.42         58.46         6.28 o                         
   4   3  12          8.28          3.08         6.06 o                         
   5   3  12         46.50         42.47         6.58 o                         
   6   3  12          0.05          4.24         6.48 o                         
   7   3  12          5.42         10.92         7.03 o                         
   8   3  12          0.01         -2.39         7.05 o                         
 -13   4  12         35.43         18.81         5.81 o                         
 -12   4  12          6.88          8.52         6.10 o                         
 -11   4  12         48.13         42.42         6.08 o                         
 -10   4  12          6.61          7.51         5.58 o                         
  -9   4  12        383.62        390.81         9.50 o                         
  -8   4  12         29.40         38.27         4.87 o                         
  -7   4  12         14.25         26.87         5.31 o                         
  -6   4  12        204.50        231.06         5.94 o                         
  -5   4  12        961.17       1001.76        20.46 o                         
  -4   4  12         90.68         88.58         6.56 o                         
  -3   4  12        154.20        178.80         5.53 o                         
  -2   4  12         85.32         84.22         6.37 o                         
  -1   4  12         37.87         48.35         5.59 o                         
   0   4  12         51.46         57.66         5.87 o                         
   1   4  12        128.64        124.20         6.32 o                         
   2   4  12         12.67         16.26         5.94 o                         
   3   4  12         46.15         51.26         6.28 o                         
   4   4  12          5.83          1.90         7.26 o                         
   5   4  12          6.62         12.08         6.35 o                         
   6   4  12          9.12          8.20         6.21 o                         
   7   4  12         11.03         10.04         6.89 o                         
   8   4  12          0.40          4.65         7.21 o                         
 -13   5  12         14.54          5.45         5.84 o                         
 -12   5  12          2.06          4.35         7.15 o                         
 -11   5  12         92.90        103.37         7.55 o                         
 -10   5  12         12.83         14.15         5.74 o                         
  -9   5  12         22.37         25.64         5.75 o                         
  -8   5  12        231.28        258.47         6.63 o                         
  -7   5  12         38.34         47.46         9.54 o                         
  -6   5  12        198.15        229.07         6.43 o                         
  -5   5  12         56.97         66.71         5.47 o                         
  -4   5  12        687.34        731.99        21.55 o                         
  -3   5  12        242.26        234.51         5.89 o                         
  -2   5  12         68.14         71.20         6.29 o                         
  -1   5  12         15.50         20.85         5.52 o                         
   0   5  12        342.75        363.37         6.77 o                         
   1   5  12          0.04          2.57         5.97 o                         
   2   5  12        145.29        141.39         5.82 o                         
   3   5  12          0.39          3.14         5.82 o                         
   4   5  12         64.70         73.98         6.83 o                         
   5   5  12         39.03         35.75         6.91 o                         
   6   5  12         36.90         31.44         6.89 o                         
   7   5  12          5.44          3.61         7.22 o                         
   8   5  12          0.04          7.02        10.91 o                         
 -13   6  12          1.27         -2.12         6.57 o                         
 -12   6  12         37.27         31.37         6.51 o                         
 -11   6  12         13.68         17.74         6.07 o                         
 -10   6  12         22.40         18.43         5.81 o                         
  -9   6  12          2.31          8.59         5.75 o                         
  -8   6  12         36.77         40.87         5.95 o                         
  -7   6  12         80.43         87.29         5.62 o                         
  -6   6  12        222.58        254.27         6.12 o                         
  -5   6  12         10.98         17.36         6.31 o                         
  -4   6  12          6.05          9.78         5.28 o                         
  -3   6  12         43.13         59.21         5.95 o                         
  -2   6  12        317.47        320.98         7.24 o                         
  -1   6  12         35.22         38.02         5.95 o                         
   0   6  12        180.36        182.15         7.54 o                         
   1   6  12         73.94         69.72         6.44 o                         
   2   6  12         72.29         71.36         6.00 o                         
   3   6  12          9.31         14.66         6.58 o                         
   4   6  12         96.68         85.32         7.11 o                         
   5   6  12          1.01          9.35         6.14 o                         
   6   6  12          0.36         -0.96         7.42 o                         
   7   6  12          1.51          9.03         7.58 o                         
 -12   7  12         16.11         12.41         6.63 o                         
 -11   7  12         12.09         10.28         6.35 o                         
 -10   7  12        168.70        152.98         6.55 o                         
  -9   7  12         23.15         23.42         5.80 o                         
  -8   7  12        153.79        177.61        12.12 o                         
  -7   7  12         50.98         52.85         5.07 o                         
  -6   7  12          4.00         12.45         6.12 o                         
  -5   7  12         10.32         13.04         5.74 o                         
  -4   7  12        797.89        867.42        17.73 o                         
  -3   7  12        109.14        107.65         6.30 o                         
  -2   7  12         20.43         24.73         6.69 o                         
  -1   7  12         11.73         17.72         6.05 o                         
   0   7  12        388.74        401.32         9.14 o                         
   1   7  12          0.58          0.59         6.41 o                         
   2   7  12        111.92        116.02         6.77 o                         
   3   7  12          2.73          3.88         6.54 o                         
   4   7  12         40.36         36.72         7.47 o                         
   5   7  12          2.42          7.77         7.32 o                         
   6   7  12         44.51         32.63         7.85 o                         
   7   7  12          0.03          0.12         8.25 o                         
 -12   8  12         23.99         11.91         6.78 o                         
 -11   8  12         16.07         18.16         6.44 o                         
 -10   8  12         25.35         22.64         6.35 o                         
  -9   8  12         77.41         63.73         6.30 o                         
  -8   8  12          8.38          9.24         5.71 o                         
  -7   8  12         36.83         43.44         5.99 o                         
  -6   8  12         39.36         34.31         7.20 o                         
  -5   8  12        292.39        294.46        12.22 o                         
  -4   8  12         23.60         27.81         5.82 o                         
  -3   8  12         78.22         83.74         6.06 o                         
  -2   8  12        279.40        275.49        13.90 o                         
  -1   8  12         98.91        103.49         7.76 o                         
   0   8  12          9.65          6.47         6.67 o                         
   1   8  12        103.98         96.13         6.17 o                         
   2   8  12         65.90         63.35         7.11 o                         
   3   8  12          6.47          8.79         7.14 o                         
   4   8  12         95.12         80.53         7.93 o                         
   5   8  12         77.76         77.23        11.60 o                         
   6   8  12          0.30          6.22         8.16 o                         
 -11   9  12         64.81         42.41         6.80 o                         
 -10   9  12         13.46         12.70         6.77 o                         
  -9   9  12         32.93         25.99         6.55 o                         
  -8   9  12         42.03         58.40         8.95 o                         
  -7   9  12         38.27         31.69         6.89 o                         
  -6   9  12         17.18         24.82         5.98 o                         
  -5   9  12         59.17         62.01         6.49 o                         
  -4   9  12          1.64          7.42         6.15 o                         
  -3   9  12         56.58         69.41         6.47 o                         
  -2   9  12          3.89          4.43         5.73 o                         
  -1   9  12         76.94         83.84         7.05 o                         
   0   9  12          3.14          5.42         6.77 o                         
   1   9  12          0.12          3.27         7.01 o                         
   2   9  12          0.02          2.04         6.24 o                         
   3   9  12         30.81         19.59         7.91 o                         
   4   9  12          0.63          9.34         7.23 o                         
   5   9  12         13.79         14.26         9.26 o                         
   6   9  12         10.13         10.07         9.54 o                         
 -11  10  12          9.72         11.84         6.98 o                         
 -10  10  12          2.93          6.33         6.95 o                         
  -9  10  12        117.38         99.95        11.72 o                         
  -8  10  12          0.66          5.72         7.26 o                         
  -7  10  12          3.82          4.30         6.05 o                         
  -6  10  12         16.66         19.17         6.46 o                         
  -5  10  12         90.18         98.49         6.55 o                         
  -4  10  12         80.74         66.23         6.44 o                         
  -3  10  12        197.37        197.93         7.46 o                         
  -2  10  12         28.70         30.20         7.12 o                         
  -1  10  12         46.69         47.42         6.09 o                         
   0  10  12          3.60          4.37         7.48 o                         
   1  10  12         63.34         66.64        12.01 o                         
   2  10  12          2.93          0.94         8.49 o                         
   3  10  12          5.16          3.37         7.09 o                         
   4  10  12          0.24          2.60         8.88 o                         
   5  10  12         24.56         17.35         9.96 o                         
 -10  11  12         94.04         63.40        10.63 o                         
  -9  11  12         13.29         18.56         8.18 o                         
  -8  11  12         18.02         25.61         6.87 o                         
  -7  11  12          3.92          7.21         6.56 o                         
  -6  11  12          0.98          5.20         6.21 o                         
  -5  11  12         19.91         24.10         6.46 o                         
  -4  11  12        186.97        185.16        12.22 o                         
  -3  11  12         13.07         19.09         7.13 o                         
  -2  11  12          4.96          7.37         7.14 o                         
  -1  11  12         57.27         61.95         7.83 o                         
   0  11  12        122.38         95.73        11.26 o                         
   1  11  12          4.41          1.76        10.82 o                         
   2  11  12         27.86         24.37         9.47 o                         
   3  11  12         14.70         10.71         9.19 o                         
   4  11  12          7.15         10.46        13.20 o                         
  -9  12  12          8.80          7.95         7.32 o                         
  -8  12  12         87.02         87.25        16.52 o                         
  -7  12  12         15.96         22.30         6.77 o                         
  -6  12  12         32.74         30.25         6.87 o                         
  -5  12  12         17.66         14.70         7.00 o                         
  -4  12  12          0.81          4.40         7.18 o                         
  -3  12  12          9.52          4.21         8.32 o                         
  -2  12  12        123.34        124.32         8.30 o                         
  -1  12  12          1.96         12.45         9.02 o                         
   0  12  12          8.68          7.33         9.12 o                         
   1  12  12          0.36          9.65         9.08 o                         
   2  12  12          1.38         -1.03         9.47 o                         
   3  12  12          3.42          1.98         9.75 o                         
  -8  13  12          7.75          6.05        14.09 o                         
  -7  13  12          2.23          1.61         7.32 o                         
  -6  13  12         68.91         64.87         7.89 o                         
  -5  13  12          0.41          6.58         7.26 o                         
  -4  13  12         94.47         76.31         8.04 o                         
  -3  13  12          7.90         15.57         8.08 o                         
  -2  13  12          0.50         16.20         9.06 o                         
  -1  13  12          0.40          3.13         7.43 o                         
   0  13  12         27.79         31.69         9.72 o                         
   1  13  12          0.22          0.47         7.82 o                         
   2  13  12         21.56          5.75        10.18 o                         
  -6  14  12          5.20         16.57        13.99 o                         
  -5  14  12          9.97         11.41         8.06 o                         
  -4  14  12          0.28          8.26         8.21 o                         
  -3  14  12         96.29        105.17        10.31 o                         
  -2  14  12         22.43          7.57        12.90 o                         
  -1  14  12         26.40         20.99         9.93 o                         
   0  14  12         15.17         17.62        10.12 o                         
 -13   0  13        127.21        105.69        15.28 o                         
 -11   0  13         56.80         61.71        22.83 o                         
  -9   0  13         13.71          9.39         7.54 o                         
  -7   0  13        144.93        165.75         8.14 o                         
  -5   0  13        227.32        239.12         8.69 o                         
  -3   0  13        180.29        185.90        11.51 o                         
  -1   0  13        314.21        323.43         8.98 o                         
   1   0  13        165.66        173.99         9.52 o                         
   3   0  13         44.58         43.21         9.08 o                         
   5   0  13         74.15         65.87         9.12 o                         
   7   0  13          0.07          3.50         9.54 o                         
 -13   1  13         33.18         39.08         8.37 o                         
 -12   1  13         27.15         22.85         5.44 o                         
 -11   1  13        133.22        143.02         7.78 o                         
 -10   1  13          6.46          2.71         4.89 o                         
  -9   1  13        193.02        216.93        13.06 o                         
  -8   1  13          1.19          3.20         5.66 o                         
  -7   1  13        167.89        177.68         8.01 o                         
  -6   1  13        267.48        273.05         6.43 o                         
  -5   1  13        754.27        808.12        22.62 o                         
  -4   1  13          2.12          2.04         4.78 o                         
  -3   1  13        228.05        243.16         9.52 o                         
  -2   1  13         21.01         35.47         5.35 o                         
  -1   1  13          3.77          4.02         5.50 o                         
   0   1  13        293.58        295.83         6.66 o                         
   1   1  13        313.43        297.82         7.89 o                         
   2   1  13         39.84         40.66         5.79 o                         
   3   1  13         12.58         14.17         5.64 o                         
   4   1  13         74.27         70.21         6.11 o                         
   5   1  13         64.31         43.34         6.92 o                         
   6   1  13          0.15         -2.37         6.36 o                         
   7   1  13         11.05          6.37         7.50 o                         
 -13   2  13          7.35          4.44         5.29 o                         
 -12   2  13         11.93         11.27         5.38 o                         
 -11   2  13         14.33          9.92         5.97 o                         
 -10   2  13         88.56         98.97         5.84 o                         
  -9   2  13          7.74         10.39         5.56 o                         
  -8   2  13        287.56        307.40        13.44 o                         
  -7   2  13         45.91         54.86         5.37 o                         
  -6   2  13         20.37         27.06         4.90 o                         
  -5   2  13         23.64         24.14         5.47 o                         
  -4   2  13        799.79        855.24        17.93 o                         
  -3   2  13        181.52        189.19         5.88 o                         
  -2   2  13         99.22        104.54         5.88 o                         
  -1   2  13        343.52        355.43         6.11 o                         
   0   2  13        143.54        136.60         6.59 o                         
   1   2  13          8.04         21.25         5.72 o                         
   2   2  13        205.91        214.34         6.39 o                         
   3   2  13        122.01        123.59        12.46 o                         
   4   2  13         30.33         25.81         6.39 o                         
   5   2  13          5.30          4.70         6.17 o                         
   6   2  13         14.82          4.39         6.45 o                         
   7   2  13          0.58          6.91         6.76 o                         
 -13   3  13          4.18          4.32         5.00 o                         
 -12   3  13         95.73         81.09         6.96 o                         
 -11   3  13         13.02         16.54         5.94 o                         
 -10   3  13          3.92          4.90         5.09 o                         
  -9   3  13         40.05         37.06         5.60 o                         
  -8   3  13          6.78          8.73         5.33 o                         
  -7   3  13          1.39          9.26         5.24 o                         
  -6   3  13        419.09        446.50        13.27 o                         
  -5   3  13         78.59         78.26         7.48 o                         
  -4   3  13          9.71         12.99         7.06 o                         
  -3   3  13         36.00         39.03         5.30 o                         
  -2   3  13        151.21        174.73         5.81 o                         
  -1   3  13        160.19        166.75         6.05 o                         
   0   3  13        332.15        338.45         8.94 o                         
   1   3  13         36.09         38.26         5.92 o                         
   2   3  13          4.09          5.33         5.91 o                         
   3   3  13          2.89          3.56         6.12 o                         
   4   3  13        111.78        102.96         8.37 o                         
   5   3  13          1.37          7.28         6.11 o                         
   6   3  13         50.51         30.95         7.33 o                         
   7   3  13          1.17         11.10         7.31 o                         
 -13   4  13         60.72         46.34         6.86 o                         
 -12   4  13          2.79         10.13         6.26 o                         
 -11   4  13          0.35         -0.94         4.97 o                         
 -10   4  13        151.18        150.22        15.06 o                         
  -9   4  13          5.10          7.26         5.59 o                         
  -8   4  13        135.24        138.07         5.82 o                         
  -7   4  13         43.84         40.31         5.54 o                         
  -6   4  13        111.21        111.34         5.56 o                         
  -5   4  13         71.27         73.61         7.96 o                         
  -4   4  13        309.43        360.14         8.73 o                         
  -3   4  13          0.35          6.58         6.32 o                         
  -2   4  13          4.29          7.04         5.63 o                         
  -1   4  13          1.21          3.69         5.75 o                         
   0   4  13         42.39         51.39         6.00 o                         
   1   4  13         54.57         65.97         6.26 o                         
   2   4  13        128.88        121.72         6.71 o                         
   3   4  13         26.57         32.01         6.36 o                         
   4   4  13          7.03         10.95         6.53 o                         
   5   4  13          7.69         13.20         6.63 o                         
   6   4  13         35.91         21.76         6.22 o                         
   7   4  13          0.10          0.26         7.32 o                         
 -13   5  13         84.62         85.40        11.19 o                         
 -12   5  13          0.33          1.77         6.52 o                         
 -11   5  13         35.17         18.76         6.11 o                         
 -10   5  13         14.12         11.99         6.03 o                         
  -9   5  13        162.63        188.20        11.63 o                         
  -8   5  13         56.69         65.97         5.86 o                         
  -7   5  13        246.50        255.20         8.57 o                         
  -6   5  13          4.95          8.51         5.54 o                         
  -5   5  13        277.77        305.37        10.03 o                         
  -4   5  13          0.60          6.85         5.47 o                         
  -3   5  13        125.77        117.25         5.89 o                         
  -2   5  13         81.66         89.08         6.12 o                         
  -1   5  13         19.95         24.43         5.47 o                         
   0   5  13          2.53          2.17         5.88 o                         
   1   5  13        201.55        200.27         6.04 o                         
   2   5  13         19.96         25.69         6.62 o                         
   3   5  13          0.15          1.26         6.55 o                         
   4   5  13         18.77         19.62         6.67 o                         
   5   5  13         24.75         15.47         7.25 o                         
   6   5  13         20.97         15.53         7.33 o                         
   7   5  13          1.53          0.29        10.87 o
[truncated: 59,698 more chars]
